# Supplementary material for: Premature terminator analysis sheds light on a hidden world of bacterial transcriptional attenuation
Source: Genome Biol. 2010 Sep 29;11(9):R97. doi: 10.1186/gb-2010-11-9-r97 (PMC2965389; doi:10.1186/gb-2010-11-9-r97)
Supplement: Additional file 1 — Supplementary tables and figures. Table S0: gene families showing the highest absolute numbers of attenuator candidates. Table S1: genes most frequently regulated by attenuation in bacteria (normalized by family size). Table S2: list of sequence clusters observed in the 30 gene families most often regulated by attenuation (tabulation-separated). Table S3: sequence clusters obtained among candidates upstream of ABC-transporter genes. Table S4: complete list of clusters obtained by analyzing all candidates from enterobacterial species listed in Table S6. Cluster classes: 'a', clusters including only orthologous genes. 'b', clusters including only non-orthologous genes, sometimes from a single species; 'c', 'super-clusters' containing several sets of orthologous genes. Table S5: complete list of clusters obtained by analyzing all the candidates of Bacillus species listed in Table S6. 'a', clusters including only orthologous genes; 'b', clusters including only non-orthologous genes, sometimes from a single species; 'c', 'super-clusters' containing several sets of orthologous genes. Table S6: list of species analyzed for the identification of attenuators 'regulons'. Table S7: complete list of analyzed species, along with GenBank identifiers of corresponding DNA molecules and clade. Table S8: complete list of attenuators predicted in 5' UTR of genes, using the protocol described in [31] (tab-delimited table). Supplementary data 1: list of rimP-leaders from Gammaproteobacteria; list of rimP-leaders from other species; list of intergenic regions where no terminator could be detected, but showing sequence similarity to putative attenuators. Supplementary data 2: Stockholm alignments of the five ABC-leaders shown in Figure 4. Supplementary data 3: lists and Stockholm alignments of attenuator 'regulons' (candidates present upstream of several non-homologous genes) in Firmicutes. Supplementary data 4: parameters, commands and descriptor files used for terminator prediction. [file gb-2010-11-9-r97-S1.ZIP]

Archive with 13 entries (13 files):
- Suppl_data/SuppData1.txt
- Suppl_data/SuppData2.txt
- Suppl_data/SuppData3.txt
- Suppl_data/SuppData4.pdf
- Suppl_data/TableS0.pdf
- Suppl_data/TableS1.pdf
- Suppl_data/TableS2.txt
- Suppl_data/TableS3.txt
- Suppl_data/TableS4.txt
- Suppl_data/TableS5.txt
- Suppl_data/TableS6.pdf
- Suppl_data/TableS7.pdf
- Suppl_data/TableS8.txt
