# Supplementary material for: Premature terminator analysis sheds light on a hidden world of bacterial transcriptional attenuation
Source: Genome Biol. 2010 Sep 29;11(9):R97. doi: 10.1186/gb-2010-11-9-r97 (PMC2965389; doi:10.1186/gb-2010-11-9-r97)
Supplement: Additional file 1 — Supplementary tables and figures. Table S0: gene families showing the highest absolute numbers of attenuator candidates. Table S1: genes most frequently regulated by attenuation in bacteria (normalized by family size). Table S2: list of sequence clusters observed in the 30 gene families most often regulated by attenuation (tabulation-separated). Table S3: sequence clusters obtained among candidates upstream of ABC-transporter genes. Table S4: complete list of clusters obtained by analyzing all candidates from enterobacterial species listed in Table S6. Cluster classes: 'a', clusters including only orthologous genes. 'b', clusters including only non-orthologous genes, sometimes from a single species; 'c', 'super-clusters' containing several sets of orthologous genes. Table S5: complete list of clusters obtained by analyzing all the candidates of Bacillus species listed in Table S6. 'a', clusters including only orthologous genes; 'b', clusters including only non-orthologous genes, sometimes from a single species; 'c', 'super-clusters' containing several sets of orthologous genes. Table S6: list of species analyzed for the identification of attenuators 'regulons'. Table S7: complete list of analyzed species, along with GenBank identifiers of corresponding DNA molecules and clade. Table S8: complete list of attenuators predicted in 5' UTR of genes, using the protocol described in [31] (tab-delimited table). Supplementary data 1: list of rimP-leaders from Gammaproteobacteria; list of rimP-leaders from other species; list of intergenic regions where no terminator could be detected, but showing sequence similarity to putative attenuators. Supplementary data 2: Stockholm alignments of the five ABC-leaders shown in Figure 4. Supplementary data 3: lists and Stockholm alignments of attenuator 'regulons' (candidates present upstream of several non-homologous genes) in Firmicutes. Supplementary data 4: parameters, commands and descriptor files used for terminator prediction. [file gb-2010-11-9-r97-S1.ZIP › Suppl_data/SuppData1.txt]

Sequence names are constructed as follows:
- Species (abbreviation: first letter of genus and first two letters of species);
- Accession number of downstream gene;
- Distance between the predicted terminator and the first nucleotide of the gene;
- Previous annotation as a small ORF;
- Previous annotation in RFAM ('-' if absent);
- Species clade.

# Element found upstream of rimP in some Gammaproteobacteria.

>Ilo_56460078_69_-_Gammaproteobacteria 
GCTTTTGCTAAAATAACTGACAAAGGGTCCAGTGTTCAGAAAGCCCCGCAGCAGCTCGGGGCTTTTTGCTATGCGGCCTTAGCTATCTTAGGATAGCCAGAACACTGGGCGCTTGCGCCCTTTTTTTGTTT
>Pat_109898013_63_-_Gammaproteobacteria 
AATTTTCAGTGAGAATAGTGGACTAGGGTCCAGAAACAAAAAGCCCCGCTTGTACGGGGCTTTTTGTTATCCTTTTTATCCTGTTTTTAATTTATTCTGGGCTTATGGCCCTTTTTTCGTTTTT
>Ppr_54307813_63_-_Gammaproteobacteria 
TTTCTATCACAGCTTGCTGTGGTAATCAGGGTCCAGTAATAAAAAACCCCGTATTCGGGGTTTTTTATTATCTGAAATATGACAATTCAGATATTCACTGGGCTTTTGGCCCTTTTTTTGTTTT
>Vch_15640661_84_-_Gammaproteobacteria 
TTGAGAAGCGATTCTCAATTTATCAGGGTCCAGCAATAAAAAACCCCGACTTAATCGGGGTTTTTTATTATCTAAATTTCCTTTTTAAGGGTTTTAGGTATTTGCTTGGTATTTAAATTGGGCTCTAAGCCCTTTTTTTGTTTCT
>Vpa_28899232_80_-_Gammaproteobacteria 
AAGTAATTTTGACTATTCTTAACGTATCAGGGTCCAGCAGCATAAAACCCCGACTATCGGGGTTTTTTGTTATCTGAGTTTTTTAAATGACTCAGGTCACTGCTTGGTTTTTTGATTGGGCTCTGAGCCCTTTTTTTGTTTCT
>Vvu_27365055_89_-_Gammaproteobacteria 
AGCAACATCGGTTGTTTAACGTATCAGGGTCCAGCAACAAAAAACCCCGACTAATCGGGGTTTTTTGTTATCTGTACTTCTCGCTGGTGCGAGTTTTGTACAGATAGTGCTTGGTTTTTATATTGGGCTCTGAGCCCTTTTTTTATTTCT
>Plu_37528350_47_-_Gammaproteobacteria 
TGAGTGGTTGAAGCCACTGGCAGCAAATAGGGTCCAGTTGCATAAAGCCCCGAATTTCGGGGTTTTTTGTTATTTGACAACAGAACTACTGGGCTAATTAGCCCTTTTTTT
>Eca_50119657_82_sORF_-_Gammaproteobacteria 
TTGAAAAAATCCTTCACCGAAAGTTATGCCGCGTTTGTAAGCGGTATTAGGGTCCAGTTGCATAAAGCCCCGATTTATCGGGGTTTTTTGTTATTTGGCAACAAACAACTGGGCTATTAGGCCCTTTTTTT
>Sty_16766586_82_-_Gammaproteobacteria 
GGTACACCAGACCGCCGTTGCGGTTATAGGGTTCAGTTATCTAAAGCCCCGATTTATCGGGGTTTTTTGTTATCTGACTACAGAATAACTGGGCTTTAGGCCCTTTTTTT
>Sbo_82545590_46_-_Gammaproteobacteria 
TGCTCCAGACCGCAGTTGCGATTATAGGGTTCAGTTATATAAAGCCCCGATTTATCGGGGTTTTTTGTTATCTGACTACAGAATAACTGGGCTTTAGGCCCTTTTTTT
>Sfl_30064510_46_-_Gammaproteobacteria 
AGTGCTCCAGACCGCAGTTGCGGTTATAGGGTTCAGTTATATAAAGCCCCGATTTATCGGGGTTTTTTGTTATCTGACTACAGAATAACTGGGCTTTAGGCCCTTTTTTT
>Sdy_82778484_46_-_Gammaproteobacteria 
AGTGCTCCAGATCGCAGTTGCGGTTATAGGGTTCAGTTATATAAAGCCCCGATTTATCGGGGTTTTTTGTTATCTGACTACAGAATAACTGGGCTTTAGGCCCTTTTTTT
>Eco_90111551_52_-_Gammaproteobacteria 
AGTGCTCCAGACCGCAGTTGCGGTTATAGGGTTCAGTTATATAAAGCCCCGATTTATCGGGGTTTTTTGTTATCTGACTACAGAATAACTGGGCTTTAGGCCCTTTTTTT
>Sso_74313707_46_-_Gammaproteobacteria 
AGTGCTCCAGACCGCAGTTGCGGTTATAGGGTTCAGTTATATAAAGCCCCGATTTATCGGGGTTTTTTGTTATCTGACTACAGAATAACTGGGCTTTAGGCCCTTTTTTT
>Sgl_85058353_83_-_Gammaproteobacteria 
GGTTTCAAAGCCGCCTGCGGTTTACAGGGTCCAGTCACTTAACGCCCCGATTTTTTCGGGGTTTTTTGTTATTTCACACAGTAATACTGGGCTAATTAGCCCTTTTTTT
>Yen_123440811_47_-_Gammaproteobacteria 
TGTACCGAAGCCGCTTTGCGGCAAACAGGGTCCAGTTGCATAAAGCCCCGAATTTCGGGGTTTTTTGTTATTTGACAGCAGAATCACTGGGCTATTAGGCCCTTTTTTT
>Ype_16123644_47_-_Gammaproteobacteria 
GTTGCACCGAAGCCGCTTTGCGGCAAACAGGGTCCAGTTGCATAAAGCCCCGAATTTCGGGGTTTTTTGTTATTTGACAGCAGAATCACTGGGCTATTAAGCCCTTTTTT
>Yps_51594830_47_-_Gammaproteobacteria 
TGCACCGAAGCCGCTTTGCGGCAAACAGGGTCCAGTTGCATAAAGCCCCGAATTTCGGGGTTTTTTGTTATTTGACAGCAGAATCACTGGGCTATTAAGCCCTTTTTTT
>Mca_53804602_13_-_Gammaproteobacteria 
GACTGATGAGACGGGTCTTCCAGCCTGGAGGACCAGCGTCCCGAACGGCGCCCCTTGCGGGCGTTTTTAGTTTCTGAAGGAACGGGATAACAACATTGGGCCTTGTGCCCTTTTTTT

# Element found upstream of rimP in other species.

>Chu_110639789_11_-_Bacteroidetes Sphingobacteria 
AATGATTAATATTGCACTGTAGAATGAATTGAATACTGAAAAGAGGGGACTGTGTCCCCTCTTTTGTTTCTGT 
>Bth_29348811_14_-_Bacteroidetes Bacteroidetes 
AATAGATTATTTATATCTTTGCAACCGAAATGGATGAAAGGTGGAGGGGCGATTAAGCTCCTTTTTTTGTTCTT
>Mmy_42560897_14_-_Tenericutes Mollicutes 
TATAATATTATATGTATTAAAAATAATATATAAAGCTAGAAGCAAGGTTTTTAATACCTTGCTTTATTTTTTCT
>Mca_83319689_14_-_Tenericutes Mollicutes 
ATATAATTTATATGTATTAAAAATAATATATAAAGCTAAAAGCAAGGTTTTTAATACCTTGCTTTATTTTTTCT
>Tde_42526618_26_-_Spirochaetes Spirochaetes 
ATGGTATTATAACTATTAGAACATATATTATCCTTGTGTATTCGGAGTCGTTCAAGCGGCTCCTTTTTT
>Fnu_19705319_20_-_Fusobacteria Fusobacteria 
AATAAATATGATATAATTAATTAATAAGTAAGAAAGTACTTAAGGAGTGGACAAAGCCACTCCTTATTTTGT
>Cte_21673078_25_-_Chlorobi Chlorobia 
TAAGTCATTGGAGCACTAGTCTGTTAAAAGCAAAGTTTCTGAAAGTGGGGGATCCCCACTTTTTTGTTTT
>Cph_119356206_23_-_Chlorobi Chlorobia 
CGACTGTGAAAGTGATCGAAGGATGTTGGTTATCCGATGTGAAAGTGGGGAACTCCCCACTTTTTTGTTTT 
>Cvi_34496915_10_-_Betaproteobacteria 
GGTTTTCTTTTTTGCGGAAATAGGTTACAATCGCAGCGGTTAGGGATGGGCGTTTCGCCCATTTTTTATTT
>Nmu_82702987_7_-_Betaproteobacteria 
ATTTCCCCTATCATAAATGTTTGTTAAAATAGAATAATAACGATGGGCTTCTTTCAGCCCATTTTTTGTTT
>Rso_17546006_37_-_Betaproteobacteria 
GAGTCTAATCAAAAGTCATCCTGCAGAAGATGGGCGAATGATATGGGCATTGCGCCCATTTTTTTTTGCTT
>Rme_94310971_158_-_Betaproteobacteria 
ATCAAAGTCTATTCAAAAGTATCATCCTCGGCGAGGATGGGCGAATGATGGGCATTGCGCCCATTTTTTTTTGGTT
>Reu_113868283_129_-_Betaproteobacteria 
AATTCAAGTCTATTCAAAAAGCCATCCTCGTCGAGGATGGGCGAATGATGGGCATTGCGCCCATTTTTTTTTGGTT
>Bce_115351433_97_-_Betaproteobacteria 
ACGGATTCAATGTGCGGCTCAGGTGCGACCACCAGTAAGAAGATGGGCGTTCCGCCCATTTTTTTTT
>Bth_83720636_98_-_Betaproteobacteria 
CGTACGGATTCGATGTGTAGCTCAGGTGCGACCACCGGTAACAAGATGGGCGTTGCGCCCATTTTTTTTT
>Bps_76809648_98_-_Betaproteobacteria 
TACGGATTCGATGTGTAGCTCAGGTGCGACCACCGGTAACAAGATGGGCGTTGCGCCCATTTTTTTTT
>Bma_53724823_98_-_Betaproteobacteria 
CGTACGGATTCGATGTGTAGCTCAGGTGCGACCACCGGTAACAAGATGGGCGTTGCGCCCATTTTTTTTT
>Dar_71908072_4_-_Betaproteobacteria 
GGGTTTGTTCCTCCCGTCGTTTCTGGCGGGCATCTTTTTATTGTGATGTGGGCGTTTCGCCCATTTTTTATTTGT
>Asp_56478753_10_-_Betaproteobacteria 
CGGGTCTAATTTTCGGTCCTCCAGTTTTCGGTTGGAATCAACAGGGATGGGCGTTAGCCCATTTTTTATTTGT
>Asp_119898400_17_-_Betaproteobacteria 
GGCGAAAGGGCGGGGCGGCTGTGTCACTCCGGTTGTGGTCAACAGGAATGGGCGTTTCGCCCATTTTTTATTTGT
>Tcr_78485465_21_-_Gammaproteobacteria 
GAAAGAAATTGGTTCAAGACTTCTTTCTGCTTAAATTTTAAAAACCCCGTTTTTACGGGGTTTTTTATTTTTT
>Hso_113460962_61_-_Gammaproteobacteria 
CTGTGACTTGGGGTTTTTTTATGCGAGTAAACTTGAGATTTAGTAAACGGGCTGATAGCCCTTTTTTTACATCTGTTTGTT
>Hdu_33152525_47_-_Gammaproteobacteria 
CGTCTGGGCTTTTTTTGTGGCTGGTACATTAGTAATTGTATCAAAAGAGCTGGTTATAGCTCTTTTTTT
>Sam_119774096_12_-_Gammaproteobacteria 
TATATGGACTTTCAGATCCACCGCAGTATTTTGCGGTACAGTTACTGGGGCTTTATAGCCCTTTTTTGTTTTTT
>Sfr_114562166_34_-_Gammaproteobacteria 
GTAAGAAAATAAATCACAATTTACAGGTTTTATAATAAAATAACCTCGTGATTACGGGGTTTTTTGTTATATGAACTTTT
>Sba_126175441_13_-_Gammaproteobacteria 
ATCTGGGACTTTTAAATTTGTCGCATGCTTCGTATGTGGCGTTGTACTAGGGCTATTAAGCCCTTTTTTGTTTTTT
>Xca_78048395_60_-_Gammaproteobacteria 
CGTCTTTACGCCGACCCTGAGAGGTCGGGTTTTTTTCACGCAAGGGGCCCATCGGGCCCCTTGTTTTTT
>Xax_21243418_60_-_Gammaproteobacteria 
CGTCTTTACGCCGACCCTGAGAGGTCGGGCTTTTTTCACGCAAGGGGCCCATCGGGCCCCTTGTTTTTT
>Xca_66767927_61_-_Gammaproteobacteria 
TCCTTGCGCCGACCCTGAGAGGTCGGGCTTTTTTCACGCAAGGGGCCCATCGGGCCCCTTGTTTTTT
>Xor_84624710_63_-_Gammaproteobacteria 
TCCCGTCCTTACGCCGACCCTGAGAGGTCGGGCTTTTTTCACTCAAGGGGCCCATCGGGCCCCTTGTTTTTT
>Maq_120556257_35_-_Gammaproteobacteria 
CTTTTTGATTAAGGGGCCTGGCGCAAAGGGCCCTGGTGCATAAAAGGGCTGATTAACAGCCCTTTTTTTGTTTTT
>Pae_15599940_22_-_Gammaproteobacteria 
TTGTTAGCTGGACAGTCCATGCCACGGTTCCGAGTGGCAATTTAGGGATGGGCGTTTCGCCCATTTTTTGTTTC
>Pfl_70734335_6_-_Gammaproteobacteria 
TTAGCTGGACACTTTACAACGCCGCTATTCAACGGCGTTTCCGGGATGGGCGCTTCGCCCATTTTTTATTT
>Psy_71733923_6_-_Gammaproteobacteria 
TGTTAGCTGGACAGTACATGACGTCGATGTTCAGCGGCGTTTTCAGGGATGGGCTTTTGCCCATTTTTTTATTT
>Hch_83644099_30_-_Gammaproteobacteria 
CAACTATAATTTTGCTGCCGTATTTTCTGGAATACGCGTTGTAAAACCCCTTTTCAGGGGTTTTTTATT
>Rfe_67459265_10_-_Alphaproteobacteria 
ATTAGTGTATTTTCGTTACGGATAAGCATTATAAAAATTATAGATAGGTGGGTTTATCCCACCTTTTTT
>Rco_15892741_10_-_Alphaproteobacteria 
ATTAGTGTATTTTCGTTACGGATAAGCATTATAAAAATTATAGATAGGTGGGTTTATCCCACCTTTTTT
>Sal_103486102_31_-_Alphaproteobacteria 
TGCGCCTCACTTCTTGACATGGTTAGCCAGTTGGGACGTCGGGGCCGCGGGCCGCGGCGGCTTTTCCTGCATGGCTTT
>Mma_83313173_35_-_Alphaproteobacteria 
GACGCCAAGACACATTCTTGTATTCCCGTCAGACGGGATTGTGAGGGTGGGCCAGTGGCCCACTTTTTTCGTTTTT
>Rsp_77464743_9_-_Alphaproteobacteria 
GGCGCCTCGGCTTCCAAAACCGATGGCTCCACCGATGATCGCAACGGGCCGCTCGGCCCGTTTTTTCGTTTT
>Jsp_89052532_18_-_Alphaproteobacteria 
ACATCAACAGCGGCGCCGACACTTCGGCTCCACCGACACACTCAGGCGGGCCGCACGGCTCGCTTTTTTGTTTT
>Rde_110677787_19_-_Alphaproteobacteria 
CAGCGGCGCTTTCGGGTCCAAACCGAAAGCCCAACCGGAATTTTGAACGGGCCCTGCGCCCGTTTTTTTGTGCTT
>Spo_56694992_22_-_Alphaproteobacteria 
CAGCGGCGCGTCGGGCACTGGTCCCGGGGTTCCACCGGAATAGTTCCACGGGCCGCGCGCCCGTTTTTTT
>Ssp_99082749_10_-_Alphaproteobacteria 
AGCGGCGCGTCGGGCTCTGGTCTTGAGGCACCTTTGATTGATTTCGACGGGCCGCGGCCCGTTTTTTTGTGTTT
>Bja_27375897_108_-_Alphaproteobacteria 
TCAGCGCCAATTCATCTTCTCATACGATCCGCGTAGTGAGAGTGGGCCCGAAAGGACCCGCTCTTTTTTATT
>Nha_92115661_131_-_Alphaproteobacteria 
ATCGGTGGTAACTTTTCTCATACGACCACGTATCGAGAGTGGGGCCCGTCGGGACCCGCTCTTTTTTATT 
>Nwi_75674220_104_-_Alphaproteobacteria 
ATATCAGCGAAAATTTTCTCATACGATAACGTATCGAGAGTGGGCCCTTCCGGACCCGCTCTTTTTTGTTT
>Rpa_115522228_66_-_Alphaproteobacteria 
TTCTTCCCGAACTCCGATATCTCATACAGGCTGTATTGAGAGTGGGCCCTCCGGGACCCGCTCTTTTTTATT
>Bba_121601902_23_-_Alphaproteobacteria 
AGAGTACAGTTGGGAAAATTCTTGATCTTATGATAAAGAGTGGGCCGTTTGGATCCGCTCTTTTTT
>Bhe_49475030_8_-_Alphaproteobacteria 
TTAAGAGTATCAATGGTTAAATTCTTGGTCTTATGATGAAGAGTGGGCCGTCTGGACCCGCTCTTTTTT
>Bqu_49473873_10_-_Alphaproteobacteria 
ATTTAAGAGTATCAATGGGCAAATTCTTGGTCTTATGATGAGGAGTGGGCCGTCTGGACCCGCTTTTTTTT
>Mlo_13474626_30_-_Alphaproteobacteria 
TTTATATCAGCCTCAAATTCTTGGTCGGTATGACGAAGAGTGGGTCCACCCGGTCCCGCTCTTTTTTATT
>Bsu_23503010_65_-_Alphaproteobacteria 
TGGTATATACGTCTCAAATTCTTGGTCGTTAGAACAAGAGTGGGTCCACCCGGTCCCGCTCTTTTTTGTT
>Bme_17988251_65_-_Alphaproteobacteria 
GCTGGTATATACGTCTCAAATTCTTGGTCGTTAGAACAAGAGTGGGTCCACCCGGTCCCGCTCTTTTTTGTT
>Bab_62290999_53_-_Alphaproteobacteria 
TGGTATATACGTCTCAAATTCTTGGTCGTTAGAACAAGAGTGGGTCCACCCGGTCCCGCTCTTTTTTGTT
>Sme_15963989_23_-_Alphaproteobacteria 
CGTATATGAGCCTCAAATTCTTGATCGGTTAGATGAAGAGTGGGGCCGTGAGGACCCGCTCTTTTTTATT
>Ret_86355779_48_-_Alphaproteobacteria 
CCCGACTATATGGCTCTCAAATTCTTGATCGCTTGATGAAGAGTGGGCCGCAAGGACCCGCTCTTTTTT
>Rle_116249894_41_-_Alphaproteobacteria 
CCCGACTATATGCCTCTCAAATTCTTGATCGCTTGATGAAGAGTGGGCCGCAAGGACCCGCTCTTTTTTATTA
>Hne_114800120_19_-_Alphaproteobacteria 
GCGACTATCTAGCGCCCAAGTCGAAATATATCGGCGGCGGGTCCGGAAACGGGTCCGCCGCTTTTCTTT
>Mma_114571579_17_-_Alphaproteobacteria 
CTCACTACAAGTTCGATTGTATCGGATGATACATTCGAGCGGTCGCCCTCGGCGGCCGCTCTTTTTGTTT
>Dde_78358200_18_-_Deltaproteobacteria 
GGACATTGATACATCCTGTGGCCGCTAAGCGGCTGAACGCGGGGTGGCCGGCAAGGCCCCCTTTTTTTTT
>Ade_86157526_8_-_Deltaproteobacteria 
ACGCCGACATTTTCGCGCCCGGGTTCCGCCGGGTTCCGAAAGTGGGCCGCGGTCGCCCACTTTTTCTTTTTT
>Mxa_108761060_20_-_Deltaproteobacteria 
GTGCTACGGACGCCCCGACATTTTTCGATGAAGCACTTCGAAAAGTGGGCCGCGTGCCCGCTTTTCGTGTTTTT
>Sac_85860523_19_-_Deltaproteobacteria 
CGATTGGGGGAGCGCAGGGGGGAACCTTTTCAGCCGGTTTGTTTCTCTTGCGGGTTCCCGTGGTTTT
>Sfu_116748666_17_-_Deltaproteobacteria 
TGTTCTGGCTAACATTAGATTATTGTCGCGTCTGCTAAGAGAAGTGGGTTTACCGGCCCGCTTTTTTTGTTTTT
>Pca_77919152_20_-_Deltaproteobacteria 
TTATGGTAACAATCATATGTCAAATACGTTCACTACGGAAAAGTGGGCTCTAAGCTCACTTTTTTTATTT
>Gsu_39996685_14_-_Deltaproteobacteria 
ACGCATGTTAAACATTTGTTTCAAGTAAATCGTTCACTAGAAAGTGGGCTCAGCAGCTCACTTTTTTTATTTTGAGGTTTTT
>Gme_78222793_16_-_Deltaproteobacteria 
TATGTGTCTGGTAGTAGGTAACAAGTTTCCGTTCACGAGAAGTGAGCTCCTCCAGCTCACTTTTTTTATTTTGCGAGGTTTTT
>Rxy_108804246_13_-_Actinobacteria Actinobacteria 
CCTACATGCTCTGTTATATAATCGGGGTGCTGTGACGGAGCAAGGGGTCTCTCCGGACCCGTTGCTTTTTTT
>Nsp_17231320_7_-_Cyanobacteria Cyanobacteria 
CGGTTCGTCACAAGACTTCTTGGAAGATATACCTATCGCAGGAAGTGGGTTAATGCCCACTTTTTTTATT
>Ava_75908092_7_-_Cyanobacteria Cyanobacteria 
ATCGGTTCGTCACAAGACTTCTTGGAAGATATCCCTATCGCAGGAAGTGGGTTGATGCCCACTTTTTTTATT
>Sel_56752081_9_-_Cyanobacteria 
TTCAGCGAAATTGCTGTCGGTCTACCGCAGCTTTTGGAGGAGTGGGTAAGTGTTTGCCCGCTTTTTTTATT 
>Chy_78044682_52_sORF_-_Clostridia 
GTGTGTTATAATGTTAAAGAAATAAAAGCCTTTTCGCAGAAAGAGTGGGTTTTCCCACTCTTTCTTGTT
>Mth_83589894_17_-_Clostridia 
TCGATTGCAGCCAGACATTACCTTGCTGTTTTGTTGGAAAAGAGTGGGTTCCTGCCCACTCTTTTATGTT
>Swo_114566430_75_-_Clostridia 
TATGCTATACTAATCGCAAGCATACTAATACCATTAACCACAAAGTGGGTACCTGCCCACTTTTTCTGTTGTT
>Dha_89895267_66_-_Clostridia 
TGCTATAGTTTATAGAAGAGAAATTCTATTGCAGCCAAAGAGGAGTGGGTCTTGAACCCACTCTTTCCTTTGTTTT
>Cth_125973510_130_-_Clostridia 
GGTATAATACTTTTGGACTAAAGCAAATAGTAGCTTATGGTAAAGAGTGGGTCGGACCCACTCTTTCCTATTATTTCTTT
>Cpe_110801637_82_-_Clostridia 
AAAGGAGTGGGACAGAAAAGCCCGCTCTTTCTATTTGTAACGCAACTTAGAATAAAGTTGCGTTTTTGCATACCTATTATTATATAAATTAATAGGTATTTGCTTTATT
>Cpe_110799296_82_-_Clostridia 
AAAGGAGTGGGACAAAAAGCCCGCTCTTTCTATTTGTAACGCAACTTAGAATAAAGTTGCGTTTTTGCATACCTATTATTATATAAATTAATAGGTATTTGCTTTATT
>Cac_15895074_63_-_Clostridia 
ATACGAGATGTTGAAGTTTACTGATAGATTTGTGCCAAGAGAGTGGGTAGTTGCCCGCTCTTTCATTTTGTATTTTTTATTTT
>Cno_118443860_52_-_Clostridia 
TTAGCATAGGAGTGGGCAAAAACCCACTCTTTATATTTGTAAAAACGCAACTATTTTGTTGCGTTTTTCATTAATATTTGTTTATTT
>Lla_125624586_51_-_Bacilli 
CTTAAAACGTGTTATAATTAATATAAATAAACTATTAGAAAGGAGCGTTCGCAAGGGCGCTCCTTCTCTTGTGTTTTAAAATTGAAGTTGATTTCAACTTTGGATTTT
>Sag_22536560_153_-_Bacilli 
CGTATTTTGTGCTATAATAGTATTAAATAATACAGAAAGGGGCGGAGTTTTACTTCGCCTCTTATGTGTGTGATTCATAGAATTTATAGTCATTATAAGTTCT
>Spn_116516675_2_-_Bacilli 
GCAAACGTGCTATACTGATAGTAAGAATATGAAAAGTGAGGCGGGGAAATATCTTCGCCTCTTGCTT 
>Gka_56419794_37_-_Bacilli 
CCCACTCTTTCGTCTTGAATGGGCACCCGTCTCTCGTTCATTCCCCGCCTTGTGCAGGGGATTTTCTCATTATGCCACGCATGCACGTTT
>Efa_29375839_50_-_Bacilli 
TGTGCTATACTATCTTTAGCGTAATGATACTAGTTGGGAGTGAGCGGATTTCTGCTCACTCTTTTT
>Sha_70726650_16_-_Bacilli 
TGATATACTTAAGTTGCGTAAAAAATTAGACTCAGGCAGAAAGAGTGGGCATATACCCGCTCTTTTCTATTT
>Ssa_73662812_16_-_Bacilli 
GGTATAATAATAGTGCTTAAAAAATTAGACTCAGGCAGAAAGAGTGGGCATAATACCCGCTCTTTTCTATTT
>Sau_15926848_17_-_Bacilli 
GCTATAATTAAGTTGCTTAAAAATTAGTGAACTCAGGCAGAAGAGTGGGAGATTCCCGCTCTTTTCTATTT
>Sep_27467859_17_-_Bacilli 
ATATACTAAATATGCGTAAAAAATGATTAACTCAGGCAGAAGAGTGGGCATAAACCCGCTCTTTTCTATTT
>Bli_52785643_9_-_Bacilli 
AGGCAATTTTGTCTCGACATGTTCATCGTTTTTTCTAAAATCCCCTGCTTTTGAAGCAGGGTTTTT
>Lde_104774215_9_-_Bacilli 
AATTCTGTTATAATCTCCTGTAGATCGAATATGGTAAATTCGAGTGAGCAGCGATGCTCACTCTTTTTATT
>Lde_116514303_9_-_Bacilli 
AATTCTGTTACAATCTCTTGTAGATCGAATATGGTAAATTCGAGTGAGCAGCGATGCTCACTCTTTTTATT
>Ljo_42519363_10_-_Bacilli 
TAAATATGCTATTCTAAAAACGAAGTTCGAATAGCAAATTCGAGTGAGCAGTAATGCTCACTCTTTTTATT
>Lca_116495059_74_-_Bacilli 
AATCTATGGTATTGTATCAATAGTAATGTAAGGTTCTGGCAGTGAGTGAGCAGCGATGCTCACTCTTTTTATT
>Lca_116495059_72_-_Bacilli 
TCTATGGTATTGTATCAATAGTAATGTAAGGTTCTGGCAGTGAGTGAGCAGCGATGCTCACTCTTTTTATT
>Lpl_28378677_23_-_Bacilli 
AATTGTGCTAATATATGGGTTGTAATTTAAAACTCGTTAACGAGTGAGCAGCGATGCTCACTCTTTTTATT
>Ppe_116492652_24_-_Bacilli 
AATGGTATATTCAGAGTAGTAATTTGATACTCGTTAATTGAGTGAGCAGCGATGCTCGCTCTTTTTATT
>Lbr_116333945_21_-_Bacilli 
TGTAGTAGAGTGGTGTTTGTAGTTAAACTCGTTTTTAAATGAGTGAGCAGTCATTGCTCACTCTTTTT


# IGRs where no terminator could be detected, but clusterizing with previous putative attenuators.

>NC_Rfe_89900916_Betaproteobacteria Proteobacteria Betaproteobacteria 
AATCACTGAATATTCTTCAATATTGGGCTATAATTCGCCCCTCACGACCAAACGGGCGGGTATCTACCGCCCGTTTTTTTTGGTCGATTGTTTTTTATGGGACATTTGGACTGAC 
>NC_Ngo_59801638_Betaproteobacteria Proteobacteria Betaproteobacteria 
GATGCAGCCCTGGTTCTGAACAATAACCTGCCCGATTTTAGGCTTGCAGCAGGCTTTGTGCAAGGATGGAAAATACCTGCCCTCCGCCCGATTCCATGCCGCCCGAACACGGGAAATAATATCAATATATTGATTTACAAACATAAAAATCATGCTAGCGACAAATAGATACAATTTGTTTTGTCAACAATATTCACGATTTCCCATTACAAACCTCCCGTACACCCGCTTTTTTCCGTCCCAAAAACACAAAATAAATCAACACTTTCATTTCTCCGCAAAAGCGGTTATAATCACGCC
>NC_Nme_121635281_Betaproteobacteria Proteobacteria Betaproteobacteria 
GATGCAGCCTTGATTCTGAACAATAACCCGCCCGATTTTAGGCTTGCAGCAGGCTTTGTGCAAGGATGGAAAATACCTGTCCTCCGCCCCGCTTCATGCCGCCCGAACACAGAAAACAACATCAATATATTGATTTACAAACATAAAAATCATGCACGCGACAAATAGATACATTTGTTTTGTCAACAATATTCACGATTTCCCATTACAAACCTCCCTTACATCCGCTTTTTTCCGTCCCAAAAACACAAAATAAATCAACACTTTCATTTCTCCGCAAAAGCGGTTATAATTACGCCG
>NC_Neu_114331634_Betaproteobacteria Proteobacteria Betaproteobacteria 
TACCGTAAATCCTGCAAAAATTCTGATAAGTGATGGTGGATTTGTCTTGATACCTGGTTATTCAACATAATAAAGCTGGCGAAGCTTTAATGACTGAGGTAATCGCCCCGGGGAAGGGCTGTTATTGTTCGGGATAAAATAACATGAAATATTGATAGCTCGTGAATTTTCTGACTTTATTGATCGAGCTACAATACAGCGTCCCTGCTTCCTGATAACGCAGTTATTCGTGGCAGATTTTTCTTTACGAATTTCTTGTGAGGTTGTATTTTGGCTAGACGCTATTGAGATTTACTTGGA
>NC_Bpe_33592373_Betaproteobacteria Proteobacteria Betaproteobacteria 
TGCGCGGCGCCACGAAGATCGGATGTGTCCCGCTTATCCGTAAGCTCCCGACGTATCAGGCAAATTTCCGGTTTATCTGGTAAAATCAACGGTTTTCATGGCGCGCAGTGCATTTGCAGGGCAGTGCGCGTGCAGCACGGCGTTGCGCGCAGCGGCTTTTGAATGCACGTTGTGCACGCTTTGGCGCGTGATTGCTGTGATTGACGCCATTTGGCGCGTGAGTCGCAAGTGCGCCGGGTTTGCCTTTTTGCAGGGCAGGCCAGCCGGGTGGGCGGCGCGCCAGGGGAACCTGGAATGAGC
>NC_Bpa_33596481_Betaproteobacteria Proteobacteria Betaproteobacteria 
TGTGCGGCGCCACGAAGATCGGATGTGTCCCGCTTATCCGTAAGCTCCCGACGTATCAGGCAAATTTCCGGTTTATCTGGTAAAATCAACGGTTTTCATGGCGCGCAGTGCATTTGCAGGGCAGTGCGCGTGCAGCACGGCGTTGCGCGCAGCGGCTTTTGAATGCACGTTGTGCACGCTTTGGCGCGTGATTGCTGTGATTGACGCCATTTGGCGCGTGAGTCGCAAATGCGCCGGGTTTGCCTTTTTGCAGGGCAGGCCAGCCGGGTGGGCGGCGCGCCAGGGGAACCTGGAATGAGC
>NC_Bxe_91782987_162_Betaproteobacteria Proteobacteria Betaproteobacteria 
GCAGTGGCCGTCGAGCAGTGGCCGTCGAGCAATAGGCAGGTCCTGCATGGCGGTCGGCCGCTCATCGTTCTTTAGCGATTTTCGTCAGCCACCGTCGTAGCCGATCGACGCCCCCGGTTTCGTGCCTCCCAGTTTTCATACGGCACATAAAAACATGGCATCGGCGGAAGTGGGGGCAGATTTCACTTGCCTAGCCAGTTCCGTGTGAATACGAGGCGGCGCGGGCCGCCTTGCAAAAGGCCGCAAGCGTCGCCATATCGTTGCAGGATTCGCATGAAATCAAGCGGAAATGCGCGTTGG
>NC_Bce_107022572_Betaproteobacteria Proteobacteria Betaproteobacteria 
AAATCGCTATAATCGCGGAGTCGCTGGGCGTACGGATTCAATGTGCGGCTCAGGTGCGACCACCAGTAAGAAGATGGGCGTTCCGCCCATTTTTTTTTGCTGAAACGGTTAGGCATCTCGGGTAGCGCTTCCTGCGCCGGCTAAGGCGCGCGCCCGCGGGTGAATCGCGAGCGGCGGGCGCGAACACCTGAGAGGACACT 
>NC_Mfl_91774421_Betaproteobacteria Proteobacteria Betaproteobacteria 
TTTTATTTAACATTCAGAGTCTCTGAATGATGACAAAAGCCCTCTGTTAGAGGGCTTTTGTTTTTGTGTTATTGGTAGCTGATTGCTATAATAGCGATAATTGGGGATGGGCGTTGAGCCCATTTTTTATTTGTAGAATCAGGCAATAAGGTTTGCT 
>NC_CRu_118602110_unclassified_Bacteria unclassified_Bacteria 
GTTAAGTTGCTTTTTTTATTATTTTATTAATGAAAGAGTTGATTAAGACCCCCTTTCCAGGGGGTTTTTGTTATGCGTAGAAAGGTGAATGAGTAGGAATAAT 
>NC_Sen_62181799_Gammaproteobacteria Proteobacteria Gammaproteobacteria 
CAGACCGCCGTTGCGGTTATAGGGTTCAGTTATCTAAAGCCCCGATTTATCGGGGTTTTTTGTTATCTGACTACAGAATAACTGGGCTTTAGGCCCTTTTTTTATGTC
>NC_Sde_91792365_Gammaproteobacteria Proteobacteria Gammaproteobacteria 
GCTTTTGTAATATGAAATTCATCGAACGAATGCATATTACAATTTACAGGTTCTATAATAAGAAGACCTCGTGATTACGGGGTTTTTTGTTATATGGACTTTTAAAAACCGTGTTTTTTGCGGTAAGTTCGGGGGCTATTAGCCCTTTTTTCGTTTTTCTGGGGGTCATTT 
>NC_Son_24372785_Gammaproteobacteria Proteobacteria Gammaproteobacteria 
GCTCCTAGTAATGAATGTTGTTTAATTCATTATGGTTTACAGGTTCTTGAAGCTAATAACCTCGTCATTACGGGGTTTTTTGTTGTCTGGGACTTTTAAATTTGTCGTATCCTATACGACGTTTTACTAGGGCTATTAAGCCCTTTTTTGTTTTTTCGGGGGTCAATT 
>NC_Asp_50083627_Gammaproteobacteria Proteobacteria Gammaproteobacteria 
AGTTTCTAAGAGGGCTCACAGATAGGTGGGCCTTTTTGCACAGTGGATTTTAGGTTGCTGTGCAAAATATAGGGGCGATTAACGCCCTTTTTTATTGGCTATCGTGTAGTGTCGACATCAATTGGTCAAATAGTCATGCTTCACTATAGTAAGTCTGAATCGGTCTAAAGACCGATTGAATCGCACAAAATGACGAGAGTAA 
>NC_Xor_58582844_Gammaproteobacteria Proteobacteria Gammaproteobacteria 
AGTTTCGAATTGTTGCTTCATAGCAGTAATTCAACTTCTTGGATCGTAAGGACGCAAGTTCCCGTCCTTACGCCGACCCTGAGAGGTCGGGCTTTTTTCACTCAAGGGGCCCATCGGGCCCCTTGTTTTTTCCGGAACCGGAAAGTTTGCTGCCGGTTGCCGGGGTTTTACTGGCAATCATCTGATTAGGGCAGTCTGTGAGCGAAAAAGCGACTGAAATCGCGAATCTGCTGAGTCCAACGGTTGACTCCCTGGGCGTGGAACTGCTGGGCGTGGAATATCTCCCCGCTCCAGGTGGCG
>NC_Lpn_54295604_Gammaproteobacteria Proteobacteria Gammaproteobacteria 
ATTTTATAAAACCCCATTTTTGGGGTTTTTTATTATGTTGACTAGGATACTATCTAAATCTAAGTCAGTTACCAGGCTTGGGCGAGTGCGCCCTTTTT
>NC_Lpn_52842973_Gammaproteobacteria Proteobacteria Gammaproteobacteria 
ATTTTATAAAACCCCATTTTTGGGGTTTTTTATTATGTTGACTAGGATACTGTCTAAATCTAAGTCAGTTACCAGGCTTGGGCGAGTGCGCCCTTTTTTTGTTTATACATACT
>NC_Abo_110833188_Gammaproteobacteria Proteobacteria Gammaproteobacteria 
CTTAGACGGACTAGAAAAACATCTCTGGTCCAAAGCGGACAAAAAGCCCCTCTTGTAGGGGCTTTTTGTTATCTGCAAACCGACCCGGTTGGTGGAA 
>NC_Pen_104780026_Gammaproteobacteria Proteobacteria Gammaproteobacteria 
GCTTCAGCAGAGCCCCTTTTCAGGGGCTTTTTGCTAGCCGAACAGTTTTCGGCGCCGTTGTCCGACGGCGCTTTCAGGG 
>NC_Ppu_26991397_Gammaproteobacteria Proteobacteria Gammaproteobacteria 
CCAGCTTCAGCGGAGCCCCTTTTCAGGGGCTTTTTGCTAACCGAACAGTTTCGGCGTCGTTGTCCTACGGCGCTTTCAGGG
>NC_Csa_92115191_Gammaproteobacteria Proteobacteria Gammaproteobacteria 
AGTTTTTTTACGAAAGGCCCCTTCCTACGAAGGGGCTTTTTGTTATCACTTGCGACGATAACGCCAATCAGCCACCTAGCTTTCCTCTTTACTCCTGGTCAGGTGCCTGATGCAACTGCTAGTGGGAGCCTCCGTCT
>NC_Noc_77165587_Gammaproteobacteria Proteobacteria Gammaproteobacteria 
AGTTTTAAACGATAAACCCCGAAATCGGGGTTTTGTCGTATATGGCGCTCGCTAACCTTGAAGGGTGTTATTATTAAAATTGGGCCATTGGCCCTTTTTTTATTTCTGTCAGT
>NC_Rbe_91205426_Alphaproteobacteria Proteobacteria Alphaproteobacteria 
ATAACAAAATATATATTGTTAAATAAATATTGCTTATATATATGAACTAGTGTATTCTGCCTTTTTGAGGGATACAATATTGGAATTAAAAAAAG 
>NC_Atu_15887444_Alphaproteobacteria Proteobacteria Alphaproteobacteria 
GCTCTGTCCACTTGATGCAACTGCGATTTGTCAAACGGCAACTATAGACAGTGCCGACGATCATGCCAGCCTTTCCGACACGGTAAGGGAGAAAATGTGGCAGAGGCGGCACCCAAAGCGGAAGAGCCCGGTAAAACCTTGCAATCCTGCCCCGATGGGTCTATATGACCCCTGAAATTCTTGATCGCTTGATGAAGAGTGGGGCCGCAAGGCTCCGCTCTTTTTCGTTAGGCGAACCGGAAACCACGGGCTAAGTGCCCGGTGAAAATCTAAAGACCGGAAGGCCAG
>NC_Eli_85373512_Alphaproteobacteria Proteobacteria Alphaproteobacteria 
GCCAGCCTTTCCGCTTGCATCCGTCACGCTGCTTGCCTATCTGCGCCTCATCCCGACATTGTCGTGACACTGAAGGGCTGGCGCCGAGAGGGGCCGGCACCGAACCGCTTTGTCACGGGCAATGCCGCGCAACCGGAGACCCT
>NC_Bba_42523052_Deltaproteobacteria Proteobacteria Deltaproteobacteria 
CCCACAAAGGGTCCAAGGGCTCAGCTCAGATAAACCCTTGCACTTCTTCGATTTTATTGTTAATTTAGATCCGTTCAATGGGCCCCGCAGGCCCATTTTTTTTTGTACCGGCCCCGCCCGGGCAGTTCCCACATGTCGACCCAAAACGTGCGACGAGGTAGCTGAGACAGGTTCTTAGGGGCTTGTTTGAGCTTATTTTATTTTAGGATTGAACGAA 
>NC_Lin_94986975_Deltaproteobacteria Proteobacteria Deltaproteobacteria 
ACTTACTCACTAACTATAATATTAACAATTAATAATAGTAATAATCATTGGCATCTCTTTATTTTTCTAATAGATTATATGGATAGTTATCTATATCTAAACAATTTAGTTAATTAATTACTACCTACTATAATTAAAAATAGTACTTATCTTACCATAGTTATTGGTACAGACTAGCTACACATGTACTAAAAATAACAATAGCATTATTTATTATAACAAAAATACTATTTTTTATATTATTGTAAGAAAAATATTACTAATAGTTATAAAAAATAATCTATCACTTTTTATTTCCTA
>NC_Dvu_120603473_Deltaproteobacteria Proteobacteria Deltaproteobacteria 
GGGGCCTCCTTACGGGGTGTTGACGCCCGCGGCTTCTTCGCCCTTGCTTTTGCAATATGCAGACCACGGCACAGTCTTCTCGTGCGGGGTCATGCCCCCTCTCGCCGCCAAAAACCCTTGACAACATGCGTGAGGGTTGACACCCCGCCTCCGCGGCGCTATAGAACCCCGAATCAGATGAAGCGGCGAGACGGTTTTCAAGCGACTCGCTTCCCGGGCATCCCGCCATGCGCCCGCCGACAGACCGCTTCCACATCCTGTTGACCGATTGCGGTCCTACCGGGTGGCCTGACGATGGCC
>NC_Dps_51246467_Deltaproteobacteria Proteobacteria Deltaproteobacteria 
CAGATCACATCCTGTGATTTGTGTTATACTTTTTCCAGATCTTGGGGAGAGCTTTCGGAAGTGGGCTTTGCCCGCTTTTTTTTATGCCTGCATGTAATTTAATTGTTATTATATAAAGACGTGTGGTCACTGCGTAGAGGTTGAATC
>NC_Rsp_111023600_Actinobacteria Actinobacteria Actinobacteria 
CGGGGCTGGTCACGGACGCCTCGAATCGGCGTTACTCTTAGATGCTCGAACCCGTCCCGGCGGGTTCGAGGTGCTGCGTGCGCGGCACGATGACCTGCCCGACCACGAAGACAACTGAAACGAGGAGCTTCCCCG 
>NC_Ter_113477416_Cyanobacteria Cyanobacteria Cyanobacteria 
GATGCTATAACCTCAAAATCATTAATATTATATTTGTTGGTATAGTACTGTAGAAAACCTTCTTAAATATCTACTTCTCATCAAAGATTTTTCTTATCCTCAAGTATTTTACCCTTTTATTTACCTGTACTGAAGTGCAGTTTTTAGCATTGTATGTAACAAGTTCAAATGACAACCAAAACCCTGTATTGATATTTAATAGAAAGTTGCTACTGTTTTTATCTACTAATTATAAAAACCGTCATATAATATCTATAGTGAGGGAAATTAAAACTATCATAACCAGAGAACAAAAGAATC
>NC_Tel_22299481_Cyanobacteria Cyanobacteria Cyanobacteria 
GCGCACCGAGGGGCTATTGACCAGGGTGGCGATCGCCCACTGTTAGGTGCTATACTATCTGCTATGAACAGTGGTGTATTGGCAGCACCCAGAAACGTTCTATTGTGAACGATTCCTAAGCCTCCTTCCCATAGGGAAAGGGGTTCTCCGCTTTTTGAGATTGTTTGGGT
>NC_Sth_51892656_Clostridia Firmicutes Clostridia 
GCCCGCCATCCCTTGTCACCGGCGGCATTGTGTGCTATTATGAGCACTGAGGTAGCCTTTTCCGTGTGTTAAGGAGTGGGTGTTAACCCACTCTTTTCAACGTCCGACGGTTGGAAGATGGACGGTTCCAGTGCGGGTTCGCCATGAGCCGGTGCGAGCCGGCTCATTTGGTGCCCGCAATCGGGAAACAGTAGTGCTGCGGGGCCGCCAGGCGGCGGCGCGGCACAAGGTGATCGGAGGTCTGGTCCTGT 
>NC_Tte_20807844_Clostridia Firmicutes Clostridia 
TATTGCTTTACCAAAAGGTGTATGGTATAATTAGTATGGCAACCTAGAGGACTTTAAAAAGAGTGGGAGTTTCCCACTCTTTAGTTTATATTTAAGGAGGATCGGAG
>NC_Cte_28210958_Clostridia Firmicutes Clostridia 
TCCATATAAATCTTTTCCTTGAATTATATTATTTATTATGTTAAAATTAAATTTGAAAGAACTCTTAATAATTTTAGCGCAAAAGTGGGTTTCTACCCGCTTTTTCTATTGTTAAAAACGCAACTTTTAGTTGCGTTTTTAAATTAATTTGATTTTTTTGAATTGTAAGCATCTTTATATTACAAACTATAGTTTAAGGAGGGATTTAA 
>NC_Smu_24378910_Bacilli Firmicutes Bacilli 
TTGATAATTAGCATAAATTAACGCTTAGCCTTGCTTTTTTCCTTATTTATGCTATAATAAGAAGAAATAATACAGAAAGGAGCGAAGTTGTGACTTCGCTCCTTAT 
>NC_Spy_28895280_Bacilli Firmicutes Bacilli 
TGTGAGTAAAACAAAGTGCATATCCTTGCATTCCTCTTAAATTATGGTATAATAGGCTTAAATAATACAGAAAGGTGGTGGGATATGTCTCGCCACTTTTGTATTAAGTGGATTCCCAAGGACCAATTATCTTAGAGAAGAGCATAAAAATAGAGGAGGTAATCAAAATAGCAAATACATCTATTATCGATATCGTAACCAAGACAGTAACGCCTGAGATTAAGGCACCTTATGAATTAGTAGACGTTGAGTATGACAAA 
>NC_Spy_15675575_Bacilli Firmicutes Bacilli 
TGTGAGTAAAACAAAGTGCATATCCTTGCATTCCTCTTAAATTATGGTATAATAGGCTTAAATAATACAGAAAGGTGGTGGGATATGTCTCGCCACTTTTGTATTAAGTGGATTCCCAAGGACCAATTATCTTAGAGAAGAGCATAAAAATAGAGGAGGTAATCAAAATAGCAAATACATCTATTATCGATATCGTAACCAAGACAGTAACGCCTGAGATTAAGGCACCTTATGAATTAGTAGACGTTGAGTATGACAAA
>NC_Sth_55822317_Bacilli Firmicutes Bacilli 
AACTGTTGAGAGATTCCCAGCCTTTTGGCTGTCATATGATTATTACTTGCAATAGTTTTTAAGCTATGCTATAATATGAAGAAATAACGAAAGAGAGGCGGAGTAGAAACTTCGTCTCTTGT 
>NC_Bcl_56963997_Bacilli Firmicutes Bacilli 
AGACGGGCCTGCCTTGCAAGCGTAGTGCTTATGTGGTACAATCGTTTATGGTAATAGTTAGCATACGATGATGGAGAAAAGAGTGGGGGCACCCACTCTTTTTGTTCGCATTGCGGGTTCGGCGTTTAAAAGCGTCTCCTGTTGTGTATGCCTGTTCTAGAAGCGGATACGTTTTTAATGATGTAAAGGAGGAATTGGCGA
>NC_Bth_49478391_Bacilli Firmicutes Bacilli 
TAGGTAGGAAAAGTCTTTGCAAATCAACATTTGGTATGGTATACTATTAACCGAGATAACCATGTCATGTATATTGTGTGAAAAGAAGAGTGGGGAAACCCACTCTTTCGTGTTACTATCTACATTTTATTGATGTGGAGAGGTAAGAAATTTCTGTCGTATATACATATTTTGTTACAAGTTTTACTTCTTAAATTTGGTAATACTAAGACAGATATTCCCTGCTTAACGGCAGGGGCTTTTGTTAGCTAACGAGAAAGAATAAGATAGACCGTTCTATGGACGGGGTCTTTTCTTGTG
>NC_Ban_30263820_Bacilli Firmicutes Bacilli 
TAGGTAGGAAAAGTCTTTGCAAATCAACATTTGGTATGGTATACTATTAACCGAGATAACCATGTCATGTATATTGTGTGAAAAGAAGAGTGGGGAAACCCACTCTTTCGTGTTACTATCTACATTTTATTGATGTGGAGAGGTAAGAAATTTCTGTCGTATATACATATTTTGTTACAAGTTTTACTTCTTAAATTTGGTAATACTAAGACAGATATTCCCTGCTTAACGGCAGGGGCTTTTGTTAGCTAACGAGAAAGAATAAGATAGACCGTTCTATGGACGGGGTCTTTTCTTATG
>NC_Ban_47529244_Bacilli Firmicutes Bacilli 
TAGGTAGGAAAAGTCTTTGCAAATCAACATTTGGTATGGTATACTATTAACCGAGATAACCATGTCATGTATATTGTGTGAAAAGAAGAGTGGGGAAACCCACTCTTTCGTGTTACTATCTACATTTTATTGATGTGGAGAGGTAAGAAATTTCTGTCGTATATACATATTTTGTTACAAGTTTTACTTCTTAAATTTGGTAATACTAAGACAGATATTCCCTGCTTAACGGCAGGGGCTTTTGTTAGCTAACGAGAAAGAATAAGATAGACCGTTCTATGGACGGGGTCTTTTCTTATG
>NC_Bce_42782905_Bacilli Firmicutes Bacilli 
TAGGTAGGAAAAGTCTTTGCAAATCAACATTTGCTATGGTATACTATTAACCGAGATAACCATGTCATGTATATTGTGTGAAAAAAAGAGTGGGGAAACCCACTCTTTCGTGTTACTATCTACATTTTATTGATGTGGAGAGGTAAGAAATTTCTGTCGTATATACATATTTTGTTACAAGTTTTACTTCTTAAATTTGGTAATACTAAGACAGATATTCCCTGCTTAACGGCAGGGGCTTTTGTTAGCTAACGAGAAAGAATAAGATAGACCGTTCTATGGGCGGGGTCTTTTCTTGTA
>NC_Bce_30021906_Bacilli Firmicutes Bacilli 
TAGGTAGGAAAAGTCTTTGCAAATCAACATTTCCTATGATATACTATTAACCGAGATAACCATGTCATGTATATTGTGTAAAGAAAAGAGTGGGGAAACCCACTCTTTCGTGTTACTATCTATGTTTTATCTACGTAGATAGGTAAAAGATTTCTGTCGTATATACATATTTTGTTACAAGTTTTACTTCTTAAATTTGGTAATACTAAGACAGATAATCCCTGCTGAACAGCAGGGGCTTTTGTTAGCTAACGAGAAAGAATAAGATAGACCGTTTTTAAATTGGCGGGGTCTTCTTCT
>NC_Ban_49186667_Bacilli Firmicutes Bacilli 
TAGGTAGGAAAAGTCTTTGCAAATCAACATTTGGTATGGTATACTATTAACCGAGATAACCATGTCATGTATATTGTGTGAAAAGAAGAGTGGGGAAACCCACTCTTTCGTGTTACTATCTACATTTTATTGATGTGGAGAGGTAAGAAATTTCTGTCGTATATACATATTTTGTTACAAGTTTTACTTCTTAAATTTGGTAATACTAAGACAGATATTCCCTGCTTAACGGCAGGGGCTTTTGTTAGCTAACGAGAAAGAATAAGATAGACCGTTCTATGGACGGGGTCTTTTCTTATG
>NC_Bha_15614980_Bacilli Firmicutes Bacilli 
TAGATCATCCTCTAGCCTAGTTGCAAAGAGCGAAAGAGTATGATATTGTTTTTATGGTAATACTTAGAATAGTTTCGGAGCAAAGAGTGGGGAAACCCACTCTTTCGTTTGTTCCTCTATCACAAAGGGAAAACCTCTGGAAGATAGGGGAGCACACGAAGGTGTAAACGTATGTTTTACCAAGCCAAATTTATCAATCGTACGAGCGGTTTTTTTGAAGGAAAACGAAACGACGGAAACAATAAGTGAAGGAGGGTATAG
>NC_Bli_52080266_Bacilli Firmicutes Bacilli 
AAATATGGTTATGGTATAGTTTTATTGGAAATGCTAACGATAGCCGAGGCGAAGAGTGGGGAAACCCGCTCTTTTGTATTGAACAGGCAATTTTGTCTCGACATGTTCATCGTTTTTTCTAAAATCCCCTGCTTTTGAAGCAGGGTTTTTACGAGGGAGCTGATGAATGGGAGCCTGCACAAGGAGGAAAAGT 
>NC_Lac_58337538_Bacilli Firmicutes Bacilli 
TTTTACAATTATACGTAAAGTATGATATACTAACAAAGAAGTTCGAATAGGTAAATTCGAGTGAGCAGAAATGCTCACTCTTTTTATTACGGAGGAAATTTT
