# Supplementary material for: Premature terminator analysis sheds light on a hidden world of bacterial transcriptional attenuation
Source: Genome Biol. 2010 Sep 29;11(9):R97. doi: 10.1186/gb-2010-11-9-r97 (PMC2965389; doi:10.1186/gb-2010-11-9-r97)
Supplement: Additional file 1 — Supplementary tables and figures. Table S0: gene families showing the highest absolute numbers of attenuator candidates. Table S1: genes most frequently regulated by attenuation in bacteria (normalized by family size). Table S2: list of sequence clusters observed in the 30 gene families most often regulated by attenuation (tabulation-separated). Table S3: sequence clusters obtained among candidates upstream of ABC-transporter genes. Table S4: complete list of clusters obtained by analyzing all candidates from enterobacterial species listed in Table S6. Cluster classes: 'a', clusters including only orthologous genes. 'b', clusters including only non-orthologous genes, sometimes from a single species; 'c', 'super-clusters' containing several sets of orthologous genes. Table S5: complete list of clusters obtained by analyzing all the candidates of Bacillus species listed in Table S6. 'a', clusters including only orthologous genes; 'b', clusters including only non-orthologous genes, sometimes from a single species; 'c', 'super-clusters' containing several sets of orthologous genes. Table S6: list of species analyzed for the identification of attenuators 'regulons'. Table S7: complete list of analyzed species, along with GenBank identifiers of corresponding DNA molecules and clade. Table S8: complete list of attenuators predicted in 5' UTR of genes, using the protocol described in [31] (tab-delimited table). Supplementary data 1: list of rimP-leaders from Gammaproteobacteria; list of rimP-leaders from other species; list of intergenic regions where no terminator could be detected, but showing sequence similarity to putative attenuators. Supplementary data 2: Stockholm alignments of the five ABC-leaders shown in Figure 4. Supplementary data 3: lists and Stockholm alignments of attenuator 'regulons' (candidates present upstream of several non-homologous genes) in Firmicutes. Supplementary data 4: parameters, commands and descriptor files used for terminator prediction. [file gb-2010-11-9-r97-S1.ZIP › Suppl_data/SuppData2.txt]

A. potA-ABC-leader

Hso_113461300_288_48_-_spermid          ATCACTTTCAATTATGAGCTAATCGCTATATCATTAGCCATT----CAAAACTAAGGGCGCTTGCAATTTTATTGTGGGCTTTTTATTTCTACT
Pmu_15602129_442_10_-_spermidi          ATCCCTTTTATTTATTGAACAATAGCTATATCATTAGCATTTATTTTTTAACCGTAAGTGCCAACAGCTTTTCTGTTGGCATTT-ATTTCTACT
#=GC SS_cons                            ........................((((......)))).................((((((((((((.....))))))))))))..........

Hso_113461300_288_48_-_spermid          ATCACTTTCAATTATGAGCTAATCGCTATATCATTAGCCATT----CAAAACTAAGGGCGCTTGCAATTT------------------------
Pmu_15602129_442_10_-_spermidi          ATCCCTTTTATTTATTGAACAATAGCTATATCATTAGCATTTATTTTTTAACCGTAAGTGCCAACAGCTT------------------------
#=GR Pmu_15602129_442_10_-_spermidi SS  .......................((((.........((((((((.........))))))))....)))).........................

------------------------------------------------------------------------------

B. LJ0561-ABC-leader

Lga_116630291_310_29_-_multidr          -AGCGTGACTATTTAATTAAAGTAGTCTACAGTATAAATAAAGATAGCAAATAATGTGTTTGTTA-GAGAGTAAATAGACGGCGCGAGGCGTCTATTTATTTTTA
Ljo_42519764_311_30_-_multidru          AAACGTGACTATTTATTTAAATTAGTCTACAGTATAAATAAAGATAACAAATAATTTATTTGTTAAGGGAGTGAATAGACGGCGCGAGGCGTCTATTTATTTTTA
#=GC SS_cons                            ....((((((((((.....)))))))).))..............(((((((((...)))))))))......((((((((((.(....).))))))))))......

Lga_116630291_310_29_-_multidr          -AGCGTGACTATTTAATTAAAGTAGTCTACAGTATAAATAAAGATAGCAAATAATGTGTTTGTTA-GAGAGTAAATAGACGGCGC--------------------
Ljo_42519764_311_30_-_multidru          AAACGTGACTATTTATTTAAATTAGTCTACAGTATAAATAAAGATAACAAATAATTTATTTGTTAAGGGAGTGAATAGACGGCGC--------------------
#=GR Ljo_42519764_311_30_-_multidru SS  ...(((..((((((((((......(....)..............(((((((((...)))))))))...)))))))))))))........................

------------------------------------------------------------------------------

D. ssuB-ABC-leader

Bac_thu_49479067_65_50_-            TATTTGTATAATATGTAGTTAATTCTATAACGTATTGCTGATTGGAGAAACCAAAGGCATTTTATCTATTGATAAAATGCCTTTGGTTTTTTTATTACA
Bac_ant_30262881_45_50_-            TATTTGTATAATATGTAGTTAATTCTATAACGTATTGCTGATTGGAGAAACCAAAGGCATTTTATCTATTGATAAAATGCCTTTGGTTTTTTTATTACA
Bac_cer_30021029_53_50_-            TATTTGTATAATATGTACTTAATTCCATAACGTATTGCTGATTGGAGAAACCAAAGGCATTTTATCAACAGATAAAATGCCTTTGGTTTTTTTATT---
#=GC SS_cons                        ........((((((((.............)))))))).............((((((((((((((((....)))))))))))))))).............

Bac_thu_49479067_65_50_-            TATTTGTATAATATGTAGTTAATTCTATAACGTATTGCTGATTGGAGAAACCAAAGGCATTTTATCTA-------------------------------
Bac_ant_30262881_45_50_-            TATTTGTATAATATGTAGTTAATTCTATAACGTATTGCTGATTGGAGAAACCAAAGGCATTTTATCTA-------------------------------
Bac_cer_30021029_53_50_-            TATTTGTATAATATGTACTTAATTCCATAACGTATTGCTGATTGGAGAAACCAAAGGCATTTTATCAA-------------------------------
#=GC SS_cons                        .........(((((((.............)))))))(((..((((.....)))).))).........................................

+ sequences retrieved from the 'regulon' approach
# terminator
Bac_ant_30262881_45_50              TAAAACCTAGTTGACTTATAGGAAATATTTGTATAATA-TGTAGTTAATTCTATAACGTATTGCTGATTGGAGAAACCAAAGGCATTTTATCTATTGATAAAATGCCTTTGGTTTTTTTATTACA
Bac_cer_42782017_53_50              CAAAACCTAGTTGACTTATCGGAAATATTTGTATAATA-TGTACTTAATTCTATTACGTATTGCTGATTGGAGAAACCAAAGGCATTTTATCTATTGATAAAATGCCTTTGGTTTTTTTATTGCA
Bac_thu_49479067_65_50              TAAAACCCAGTTGACTTATCGGAAATATTTGTATAATA-TGTAGTTAATTCTATAACGTATTGCTGATTGGAGAAACCAAAGGCATTTTATCTATTGATAAAATGCCTTTGGTTTTTTTATTACA
HBG443287_Bac_ant_30263027_45_19    TAAAACCCAGTTTATTTATACGATTAATATGTATTATAATGAAACAAATTTCA----ATATTGCTGATTGGAAAAACCAAAGGCACTTTTCTCACACGGGAAAAGTGCCTTTTTCATTTACTA--
HBG443287_Bac_cer_42782158_53_19    TAAAACCCAGTTGATTTATACGATTAATATGTATTATAATGAAACAAATTTCA----ATATTGCCGATTGGAAAAACCAAAGGCACTTTTCTCACACGGGAAAAGTGCCTTTTTCATTTACTA--
HBG443287_Bac_thu_49479544_65_19    TAAAACCCAGTTGATTTATACGATTAATATGTATTATAATGAAACAAATTTCA----ATATTGCTGATTGGAAAAACCAAAGGCACTTTTCTCACACGGGAAAAGTGCCTTTTTCATTTACTA--
#=GC SS_cons                        ....................((.......................................((((..((((.....)))).)))).(((((......)))))...))..................

# anti-terminator ?
Bac_ant_30262881_45_50              TAAAACCTAGTTGACTTATAGGAAATATTTGTATAATA-TGTAGTTAATTCTATAACGTATTGCTGATTGGAGAAACCAAAGGCATTTTATCTA
Bac_cer_42782017_53_50              CAAAACCTAGTTGACTTATCGGAAATATTTGTATAATA-TGTACTTAATTCTATTACGTATTGCTGATTGGAGAAACCAAAGGCATTTTATCTA
Bac_thu_49479067_65_50              TAAAACCCAGTTGACTTATCGGAAATATTTGTATAATA-TGTAGTTAATTCTATAACGTATTGCTGATTGGAGAAACCAAAGGCATTTTATCTA
HBG443287_Bac_ant_30263027_45_19    TAAAACCCAGTTTATTTATACGATTAATATGTATTATAATGAAACAAATTTCA----ATATTGCTGATTGGAAAAACCAAAGGCACTTTTCTCA
HBG443287_Bac_cer_42782158_53_19    TAAAACCCAGTTGATTTATACGATTAATATGTATTATAATGAAACAAATTTCA----ATATTGCCGATTGGAAAAACCAAAGGCACTTTTCTCA
HBG443287_Bac_thu_49479544_65_19    TAAAACCCAGTTGATTTATACGATTAATATGTATTATAATGAAACAAATTTCA----ATATTGCTGATTGGAAAAACCAAAGGCACTTTTCTCA
#=GC SS_cons                        .............................................................((((..((((.....)))).)))).........

# anti-anti-terminator ?
Bac_ant_30262881_45_50              TAAAACCTAGTTGACTTATAGGAAATATTTGTATAATA-TGTAGTTAATTCTATAACGTATTGCTGATTGGAG
Bac_cer_42782017_53_50              CAAAACCTAGTTGACTTATCGGAAATATTTGTATAATA-TGTACTTAATTCTATTACGTATTGCTGATTGGAG
Bac_thu_49479067_65_50              TAAAACCCAGTTGACTTATCGGAAATATTTGTATAATA-TGTAGTTAATTCTATAACGTATTGCTGATTGGAG
HBG443287_Bac_ant_30263027_45_19    TAAAACCCAGTTTATTTATACGATTAATATGTATTATAATGAAACAAATTTCA----ATATTGCTGATTGGAA
HBG443287_Bac_cer_42782158_53_19    TAAAACCCAGTTGATTTATACGATTAATATGTATTATAATGAAACAAATTTCA----ATATTGCCGATTGGAA
HBG443287_Bac_thu_49479544_65_19    TAAAACCCAGTTGATTTATACGATTAATATGTATTATAATGAAACAAATTTCA----ATATTGCTGATTGGAA
#=GC SS_cons                        ......((((((..(...............................................)..))))))..

------------------------------------------------------------------------------

E. BC0239-ABC-leader

Bth_49479157_65_15_-_Firmicute          AAATCTCTTCACCCATTTTTAATAAACGTGTGAAAAGGGAGCTATTTAGCTTCCTTTTTCTATGCCGAAAA-CCATGGGGAATGTTTCTTTCCCATGGTTTTTT
Bce_42779326_50_15_sORF_-_Firm          AAATCTCTTCACCCATTTTTAATAAACGTGTGAAAAGGGAGCTATTTAGCTTCCTTTTTCTATGCCGAAAA-CCATGGGGAGTGTTTCTTCCCCATGGTTTTTT
Ban_49183250_49_15_-_Firmicute          AAATCTCTTCACCCATTTTTAATACACGTGTGAAAAGGGAGCTATTTAGCTTCCTTTTTCTATGTCGAAAA-CCATGGGGAATGTTTCTTTCCCATGGTTTTTT
Bce_30018476_53_13_-_Firmicute          AAATCTCTTCACCCATTTTTAATCAACGTGTGAAAAGGGAGCTATTTGGCTTCCTTTTTCTATGCCGAAAAACCATGGGGAATGTTTCTTTCTCATGGTTTTTT
#=GR Bth_49479157_65_15_-_Firmicute SS  ..........................((((.((((((((((((....)))))))))))).))))........((((((((((......))))))))))......

Bth_49479157_65_15_-_Firmicute          AAATCTCTTCACCCATTTTTAATAAACGTGTGAAAAGGGAGCTATTTAGCTTCCTTTTTCTATGCCGAAAA-CCATGGGGAATGT-------------------
Bce_42779326_50_15_sORF_-_Firm          AAATCTCTTCACCCATTTTTAATAAACGTGTGAAAAGGGAGCTATTTAGCTTCCTTTTTCTATGCCGAAAA-CCATGGGGAGTGT-------------------
Ban_49183250_49_15_-_Firmicute          AAATCTCTTCACCCATTTTTAATACACGTGTGAAAAGGGAGCTATTTAGCTTCCTTTTTCTATGTCGAAAA-CCATGGGGAATGT-------------------
Bce_30018476_53_13_-_Firmicute          AAATCTCTTCACCCATTTTTAATCAACGTGTGAAAAGGGAGCTATTTGGCTTCCTTTTTCTATGCCGAAAAACCATGGGGAATGT-------------------
#=GR Bth_49479157_65_15_-_Firmicute SS  .......(((.(((((..........((((.((((((((((((....)))))))))))).))))..........))))))))......................

+ sequences retrieved from the 'regulon' approach

Bth_49479157_65_15_-_Firmicute  AAATCTCTTCACCCATTTTTAATAAACGTGTGAAAAGGGAGCTATTTAGCTTCCTTTTTCTAT-----GCCGAAAACCATGGGGAAT----GTTTCTTTCCCATGGTTTTTTATATTGAA
Bce_42779326_50_15_sORF_-_Firm  AAATCTCTTCACCCATTTTTAATAAACGTGTGAAAAGGGAGCTATTTAGCTTCCTTTTTCTAT-----GCCGAAAACCATGGGGAGT----GTTTCTTCCCCATGGTTTTTTATATTGAA
Ban_49183250_49_15_-_Firmicute  AAATCTCTTCACCCATTTTTAATACACGTGTGAAAAGGGAGCTATTTAGCTTCCTTTTTCTAT-----GTCGAAAACCATGGGGAAT----GTTTCTTTCCCATGGTTTTTTATATTGAA
HBG000588_Bce_42784318_uvrB_10  CTGTTTGTTCATGCGGAAGAAGATTTGATAAGGAAGGAAGTGTACTCTCCTTCCTTTTTCTATATATTGTCGAAAACTTTACCGAATATCTGTTCGTTTTTTTAGGTTTTTTATAGGC--
#=GC SS_cons                    ...........................(((..((((((((((......))))))))))..)))........(((((((((((((((..........))))))))))))))).........

Bth_49479157_65_15_-_Firmicute  AAATCTCTTCACCCATTTTTAATAAACGTGTGAAAAGGGAGCTATTTAGCTTCCTTTTTCTAT-----GCCGAAAACCATGGGGAAT----
Bce_42779326_50_15_sORF_-_Firm  AAATCTCTTCACCCATTTTTAATAAACGTGTGAAAAGGGAGCTATTTAGCTTCCTTTTTCTAT-----GCCGAAAACCATGGGGAGT----
Ban_49183250_49_15_-_Firmicute  AAATCTCTTCACCCATTTTTAATACACGTGTGAAAAGGGAGCTATTTAGCTTCCTTTTTCTAT-----GTCGAAAACCATGGGGAAT----
HBG000588_Bce_42784318_uvrB_10  CTGTTTGTTCATGCGGAAGAAGATTTGATAAGGAAGGAAGTGTACTCTCCTTCCTTTTTCTATATATTGTCGAAAACTTTACCGAATATCT
#=GC SS_cons                    .......(((.(((((...........(((..((((((((((......))))))))))..)))...............)))))))).....
