# Supplementary material for: Premature terminator analysis sheds light on a hidden world of bacterial transcriptional attenuation
Source: Genome Biol. 2010 Sep 29;11(9):R97. doi: 10.1186/gb-2010-11-9-r97 (PMC2965389; doi:10.1186/gb-2010-11-9-r97)
Supplement: Additional file 1 — Supplementary tables and figures. Table S0: gene families showing the highest absolute numbers of attenuator candidates. Table S1: genes most frequently regulated by attenuation in bacteria (normalized by family size). Table S2: list of sequence clusters observed in the 30 gene families most often regulated by attenuation (tabulation-separated). Table S3: sequence clusters obtained among candidates upstream of ABC-transporter genes. Table S4: complete list of clusters obtained by analyzing all candidates from enterobacterial species listed in Table S6. Cluster classes: 'a', clusters including only orthologous genes. 'b', clusters including only non-orthologous genes, sometimes from a single species; 'c', 'super-clusters' containing several sets of orthologous genes. Table S5: complete list of clusters obtained by analyzing all the candidates of Bacillus species listed in Table S6. 'a', clusters including only orthologous genes; 'b', clusters including only non-orthologous genes, sometimes from a single species; 'c', 'super-clusters' containing several sets of orthologous genes. Table S6: list of species analyzed for the identification of attenuators 'regulons'. Table S7: complete list of analyzed species, along with GenBank identifiers of corresponding DNA molecules and clade. Table S8: complete list of attenuators predicted in 5' UTR of genes, using the protocol described in [31] (tab-delimited table). Supplementary data 1: list of rimP-leaders from Gammaproteobacteria; list of rimP-leaders from other species; list of intergenic regions where no terminator could be detected, but showing sequence similarity to putative attenuators. Supplementary data 2: Stockholm alignments of the five ABC-leaders shown in Figure 4. Supplementary data 3: lists and Stockholm alignments of attenuator 'regulons' (candidates present upstream of several non-homologous genes) in Firmicutes. Supplementary data 4: parameters, commands and descriptor files used for terminator prediction. [file gb-2010-11-9-r97-S1.ZIP › Suppl_data/SuppData3.txt]

Sequence names are constructed as follows:
- Hogenom family of the downstream gene ;
- Species (abbreviation: first letter of genus and first two letters of species);
- Accession number of downstream gene;
- Species id ;
- Distance between the predicted terminator and the first nucleotide of the gene;
- Downstream gene name.

>HBG532497_Ban_30261717_45_64_BA1647_-
>HBG532497_Ban_49184543_49_64_BAS1528_-
>HBG532497_Bce_42780810_50_65_BCE_1736_-
>HBG532497_Bth_49477298_65_65_BT9727_1500_-
>HBG529797_Ban_30264915_45_49_BA5106_-
>HBG529797_Ban_49187736_49_49_BAS4745_-
>HBG529797_Bce_42784056_50_49_BCE_5010_-
>HBG529797_Bth_49481633_65_49_vanR_-

# STOCKHOLM 1.0

HBG532497_45_64_-   TAAGATAAGAAATAATTTGGTGT-GAGTTTGTCGTTATTTGTCGGTAAGTCGATATTCCTTGTCGAATCGACGATATA-TTCGAAAAATCGTTGATATAGTGTAAGGAATCGTTGATATATTTAAA-TTATCGTCGATATAATTTCATTTACCGTATTGATAGACGTTTTAAAAAAGAGCAATTCAAAA-GAATTGCTCTTTTTGTGCTTATAA
HBG532497_49_64_-   TAAGATAAGAAATAATTTGGTGT-GAGTTTGTCGTTATTTGTCGGTAAGTCGATATTCCTTGTCGAATCGACGATATA-TTCGAAAAATCGTTGATATAGTGTAAGGAATCGTTGATATATTTAAA-TTATCGTCGATATAATTTCATTTACCGTATTGATAGACGTTTTAAAAAAGAGCAATTCAAAA-GAATTGCTCTTTTTGTGCTTATAA
HBG532497_65_65_-   TAAGATAAGAAATAATTTGGTGT-GAGTTTGTCGTTATTTGTCGGTAAGTCGATATTCCTTGTCGAATCGACGATATA-TTCGAAAAATCGTTGATATATTGTAAGGAATCGTTGATATATTTAAA-TTATCGTCGATATAATTTCATTTACCGTATTGATAGACGTTTTAAAAAAGAGCAATTCAAAA-GAATTGCTCTTTTTGTGCTTATAA
HBG532497_50_65_-   ---GATAAGGAATAATTTGGAGT-TAATTTGTCGTTATTTGTCGGTAAGTCGATATCCTTTTTCGAATAGACGATATA-TTTGAAAAATCGTCGATATAGTGCAAGGAATCGTTGATATATTGAAA-AAATCGTCGATATAATTTCATTTACCGTATTAATAGATCTTTTAAAAG-GAGCAATTCAAAAAGAATTGCTCTTTTTGTGCTTATAA
#=GC SS_cons        ....(((((.................((((((((.....((.(((((((((((((.....))))))((((((((((...........((((.((((............)))).))))...........)))))))))).........))))))))).))))))))......((((((((((((((.....))))))))))))))...)))))..

HBG532497_45_64_-   TAAGATAAGAAATAATTTGGTGT-GAGTTTGTCGTTATTTGTCGGTAAGTCGATATTCCTTGTCGAATCGACGATATA-TTCGAAAAATCGTTGATATAGTGTAAGGAATCGTTGATATATTTAAA-TTATCGTCGATATAATTTCATTTACCGTATTGATAGACGTTTTAAAAAAGAGCAATTCAA
HBG532497_49_64_-   TAAGATAAGAAATAATTTGGTGT-GAGTTTGTCGTTATTTGTCGGTAAGTCGATATTCCTTGTCGAATCGACGATATA-TTCGAAAAATCGTTGATATAGTGTAAGGAATCGTTGATATATTTAAA-TTATCGTCGATATAATTTCATTTACCGTATTGATAGACGTTTTAAAAAAGAGCAATTCAA
HBG532497_65_65_-   TAAGATAAGAAATAATTTGGTGT-GAGTTTGTCGTTATTTGTCGGTAAGTCGATATTCCTTGTCGAATCGACGATATA-TTCGAAAAATCGTTGATATATTGTAAGGAATCGTTGATATATTTAAA-TTATCGTCGATATAATTTCATTTACCGTATTGATAGACGTTTTAAAAAAGAGCAATTCAA
HBG532497_50_65_-   ---GATAAGGAATAATTTGGAGT-TAATTTGTCGTTATTTGTCGGTAAGTCGATATCCTTTTTCGAATAGACGATATA-TTTGAAAAATCGTCGATATAGTGCAAGGAATCGTTGATATATTGAAA-AAATCGTCGATATAATTTCATTTACCGTATTAATAGATCTTTTAAAAG-GAGCAATTCAA
#=GC SS_cons        ........(((...............((((((((.....((.(((((((((((((.....))))))((((((((((...........((((.((((............)))).))))...........)))))))))).........))))))))).))))))))(((((.....)))))..)))..

HBG529797_45_49_-   TTTGTCGTTAATTGTTGGTAAGTCGATATA-TTTTAATAATCGCCGATATAATTCGAGTTACGATCGATATAATTGAAA-AATCGCCGATATAATTCCAGTTATGGTCGATATATTTGGAAAATCGCTGATATAATTTTATTTACAAAGGTTACTCTAACGGGTAACCTTTTCGTATTGTA
HBG529797_49_49_-   TTTGTCGTTAATTGTTGGTAAGTCGATATA-TTTTAATAATCGCCGATATAATTCGAGTTACGATCGATATAATTGAAA-AATCGCCGATATAATTCCAGTTATGGTCGATATATTTGGAAAATCGCTGATATAATTTTATTTACAAAGGTTACTCTAACGGGTAACCTTTTCGTATTGTA
HBG529797_65_49_-   TTTGTCGTTAATTGTCGGTAAGTCGATATA-TTTCAATAATCGCCGATATAATTCGAGTTACGATCGATATATTTGAGA-AATCGCCGATATATTTTAAGTTACGGTCGATATATGTGGAAAATCGCTGATATAATTTTATTTACAAAGGTTACTCTAACGGGTAGCCTTTTCGTATTGTA
HBG529797_50_49_-   TTCGTCGTTAATTGTCGGTAAGTCGATATA-TTAAAAAAATCGTCGATATAATTTCATTTACTA-----------------------------------------------------------------------------------AGGTTACTCCCGCGAGTAACCTTTTCGTATTGTA
#=GC SS_cons        ....(((.....((((((.....((((............)))))))))).....)))..(((((.................((((.((((....((((((.((((.....)))).)))))).)))).))))..............(((((((((((....)))))))))))))))).....

HBG529797_45_49_-   ------------TGTTGGTAAGTCGATATA-TTTTAATAATCGCCGATATAATTCGAGTTACGATCGATATAATTGAAA-AATCGCCGATATAATTCCAGTTATGGTCGATATATTTGGAAAATCGCTGATATAATTTTATTTACAAAGGTTACTCTA
HBG529797_49_49_-   ------------TGTTGGTAAGTCGATATA-TTTTAATAATCGCCGATATAATTCGAGTTACGATCGATATAATTGAAA-AATCGCCGATATAATTCCAGTTATGGTCGATATATTTGGAAAATCGCTGATATAATTTTATTTACAAAGGTTACTCTA
HBG529797_65_49_-   ------------TGTCGGTAAGTCGATATA-TTTCAATAATCGCCGATATAATTCGAGTTACGATCGATATATTTGAGA-AATCGCCGATATATTTTAAGTTACGGTCGATATATGTGGAAAATCGCTGATATAATTTTATTTACAAAGGTTACTCTA
HBG529797_50_49_-   ------------TGTCGGTAAGTCGATATA-TTAAAAAAATCGTCGATATAATTTCATTTACTA-----------------------------------------------------------------------------------AGGTTACTCCC
#=GC SS_cons        ............((((((.....((((............))))))))))......((((.((..((((.....))))....((((.((((....((((((.((((.....)))).)))))).)))).))))..................)).))))..
//


>HBG443287_Bth_49479544_65_19_BT9727_2831_-
>HBG443287_Ban_30263027_45_19_BA3074_-
>HBG443287_Bce_42782158_50_19_BCE_3102_-
>HBG543560_Ban_30262881_45_50_BA2922_-
>HBG543560_Bth_49479067_65_50_ssuB_-
>HBG543560_Bce_42782017_50_50_BCE_2961_-

# STOCKHOLM 1.0

HBG443287_65_19_-          -GTCTTTCTCCCCTTTCTCTCCATCCTTTTATTGTATATTTTATTTTTCTTTCATTCAATTCAAAAAACTTTAAAACCCAGTTGATTTATACGATTAATATGTATTATAATGAAACAAATTTCA----ATATTGCTGATTGGAAAAACCAAAGGCACTTTTCTCACACGGGAAAAGTGCCTTTTTCATTTACTA--
#=GR HBG443287_65_19_- SS  ...................((((...((((((((((.....((((..((......((((((..................)))))).......))..)))).....))))))))))......(((...........))).))))......(((((((((((((((....))))))))))))))).............
HBG443287_45_19_-          -GTCTTTCTCCCCTTTCTCTCCATCCTTTTATTGTATATTTTATTTTTATTTCGTTCAATTCAAAAAACTTTAAAACCCAGTTTATTTATACGATTAATATGTATTATAATGAAACAAATTTCA----ATATTGCTGATTGGAAAAACCAAAGGCACTTTTCTCACACGGGAAAAGTGCCTTTTTCATTTACTA--
#=GR HBG443287_45_19_- SS  ...................((((...((((((((((.....((((......((((..........(((((.........)))))......))))..)))).....))))))))))......(((...........))).))))......(((((((((((((((....))))))))))))))).............
HBG443287_50_19_-          ATTCCTTCTCCCCTTTCTCTCCATCCTTTTATTGTATATTTTATTTTTCTTTCGTTCAATTCAAAAAACTTTAAAACCCAGTTGATTTATACGATTAATATGTATTATAATGAAACAAATTTCA----ATATTGCCGATTGGAAAAACCAAAGGCACTTTTCTCACACGGGAAAAGTGCCTTTTTCATTTACTA--
#=GR HBG443287_50_19_- SS  ..........................((((((((((.....((((......((((..((.((((.................)))).))..))))..)))).....))))))))))....(((((....((.......))))))).....(((((((((((((((....))))))))))))))).............
HBG543560_45_50_-          -----------CTTTCGATTACACAACAGTCAAGAAGTTTAAACAAATCGTTTGTATGTTTTAA-------TAAAACCTAGTTGACTTATAGGAAATATTTGTATAATA-TGTAGTTAATTCTATAACGTATTGCTGATTGGAGAAACCAAAGGCATTTTATCTATTGATAAAATGCCTTTGGTTTTTTTATTACA
#=GR HBG543560_45_50_- SS  ..........................(((.(((.....(((.((((((..(((.((((..((((.......(........)))))..)))).)))..)))))).)))...(((((......))))).....))))))..((((((((((((((((((((((((....)))))))))))))))))))))))).....
HBG543560_65_50_-          -----------CTTTCGATTACACAACAGTCAAGAAGTTTAAACAAATCGTTTGTATGTTTTAA-------TAAAACCCAGTTGACTTATCGGAAATATTTGTATAATA-TGTAGTTAATTCTATAACGTATTGCTGATTGGAGAAACCAAAGGCATTTTATCTATTGATAAAATGCCTTTGGTTTTTTTATTACA
#=GR HBG543560_65_50_- SS  ............(((((((....((((............(((((.....)))))...((((............))))...))))....))))))).........(((((.(((.((.......)).)))))))).....((((((((((((((((((((((((....)))))))))))))))))))))))).....
HBG543560_50_50_-          ----------------------ATAACAATAAGGATGTTCAAACGAACCATATGTATTTTTAAA-------CAAAACCTAGTTGACTTATCGGAAATATTTGTATAATA-TGTACTTAATTCTATTACGTATTGCTGATTGGAGAAACCAAAGGCATTTTATCTATTGATAAAATGCCTTTGGTTTTTTTATTGCA
#=GR HBG543560_50_50_- SS  ..........................((((.(((..((((....))))....(((........).......))...))).)))).......((((.((...((((......)))).)).)))).........(((....((((((((((((((((((((((((....))))))))))))))))))))))))..)))
#=GC SS_cons               ...........................................................................................((.......................................((((..((((.....)))).)))).(((((......)))))...))..................
//


>HBG448087_Ban_30263168_45_75_BA3243_-
>HBG448087_Ban_30263168_45_61_BA3243_-
>HBG448087_Ban_49186017_49_75_BAS3012_-
>HBG448087_Ban_49186017_49_61_BAS3012_-
>HBG085018_Ban_30263174_45_122_BA3251_-
>HBG085018_Ban_49186023_49_122_BAS3018_-
>HBG085018_Bth_49478091_65_122_fabH_-

# STOCKHOLM 1.0

HBG448087_49_61_-           ----------ACAAAAAGACTGTTATGATTGCTTGTTACCTGAAACTATTTATTTAAGTGTAGCTGC--AATA--CCTACGTTATG---GAGTTTATATAGTATATTTTTAATAATTTATTTTATATGTATCGTTTGGATGAAAGAGAGAAGTGTTTGAAGAGTAGTTCTCTTTTTTATTAAGTTTTTGAAACAGCGCATTATGTACATACAGTAAAGAAGTAGAAGATTAGTAGGCATGGGGAGAAATCTTTATGTCTTTTTTTATGAGGATTTTTAATTTTG
HBG448087_45_61_-           ----------ACAAAAAGACTGTTATGATTGCTTGTTACCTGAAACTATTTATTTAAGTGTAGCTGC--AATA--CCTACGTTATG---GAGTTTATATAGTATATTTTTAATAATTTATTTTATATGTATCGTTTGGATGAAAGAGAGAAGTGTTTGAAGAGTAGTTCTCTTTTTTATTAAGTTTTTGAAACAGCGCATTATGTACATACAGTAAAGAAGTAGAAGATTAGTAGGCATGGGGAGAAATCTTTATGTCTTTTTTTATGAGGATTTTTAATTTTG
HBG448087_49_75_-           ----------ACAAAAAGACTGTTATGATTGCTTGTTACCTGAAACTATTTATTTAAGTGTAGCTGC--AATA--CCTACGTTATG---GAGTTTATATAGTATATTTTTAATAATTTATTTTATATGTATCGTTTGGATGAAAGAGAGAAGTGTTTGAAGAGTAGTTCTCTTTTTTATTAAGTTTTTGAAACAGCGCATTATGTACATACAGTAAAGAAGTAGAAGATTAGTAGGCATGGGGAGAAATCTTTATGTCTTTTTTTATGAG--------------
HBG448087_45_75_-           ----------ACAAAAAGACTGTTATGATTGCTTGTTACCTGAAACTATTTATTTAAGTGTAGCTGC--AATA--CCTACGTTATG---GAGTTTATATAGTATATTTTTAATAATTTATTTTATATGTATCGTTTGGATGAAAGAGAGAAGTGTTTGAAGAGTAGTTCTCTTTTTTATTAAGTTTTTGAAACAGCGCATTATGTACATACAGTAAAGAAGTAGAAGATTAGTAGGCATGGGGAGAAATCTTTATGTCTTTTTTTATGAG--------------
HBG085018_49_122_-          ACAAAAGAGAAAATAGAAGATGTTAAAATTACATGTATATACGCTCCATATATTTATATTT-GCTGCTCAATAAACTAGCAACCCGCATAAGTTTGTACCACATATTCACTTTTATTTACAAAAAA-ATACTATTAATTATTTTCGGATAATTGTTATAATA-TAGTTAAATTGATATAAAAGTTTTTTCTAGATTATGT-ATTTGAAGAATTCTCATGCGAAAAGAGCCAGTTCTCAAGTAGAGAA----CTGGCTCTTTGTTGAAGAAA-------------
HBG085018_45_122_-          ACAAAAGAGAAAATAGAAGATGTTAAAATTACATGTATATACGCTCCATATATTTATATTT-GCTGCTCAATAAACTAGCAACCCGCATAAGTTTGTACCACATATTCACTTTTATTTACAAAAAA-ATACTATTAATTATTTTCGGATAATTGTTATAATA-TAGTTAAATTGATATAAAAGTTTTTTCTAGATTATGT-ATTTGAAGAATTCTCATGCGAAAAGAGCCAGTTCTCAAGTAGAGAA----CTGGCTCTTTGTTGAAGAAA-------------
HBG085018_65_122_-          ACAAAAGAGAAAATAGAAGATGTTAAAATTACATGTATATACGTTCCATATATTTATATTT-GCTGCTCAATAGACGATCATCTCACATAAGTTTGTACCACATATTCACTTTTATTTACAAAAAA--TACTATTAATTATTTTCGGATAATTGTTATAATA-TAGTTAAATTGATATAAAAGTTTTTTCTAGATTATGT-ATTTGAAGAATTCTCATGCGAAAAGAGCCAGTTCTCAAGTAGAGAA----CTGGCTCTTTGTTGAAGAGA-------------
#=GC SS_cons                ............................................................................((((.........................................................((((.((.(..(((.((.((...)).)).)))..).)).))))..((((((...(((........)))((.....)).........))))))..)))).....((((((..........))))))......................

HBG448087_49_61_-           ----------ACAAAAAGACTGTTATGATTGCTTGTTACCTGAAACTATTTATTTAAGTGTAGCTGC--AATA--CCTACGTTATG---GAGTTTATATAGTATATTTTTAATAATTTATTTTATATGTATCGTTTGGATGAAAGAGAGAAGTGTTTGAAGAGTAGTTCTCTTTTTTATTAAGTTTTTGAAACAGCGCATTATGTACATACAGTAAAGAAGTAGAAGATTAGTAGGCATGGGGAGAAATCTTTATGTCTTTTTTTATGAGGATTTTTAATTTTG
HBG448087_45_61_-           ----------ACAAAAAGACTGTTATGATTGCTTGTTACCTGAAACTATTTATTTAAGTGTAGCTGC--AATA--CCTACGTTATG---GAGTTTATATAGTATATTTTTAATAATTTATTTTATATGTATCGTTTGGATGAAAGAGAGAAGTGTTTGAAGAGTAGTTCTCTTTTTTATTAAGTTTTTGAAACAGCGCATTATGTACATACAGTAAAGAAGTAGAAGATTAGTAGGCATGGGGAGAAATCTTTATGTCTTTTTTTATGAGGATTTTTAATTTTG
HBG448087_49_75_-           ----------ACAAAAAGACTGTTATGATTGCTTGTTACCTGAAACTATTTATTTAAGTGTAGCTGC--AATA--CCTACGTTATG---GAGTTTATATAGTATATTTTTAATAATTTATTTTATATGTATCGTTTGGATGAAAGAGAGAAGTGTTTGAAGAGTAGTTCTCTTTTTTATTAAGTTTTTGAAACAGCGCATTATGTACATACAGTAAAGAAGTAGAAGATTAGTAGGCATGGGGAGAAATCTTTATGTCTTTTTTTATGAG--------------
HBG448087_45_75_-           ----------ACAAAAAGACTGTTATGATTGCTTGTTACCTGAAACTATTTATTTAAGTGTAGCTGC--AATA--CCTACGTTATG---GAGTTTATATAGTATATTTTTAATAATTTATTTTATATGTATCGTTTGGATGAAAGAGAGAAGTGTTTGAAGAGTAGTTCTCTTTTTTATTAAGTTTTTGAAACAGCGCATTATGTACATACAGTAAAGAAGTAGAAGATTAGTAGGCATGGGGAGAAATCTTTATGTCTTTTTTTATGAG--------------
#=GR HBG448087_45_75_- SS   ..................(((((.((((((((..(((((((...............)).))))).))..))).....(((((.(((........((((.((((.(((	......))).)))).))))(((.(((....((((((((((((((.(((((...))))).)))))))))))))).......))).)))...))).)))))))))))))......((((((((.....(((((((((((....))))))))))))))))))).................

HBG085018_49_122_-          ACAAAAGAGAAAATAGAAGATGTTAAAATTACATGTATATACGCTCCATATATTTATATTT-GCTGCTCAATAAACTAGCAACCCGCATAAGTTTGTACCACATATTCACTTTTATTTACAAAAAA-ATACTATTAATTATTTTCGGATAATTGTTATAATA-TAGTTAAATTGATATAAAAGTTTTTTCTAGATTATGT-ATTTGAAGAATTCTCATGCGAAAAGAGCCAGTTCTCAAGTAGAGAA----CTGGCTCTTTGTTGAAGAAA-------------
HBG085018_45_122_-          ACAAAAGAGAAAATAGAAGATGTTAAAATTACATGTATATACGCTCCATATATTTATATTT-GCTGCTCAATAAACTAGCAACCCGCATAAGTTTGTACCACATATTCACTTTTATTTACAAAAAA-ATACTATTAATTATTTTCGGATAATTGTTATAATA-TAGTTAAATTGATATAAAAGTTTTTTCTAGATTATGT-ATTTGAAGAATTCTCATGCGAAAAGAGCCAGTTCTCAAGTAGAGAA----CTGGCTCTTTGTTGAAGAAA-------------
HBG085018_65_122_-          ACAAAAGAGAAAATAGAAGATGTTAAAATTACATGTATATACGTTCCATATATTTATATTT-GCTGCTCAATAGACGATCATCTCACATAAGTTTGTACCACATATTCACTTTTATTTACAAAAAA--TACTATTAATTATTTTCGGATAATTGTTATAATA-TAGTTAAATTGATATAAAAGTTTTTTCTAGATTATGT-ATTTGAAGAATTCTCATGCGAAAAGAGCCAGTTCTCAAGTAGAGAA----CTGGCTCTTTGTTGAAGAGA-------------
#=GR HBG085018_65_122_- SS  ........(.(((((((((..((..((((.....((((((.......))))))....))))....))...((((((...............))))))............))))))))).)....................((((((((((.....((((((..(((..(((((........)))))...))).))))))).)))))))))..((((...((((((((((((((((((.....)))))....)))))))))).)))..)))).............

//
