# Supplementary material for: Premature terminator analysis sheds light on a hidden world of bacterial transcriptional attenuation
Source: Genome Biol. 2010 Sep 29;11(9):R97. doi: 10.1186/gb-2010-11-9-r97 (PMC2965389; doi:10.1186/gb-2010-11-9-r97)
Supplement: Additional file 1 — Supplementary tables and figures. Table S0: gene families showing the highest absolute numbers of attenuator candidates. Table S1: genes most frequently regulated by attenuation in bacteria (normalized by family size). Table S2: list of sequence clusters observed in the 30 gene families most often regulated by attenuation (tabulation-separated). Table S3: sequence clusters obtained among candidates upstream of ABC-transporter genes. Table S4: complete list of clusters obtained by analyzing all candidates from enterobacterial species listed in Table S6. Cluster classes: 'a', clusters including only orthologous genes. 'b', clusters including only non-orthologous genes, sometimes from a single species; 'c', 'super-clusters' containing several sets of orthologous genes. Table S5: complete list of clusters obtained by analyzing all the candidates of Bacillus species listed in Table S6. 'a', clusters including only orthologous genes; 'b', clusters including only non-orthologous genes, sometimes from a single species; 'c', 'super-clusters' containing several sets of orthologous genes. Table S6: list of species analyzed for the identification of attenuators 'regulons'. Table S7: complete list of analyzed species, along with GenBank identifiers of corresponding DNA molecules and clade. Table S8: complete list of attenuators predicted in 5' UTR of genes, using the protocol described in [31] (tab-delimited table). Supplementary data 1: list of rimP-leaders from Gammaproteobacteria; list of rimP-leaders from other species; list of intergenic regions where no terminator could be detected, but showing sequence similarity to putative attenuators. Supplementary data 2: Stockholm alignments of the five ABC-leaders shown in Figure 4. Supplementary data 3: lists and Stockholm alignments of attenuator 'regulons' (candidates present upstream of several non-homologous genes) in Firmicutes. Supplementary data 4: parameters, commands and descriptor files used for terminator prediction. [file gb-2010-11-9-r97-S1.ZIP › Suppl_data/TableS2.txt]

Hogenom family	Organism	gi regulated gene	terminator-ATG distance	Species family	Known element	Sequence
HBG297802	Cpe	110801637	82	Clostridia	-	TTTAAAAATTTCTTGTAATATAAAATATACTATGTTACTATATAAGTAGAAGTTTTTTACTAATAGTTTGAGGTAAAGGAGTGGGACAGAAAAGCCCGCTCTTTCTATTTGTAACGCAACTTAGAATAAAGTTGCGTTTTTGCATACCT
HBG297802	Cpe	110799296	82	Clostridia	-	TTTAAAAATTTCTTGTAATATAAAATATACTATGTTACTATATAAGTAGAAGTTTTTTACTAATAGTTTGAGGTAAAGGAGTGGGACAGAAAAGCCCGCTCTTTCTATTTGTAACGCAACTTAGAATAAAGTTGCGTTTTTGCATACCT
HBG297802	Cno	118443860	52	Clostridia	-	TTTCATTTACTTTATCCCTTGAAATAGGGTTTTTAGTGTGTTAAAATGAAGTAGAAATACTTAGCAGATAAATTTTAGCATAGGAGTGGGCAAAAACCCACTCTTTATATTTGTAAAAACGCAACTATTTTGTTGCGTTTTTCATTAAT
HBG297802	Nsp	17231320	7	Cyanobacteria	-	CCAATCACCACTGACTAAATGAGTATTGACTAATAAAGAAATGCGCTACACTCATGTTAGCGGCGAACCATCATCGGTTCGTCACAAGACTTCTTGGAAGATATACCTATCGCAGGAAGTGGGTTAATGCCCACTTTTTTTATTGTATT
HBG297802	Ava	75908092	7	Cyanobacteria	-	ATTTATCGCGTCTCTGACCAATGACTATTGACTAATAAAGAAATGCGCTACACTCATGTTAGCGGCGAACCATCATCGGTTCGTCACAAGACTTCTTGGAAGATATCCCTATCGCAGGAAGTGGGTTGATGCCCACTTTTTTTATTGTA
HBG297802	Sha	70726650	16	Bacilli	-	ATATTCCAAGATCAAAAGTATTTTAGTAGTCTCTGTGACGCAAGATATAGACATTTGTTTAAGGAATTAAAGTGTGATATACTTAAGTTGCGTAAAAAATTAGACTCAGGCAGAAAGAGTGGGCATATACCCGCTCTTTTCTATTTGCC
HBG297802	Ssa	73662812	16	Bacilli	-	TTTGAGAATAACTTAAGTAAGTTGTCATTGTGCCGTTTAACAAATATAGTTATTTGTATAGAAAATGAACATATGGTATAATAATAGTGCTTAAAAAATTAGACTCAGGCAGAAAGAGTGGGCATAATACCCGCTCTTTTCTATTTGCC
HBG297802	Sau	15926848	17	Bacilli	-	GTGAAATAAATGAACAAACTTTTACAAGAATCTCTGATTAATAGTGAAGTCATTTGTTTCAAGCATAAACTTATGCTATAATTAAGTTGCTTAAAAATTAGTGAACTCAGGCAGAAGAGTGGGAGATTCCCGCTCTTTTCTATTTGCCA
HBG297802	Sep	27467859	17	Bacilli	-	TAAATTGATATCATATATGTTCAATCATCTTTATTAGTAACCCTATATCAGTTTGTTTACTTATTAGACTTGTGATATACTAAATATGCGTAAAAAATGATTAACTCAGGCAGAAGAGTGGGCATAAACCCGCTCTTTTCTATTTGCCA
HBG297802	Lde	104774215	9	Bacilli	-	GAGCTTCTTATTTACAAGTGGGAAAAATTCTGTTATAATCTCCTGTAGATCGAATATGGTAAATTCGAGTGAGCAGCGATGCTCACTCTTTTTATTACGG
HBG297802	Lde	116514303	9	Bacilli	-	GAGCTTCTTATTTACAAGTGGGAAAAATTCTGTTACAATCTCTTGTAGATCGAATATGGTAAATTCGAGTGAGCAGCGATGCTCACTCTTTTTATTACGG
HBG297802	Ljo	42519363	10	Bacilli	-	CGGGATAATTTACAAATTGCAGTAAATATGCTATTCTAAAAACGAAGTTCGAATAGCAAATTCGAGTGAGCAGTAATGCTCACTCTTTTTATTACGG
HBG297802	Lsa	90961544	63	Bacilli	-	CTACTAAATAAACTTAGAAATTCTCAGTATAATAAGAAAAACAGAGCAATGTTAATTCTTGTATTCTAATTTTAGCTATGTTAAACTAAGTTATATTAGATAACTCGTAAAGAGTGAGCAGAAATGCTCACTCTTTTTGTTGGAATA
HBG297802	Lca	116495059	74	Bacilli	-	GTTTAGAAAAAATGCGATGAATTGGCTTACAGGCTTACTAGCACAAAGGTCTGCTAGTTTGCAAGTAGTAACAATCTATGGTATTGTATCAATAGTAATGTAAGGTTCTGGCAGTGAGTGAGCAGCGATGCTCACTCTTTTTATTGGCG
HBG297802	Lca	116495059	72	Bacilli	-	GTTTAGAAAAAATGCGATGAATTGGCTTACAGGCTTACTAGCACAAAGGTCTGCTAGTTTGCAAGTAGTAACAATCTATGGTATTGTATCAATAGTAATGTAAGGTTCTGGCAGTGAGTGAGCAGCGATGCTCACTCTTTTTATTGGCG
HBG297802	Lpl	28378677	23	Bacilli	-	GAAGCGGAAGTTTACTGTGACTTGAAAGCTAACGGCTAAATGCTATAAATGGCGTAAACTTGCGGTTTCAACATAATTGTGCTAATATATGGGTTGTAATTTAAAACTCGTTAACGAGTGAGCAGCGATGCTCACTCTTTTTATTGGAC
HBG297802	Ppe	116492652	24	Bacilli	-	TGATTTGCAAAAATGCCCATATAATGGTATATTCAGAGTAGTAATTTGATACTCGTTAATTGAGTGAGCAGCGATGCTCGCTCTTTTTATTGGCAAA
HBG297802	Xca	78048395	60	Gammaproteobacteria	-	AGTTTCGAATTGTTGCTTTATCGCAGTAATTCAGCTTCTTGGATCGTAAGGACGCATGTTCCCGTCTTTACGCCGACCCTGAGAGGTCGGGTTTTTTTCACGCAAGGGGCCCATCGGGCCCCTTGTTTTTTCCGGAA
HBG297802	Xax	21243418	60	Gammaproteobacteria	-	AGTTTCGAATTGTTGCTTCATCGCAGTGATTCAGCTTCTTGGATCGTAAGGACGCATGTTCCCGTCTTTACGCCGACCCTGAGAGGTCGGGCTTTTTTCACGCAAGGGGCCCATCGGGCCCCTTGTTTTTTCCGGAA
HBG297802	Xca	66767927	61	Gammaproteobacteria	-	AGTTTTGATATGTTGCCTTCGGGCAACTCATCAGCTTCTTGGATCGTAAGGACGCATGTTCCCGTCCTTGCGCCGACCCTGAGAGGTCGGGCTTTTTTCACGCAAGGGGCCCATCGGGCCCCTTGTTTTTTCCGGAACC
HBG297802	Xor	84624710	63	Gammaproteobacteria	-	AGTTTCGAATTGTTGCTTCATAGCAGTAATTCAACTTCTTGGATCGTAAGGACGCAAGTTCCCGTCCTTACGCCGACCCTGAGAGGTCGGGCTTTTTTCACTCAAGGGGCCCATCGGGCCCCTTGTTTTTTCCG
HBG297802	Maq	120556257	35	Gammaproteobacteria	-	TGTCTGTCGGCAGAGCGCTTTAAAGGGTTGGCGCTTTGCGAATTCTTGCAACAAAAGGCCCCATGTTTCAGGGGCTTTTTGATTAAGGGGCCTGGCGCAAAGGGCCCTGGTGCATAAAAGGGCTGATTAACAGCCCTTTTTTTGTTTTT
HBG297802	Pae	15599940	22	Gammaproteobacteria	-	TTTTTCAGGGCCCCTTTTTAGGGGCTTTTTGTTAGCTGGACAGTCCATGCCACGGTTCCGAGTGGCAATTTAGGGATGGGCGTTTCGCCCATTTTTTGTTTCT
HBG297802	Pfl	70734335	6	Gammaproteobacteria	-	GTTTTAGCGGAGCCCCTTTTCAGGGGCTTTTTGTTAGCTGGACACTTTACAACGCCGCTATTCAACGGCGTTTCCGGGATGGGCGCTTCGCCCATTTTTTATTTGCAC
HBG297802	Psy	71733923	6	Gammaproteobacteria	-	GTTTTAGCGGAGCCCCTTTTAAGGGGCTTTTTGTTAGCTGGACAGTACATGACGTCGATGTTCAGCGGCGTTTTCAGGGATGGGCTTTTGCCCATTTTTTTATTTC
HBG297802	Mca	53804602	60	Gammaproteobacteria	-	CTCTTATCATTTATGTTAGCATACGCCGACTGATGAGACGGGTCTTCCAGCCTGGAGGACCAGCGTCCCGAACGGCGCCCCTTGCGGGCGTTTTTAGTTTCTGAAGGAACGGGATAACAACATTGGGCCTTGTGCCCTTTTTTTGTGGG
HBG297802	Mca	53804602	13	Gammaproteobacteria	-	CTCTTATCATTTATGTTAGCATACGCCGACTGATGAGACGGGTCTTCCAGCCTGGAGGACCAGCGTCCCGAACGGCGCCCCTTGCGGGCGTTTTTAGTTTCTGAAGGAACGGGATAACAACATTGGGCCTTGTGCCCTTTTTTTGTGGG
HBG297802	Ppr	54307813	63	Gammaproteobacteria	-	CTTTCCCGAAAAGCGACTATCCTATTTAATAGAGATGTTGTTTTTCTATCACAGCTTGCTGTGGTAATCAGGGTCCAGTAATAAAAAACCCCGTATTCGGGGTTTTTTATTATCTGA
HBG297802	Vch	15640661	84	Gammaproteobacteria	-	ATCTCTCTTAACGATTAGAGAGACAAGTTTGGCAGTGTTAACCTCACTGCAGTTGAGAAGCGATTCTCAATTTATCAGGGTCCAGCAATAAAAAACCCCGACTTAATCGGGGTTTTTTATTATCTAA
HBG297802	Vpa	28899232	80	Gammaproteobacteria	-	ATCTCCTTCTTTGAATAAAGAGGTTGCAGATTGGCAAGTTTGCGTAGTGCTAACCACACTACGAGTTAAGAAAAGTAATTTTGACTATTCTTAACGTATCAGGGTCCAGCAGCATAAAACCCCGACTATCGGGGTTTTTTGTTATCT
HBG297802	Vvu	27365055	89	Gammaproteobacteria	-	CCAATTTTCGATTGGATGCAAGTTTGGTAGTGCTAACCACACTACAAGTTAAGCAACATCGGTTGTTTAACGTATCAGGGTCCAGCAACAAAAAACCCCGACTAATCGGGGTTTTTTGTTATCTGT
HBG297802	Plu	37528350	47	Gammaproteobacteria	-	TTGAGATGCACCTTTTTGAACGAAATAATTCAGCAATATTTGAAATATTGATTCTGATTTAAAGGGGCATGAAGTGAGTGGTTGAAGCCACTGGCAGCAAATAGGGTCCAGTTGCATAAAGCCCCGAATTTCGGGGTTTTTTGTTATTT
HBG297802	Eca	50119657	82	Gammaproteobacteria	sORF	TCCTTCACCGAAAGTTATGCCGCGTTTGTAAGCGGTATTAGGGTCCAGTTGCATAAAGCCCCGATTTATCGGGGTTTTTTGTTATTTGGCAACAAACAACTGGGCTATTAGGCCCTTTTTTTATGTCTTGGGGGTGGACTTGTCCACAT
HBG297802	Sty	16766586	82	Gammaproteobacteria	-	CTTAGAGTTCTTTTTCAAATATACTGTGAAGATTATGTCCTTCGTAGCTGGATTTGAAAAAAATTCTTTCGGAAGGTACACCAGACCGCCGTTGCGGTTATAGGGTTCAGTTATCTAAAGCCCCGATTTATCGGGGTTTTTTGTTATCT
HBG297802	Sbo	82545590	46	Gammaproteobacteria	-	TTAGAGTCCTTTTTCAAATATACTGTGAAGACTTCGGCCTTCGTAGTGGGATTTGAAAAAATCCTTCTGGAAAGTGCTCCAGACCGCAGTTGCGATTATAGGGTTCAGTTATATAAAGCCCCGATTTATCGGGGTTTTTTGTTATCTGA
HBG297802	Sfl	30064510	46	Gammaproteobacteria	-	CCTTAGAGTCCTTTTTCAAATATACTGTGAAGACTTCGGCCTTCGTAGTGGGATTTGAAAAAATCCTTCTGGAAAGTGCTCCAGACCGCAGTTGCGGTTATAGGGTTCAGTTATATAAAGCCCCGATTTATCGGGGTTTTTTGTTATCT
HBG297802	Sdy	82778484	46	Gammaproteobacteria	-	CCTTAGAGTCCTTTTTCAAATATACTGTGAAGACTTCGGCCTTCGTAGTGGGATTTGAAAAAATCCTTCTGGAAAGTGCTCCAGATCGCAGTTGCGGTTATAGGGTTCAGTTATATAAAGCCCCGATTTATCGGGGTTTTTTGTTATCT
HBG297802	Eco	90111551	52	Gammaproteobacteria	-	CCTTAGAGTCCTTTTTCAAATATACTGTGAAGACTTCGGCCTTCGTAGTGGGATTTGAAAAAATCCTTCTGGAAAGTGCTCCAGACCGCAGTTGCGGTTATAGGGTTCAGTTATATAAAGCCCCGATTTATCGGGGTTTTTTGTTATCT
HBG297802	Sso	74313707	46	Gammaproteobacteria	-	CCTTAGAGTCCTTTTTCAAATATACTGTGAAGACTTCGGCCTTCGTAGTGGGATTTGAAAAAATCCTTCTGGAAAGTGCTCCAGACCGCAGTTGCGGTTATAGGGTTCAGTTATATAAAGCCCCGATTTATCGGGGTTTTTTGTTATCT
HBG297802	Sgl	85058353	83	Gammaproteobacteria	-	TCACAGGCGTTTGAAAAATGATTCTTCTGGAATGGTTTCAAAGCCGCCTGCGGTTTACAGGGTCCAGTCACTTAACGCCCCGATTTTTTCGGGGTTTTTTGTTATTTCACACAGTAATACTGGGCTAATTAGCCCTTTTTTTATGTCTT
HBG297802	Sgl	85058353	42	Gammaproteobacteria	-	TCACAGGCGTTTGAAAAATGATTCTTCTGGAATGGTTTCAAAGCCGCCTGCGGTTTACAGGGTCCAGTCACTTAACGCCCCGATTTTTTCGGGGTTTTTTGTTATTTCACACAGTAATACTGGGCTAATTAGCCCTTTTTTTATGTCTT
HBG297802	Yen	123440811	47	Gammaproteobacteria	-	TTTTTTCAAATGTTGTATTCGGTAGACCTCAGATACTTTCGATTTCAATTTGAAAAAAATACTTGTCAGAAAGTTGTACCGAAGCCGCTTTGCGGCAAACAGGGTCCAGTTGCATAAAGCCCCGAATTTCGGGGTTTTTTGTTATTTGA
HBG297802	Ype	16123644	47	Gammaproteobacteria	-	TTTTTTTTCAAATGTTGTATTCGGTAGACCTCAGATACTTTCGATTTCAATTTGAAAAAAATACTTGCCAGAGAGTTGCACCGAAGCCGCTTTGCGGCAAACAGGGTCCAGTTGCATAAAGCCCCGAATTTCGGGGTTTTTTGTTATTT
HBG297802	Yps	51594830	47	Gammaproteobacteria	-	TTTTTTCAAATGTTGTATTCGGTAGACCTCAGATACTTTCGATTTCAATTTGAAAAAAATACTTGCCAGAGAGTTGCACCGAAGCCGCTTTGCGGCAAACAGGGTCCAGTTGCATAAAGCCCCGAATTTCGGGGTTTTTTGTTATTTGA
HBG297802	Sam	119774096	12	Gammaproteobacteria	-	CGAATTTATGGAAGAATTCGCTACTGTAAACAGGTTCTTATAAGCAATGGCCTCGTTATTACGGGGTTTTTTGTTATATGGACTTTCAGATCCACCGCAGTATTTTGCGGTACAGTTACTGGGGCTTTATAGCCCTTTTTTGTTTTTTC
HBG297802	Sfr	114562166	34	Gammaproteobacteria	-	GCTCCTTGTGATTTAGTTTCGTAAGAAAATAAATCACAATTTACAGGTTTTATAATAAAATAACCTCGTGATTACGGGGTTTTTTGTTATATGAA
HBG297802	Sba	126175441	13	Gammaproteobacteria	-	CGAATAGTGTTTGAATTCGTTATGGTTTACAGGTTCTTGAAATTAATGACCTCGTGATTACGGGGTTTTTTGTTATCTGGGACTTTTAAATTTGTCGCATGCTTCGTATGTGGCGTTGTACTAGGGCTATTAAGCCCTTTTTTGTTTTT
HBG297802	Pca	77919152	20	Deltaproteobacteria	-	GAGAGGCGGCCAGGAGTGAATCGGTCGTCTGGGAAAGGTTTGAATATAAAATCTTTCTTGCTTTATTCAATGCTTTATGGTAACAATCATATGTCAAATACGTTCACTACGGAAAAGTGGGCTCTAAGCTCACTTTTTTTATTTCAAGC
HBG297802	Gsu	39996685	14	Deltaproteobacteria	-	GGTTGACAATGGCCAACAGAATATGGGTTGATGTCGATTTGGTACATCAAAATAATTACTTGCATTTCCGTTCAACGCATGTTAAACATTTGTTTCAAGTAAATCGTTCACTAGAAAGTGGGCTCAGCAGCTCACTTTTTTTATTTTGA
HBG297802	Rfe	67459265	10	Alphaproteobacteria	-	TTTTATAAAAATATAAAGTTAAATATTGCTTATATATTCTAATTAGTGTATTTTCGTTACGGATAAGCATTATAAAAATTATAGATAGGTGGGTTTATCCCACCTTTTTTGTTATA
HBG297802	Rco	15892741	10	Alphaproteobacteria	-	TTATCGAGTATTTGCCCCTTTATGAATATGTAGTTTTACAAAAATATAAAGTTAAATATTGCTTATATATTCTAATTAGTGTATTTTCGTTACGGATAAGCATTATAAAAATTATAGATAGGTGGGTTTATCCCACCTTTTTTGTTATA
HBG297802	Mmy	42560897	14	Mollicutes	-	TTTGAAAACAATATCATAAGCATATATAATATTATATGTATTAAAAATAATATATAAAGCTAGAAGCAAGGTTTTTAATACCTTGCTTTATTTTTTCTA
HBG297802	Mca	83319689	14	Mollicutes	-	TTTGAAAACACTAATATAAGCATATATAATTTATATGTATTAAAAATAATATATAAAGCTAAAAGCAAGGTTTTTAATACCTTGCTTTATTTTTTCTA
HBG297802	Cte	21673078	25	Chlorobia	-	GATCAAACAAAAGGAGTAAAACGCGCAGATTGCGCGATAGTTTTTGGTTTGTGTTCGATTTTTTTTATATATTGTAAGTCATTGGAGCACTAGTCTGTTAAAAGCAAAGTTTCTGAAAGTGGGGGATCCCCACTTTTTTGTTTTCGGAA
HBG297802	Cch	78189425	76	Chlorobia	-	ATACATCAAAAGAAATAATAGATAGGCGGTAATTATGTTGTTGTGCTTTGATTATTTTTTTCCTATAATCAGCCACACATTTGCAACGGGAAAAAAGAGCAACTCTTTTTTTCTTCAGAAGTGGGGAACTCCCCACTTTTTTGTTTTCT
HBG297802	Cph	119356206	23	Chlorobia	-	TTATTGGCCGGATATTTAGTATATTCCGACTGTGAAAGTGATCGAAGGATGTTGGTTATCCGATGTGAAAGTGGGGAACTCCCCACTTTTTTGTTTTACAG
HBG297802	Cvi	34496915	69	Betaproteobacteria	-	ACCGTAACTGAAATCGTCTCGCAAAAGTTGTCTGGCATAGGCCGGCTTCCGGTGCCGGGAGGTCCGGCCGGGCCGGTTTTCTTTTTTGCGGAAATAGGTTACAATCGCAGCGGTTAGGGATGGGCGTTTCGCCCATTTTTTATTTGTGG
HBG297802	Cvi	34496915	10	Betaproteobacteria	-	ACCGTAACTGAAATCGTCTCGCAAAAGTTGTCTGGCATAGGCCGGCTTCCGGTGCCGGGAGGTCCGGCCGGGCCGGTTTTCTTTTTTGCGGAAATAGGTTACAATCGCAGCGGTTAGGGATGGGCGTTTCGCCCATTTTTTATTTGTGG
HBG297802	Gka	56419794	91	Bacilli	-	TTGCAATATATTTCCCAATGTGTTATAGTTTTAGTGGAATTGGCAAAGATAATGGCAAGCAGAGAGTGGGGAAACCCACTCTTTCGTCTTGAATGGGCACCCGTCTCTCGTTCATTCCCCGCCTTGTGCAGGGGATTTTCTCATTATGC
HBG297802	Gka	56419794	37	Bacilli	-	TTGCAATATATTTCCCAATGTGTTATAGTTTTAGTGGAATTGGCAAAGATAATGGCAAGCAGAGAGTGGGGAAACCCACTCTTTCGTCTTGAATGGGCACCCGTCTCTCGTTCATTCCCCGCCTTGTGCAGGGGATTTTCTCATTATGC
HBG297802	Bli	52785643	9	Bacilli	-	ATGGTATAGTTTTATTGGAAATGCTAACGATAGCCGAGGCGAAGAGTGGGGAAACCCGCTCTTTTGTATTGAACAGGCAATTTTGTCTCGACATGTTCATCGTTTTTTCTAAAATCCCCTGCTTTTGAAGCAGGGTTTTTACGAGGGAG
HBG297802	Bsu	16078722	119	Bacilli	-	CGTAATATTAGAGTTTCTGTCACTTGCTTAGGTATGAAGGTAAGCGTATATCCATTTGCAATAAAAATATGGTTATGGTATAGTTTTATTGGAAATGCTAACGATTACCGAGGCAAAGAGTGGGGAAACCCGCTCTTTTGTATTGAACA
HBG297802	Bce	115351433	97	Betaproteobacteria	-	GGCTGGGCGCTGCATTTACCGGCTAGCTTGGCGTTTGCGCCAAAAAACGCTATAATCGCAGAGTCGCTGGGCGTACGGATTCAATGTGCGGCTCAGGTGCGACCACCAGTAAGAAGATGGGCGTTCCGCCCATTTTTTTTTGCTGAAAC
HBG297802	Bth	83720636	98	Betaproteobacteria	-	CCGTTTCGGGCTGATTTTGCGGGGCCGAGCTTTGCGTTCGGGCCAAAAATCGCTATAATCGCGGAGTCGCTGGGCGTACGGATTCGATGTGTAGCTCAGGTGCGACCACCGGTAACAAGATGGGCGTTGCGCCCATTTTTTTTTGCCGA
HBG297802	Bps	76809648	98	Betaproteobacteria	-	GTTTCGGGCTGATTTTGCGGGGCCGAGCTTTGCGTTCGGGCCAAAAATCGCTATAATCGCGGAGTCGCTGGGCGTACGGATTCGATGTGTAGCTCAGGTGCGACCACCGGTAACAAGATGGGCGTTGCGCCCATTTTTTTTTGCCGAAA
HBG297802	Bma	53724823	98	Betaproteobacteria	-	CCGTTTCGGGCTGATTTTGCGGGGCCGAGCTTTGCGTTCGGGCCAAAAATCGCTATAATCGCGGAGTCGCTGGGCGTACGGATTCGATGTGTAGCTCAGGTGCGACCACCGGTAACAAGATGGGCGTTGCGCCCATTTTTTTTTGCCGA
HBG297802	Rso	17546006	37	Betaproteobacteria	-	TACGCAGCAGCGCCACAATCCGGCGGGCGTCTTGGGGCACATTTTGCGTTTTGCCCCGAGACGCATTACAATACGAGTCTAATCAAAAGTCATCCTGCAGAAGATGGGCGAATGATATGGGCATTGCGCCCATTTTTTTTTGCTTCGGC
HBG297802	Rme	94310971	158	Betaproteobacteria	-	GTAATGGTCGGCAATCGCCCCGATCCGGAGCGGAACCTCGGAGGCTTTTGCCTTTTGGACATAATCCGCGTATAATCAAAGTCTATTCAAAAGTATCATCCTCGGCGAGGATGGGCGAATGATGGGCATTGCGCCCATTTTTTTTTGGT
HBG297802	Reu	113868283	129	Betaproteobacteria	-	GTTGAACGCCCGCCGGCGCCGGATTCAGTGCACGGAAATGTCTGGCTTTTGCCTTTTCGACATAATCCGCGTATAATTCAAGTCTATTCAAAAAGCCATCCTCGTCGAGGATGGGCGAATGATGGGCATTGCGCCCATTTTTTTTTGGT
HBG297802	Dar	71908072	4	Betaproteobacteria	-	ATCGATTTACTGGGGGGAATAAACTCGTTATAATTCACGGGTTTGTTCCTCCCGTCGTTTCTGGCGGGCATCTTTTTATTGTGATGTGGGCGTTTCGCCCATTTTTTATTTGT
HBG297802	Asp	119898400	17	Betaproteobacteria	-	GGGCGTTTTGACGCTATACTTCAAAGGCTTTGACAGGCGCCGACCCCTGATGCCATGCAATCCGCACAACGCGGGGCGAAAGGGCGGGGCGGCTGTGTCACTCCGGTTGTGGTCAACAGGAATGGGCGTTTCGCCCATTTTTTATTTGT
HBG297802	Apl	126208119	70	Gammaproteobacteria	-	TTAAGGCTCACAGTTTTGTTTAAAACTGTGAGTTTTGTTTTATATAGCCTTTGTTAATTTTCGATAACGAACATAAATTTGCAAAATATGGTATAAAACAAACCGCTTAAAGCCCCACGGTTTTCCGTCTGGGGTTTTTTTGTGGCTGG
HBG297802	Hdu	33152525	47	Gammaproteobacteria	-	CATTTAGCATTTTCGATAACGATTGTTAAGTAAAATGTTGCATAAAACAAACCGCTTAAAGCCCCACGGTTATCCGTCTGGGCTTTTTTTGTGGCTGGTACATTAGTAATTGTATCAAAAGAGCTGGTTATAGCTCTTTTTTTATATCT
HBG297802	Bba	121601902	23	Alphaproteobacteria	-	ATGATGAAATGCTTTGGTTACAGATGACTTGAAAAATTTTGAATTTAAGAGTACAGTTGGGAAAATTCTTGATCTTATGATAAAGAGTGGGCCGTTTGGATCCGCTCTTTTTTAATGTTATA
HBG297802	Bhe	49475030	8	Alphaproteobacteria	-	ATGATGAAACGCTCTTCTTATAAAAAAACTTGAAAAATTTTTAATTTAAGAGTATCAATGGTTAAATTCTTGGTCTTATGATGAAGAGTGGGCCGTCTGGACCCGCTCTTTTTTATGTCA
HBG297802	Bqu	49473873	10	Alphaproteobacteria	-	ATGATGAAACACTTTTCTTATAAACACCTTGAAAAAATTTGAATTTAAGAGTATCAATGGGCAAATTCTTGGTCTTATGATGAGGAGTGGGCCGTCTGGACCCGCTTTTTTTTATAT
HBG297802	Mlo	13474626	30	Alphaproteobacteria	-	GCCTGGAGCAATGCTGGCGCTGTCAGGGCTTTTGCCGAACCGGCACGGCGGGCTTGAAACACCGGCCATGTTGGTTTATATCAGCCTCAAATTCTTGGTCGGTATGACGAAGAGTGGGTCCACCCGGTCCCGCTCTTTTTTATTACCTG
HBG297802	Bsu	23503010	65	Alphaproteobacteria	-	CGGCAAGGCTGCAAGCAGGCCTTGAAAAAATCAGCTTCCGCTGGTATATACGTCTCAAATTCTTGGTCGTTAGAACAAGAGTGGGTCCACCCGGTCCCGCTCTTTTTTGTTACTTG
HBG297802	Bme	17988251	65	Alphaproteobacteria	-	CGGCAAGGCTGCAAGCAGGCCTTGAAAAAATCAGCTTCCGCTGGTATATACGTCTCAAATTCTTGGTCGTTAGAACAAGAGTGGGTCCACCCGGTCCCGCTCTTTTTTGTTACT
HBG297802	Bab	62290999	53	Alphaproteobacteria	-	CGGCAAGGCTGCAAGCAGGCCTTGAAAAAATCAGCTTCCGCTGGTATATACGTCTCAAATTCTTGGTCGTTAGAACAAGAGTGGGTCCACCCGGTCCCGCTCTTTTTTGTTACTTG
HBG297802	Sme	15963989	23	Alphaproteobacteria	-	ACGCTGAAACTTGCGATCGGGCCGAAAGGTCCGGCCCGGCGCCTGCGCGACCCTTGCAATTTACGGCGATGAAGCGTATATGAGCCTCAAATTCTTGATCGGTTAGATGAAGAGTGGGGCCGTGAGGACCCGCTCTTTTTTATTAGCCG
HBG297802	Ret	86355779	48	Alphaproteobacteria	-	TCCCCTCTCCGGGCATGAATTGGCGGAATCGGTCTCAGACCTTGCAATTTCGGAAAAACCCGACTATATGGCTCTCAAATTCTTGATCGCTTGATGAAGAGTGGGCCGCAAGGACCCGCTCTTTTTTATTAGC
HBG297802	Rle	116249894	41	Alphaproteobacteria	-	CTGGCCATAGGCCTCATCACGTCGCCGGAAGCGAATTGGCCGAATCGGTCGCAGACCTTGCAATTTCGGAAAAACCCGACTATATGCCTCTCAAATTCTTGATCGCTTGATGAAGAGTGGGCCGCAAGGACCCGCTCTTTTTTATTACC
HBG297802	Bja	27375897	108	Alphaproteobacteria	-	GGGCCGTTGGAAAGGCGCAAAAAGCCTCGCCTGCCCTGCGATGGGCCTTGTCCGCGAGGGTGGAAAGGGCTATATCAGCGCCAATTCATCTTCTCATACGATCCGCGTAGTGAGAGTGGGCCCGAAAGGACCCGCTCTTTTTTATTACC
HBG297802	Nha	92115661	131	Alphaproteobacteria	-	CGCCGCGGCTGCAGCGACGAAATCCGCCCCTCATGGCTTCGCCGGGCCTTGCCGAGGAGCGCGAAAACGGCTATATCGGTGGTAACTTTTCTCATACGACCACGTATCGAGAGTGGGGCCCGTCGGGACCCGCTCTTTTTTATTACCTG
HBG297802	Nwi	75674220	104	Alphaproteobacteria	-	GCATCATCATTCGTCGATCGCCTGAATCGGCTTTTTGGCCTGCGTCGGCCTTGCCGAGGAGCACGAAAACAGCTATATCAGCGAAAATTTTCTCATACGATAACGTATCGAGAGTGGGCCCTTCCGGACCCGCTCTTTTTTGTTTCCTG
HBG297802	Rpa	115522228	66	Alphaproteobacteria	-	TTTTCCGACGAAAGTGGTAAAATTGTCGGGCGCGGTCAACGCCGCCCTTGCCGCTGGCTGGCGTTTCCGTTATATTCTTCCCGAACTCCGATATCTCATACAGGCTGTATTGAGAGTGGGCCCTCCGGGACCCGCTCTTTTTTATTACC
HBG297802	Spo	56694992	22	Alphaproteobacteria	-	ACCACCTTTCGAATCCCCCCCTTGCAGACTCGATCCATCCCGCGTATATGCCTTGACAACAGCGGCGCGTCGGGCACTGGTCCCGGGGTTCCACCGGAATAGTTCCACGGGCCGCGCGCCCGTTTTTTTGTGCC
HBG297802	Ssp	99082749	10	Alphaproteobacteria	-	AAACCTTGGCGCTTTTGCTCCGATTTAGGAAAGGCTTGCCAAACGCGGCGCACGCGCGTATATCCTCGCACAACAGCGGCGCGTCGGGCTCTGGTCTTGAGGCACCTTTGATTGATTTCGACGGGCCGCGGCCCGTTTTTTTGTGTTTG
HBG297802	Chy	78044682	52	Clostridia	sORF	GTGTGTTATAATGTTAAAGAAATAAAAGCCTTTTCGCAGAAAGAGTGGGTTTTCCCACTCTTTCTTGTTAGTAATAGCAGTTTACGGGAAAAATATTAA
HBG297802	Mth	83589894	17	Clostridia	-	CCCAGGCTTGTCCCGGTAAAAGTCTCACTTTTCCCTTGCATGCCCCCCAGAACCTGTGCTATACTATTTTCAGGTCGATTGCAGCCAGACATTACCTTGCTGTTTTGTTGGAAAAGAGTGGGTTCCTGCCCACTCTTTTATGTTGACTC
HBG297802	Oih	23099049	100	Bacilli	-	TTGACTAGATTAACAAATTGTTCTATTACACAAGTACTAGAGCAGTTTGCATTGGTAAGATAACTATGCTATACTATTTTTTGGAAAGAACGTTCGATACGTACGGATTAAAAGAGTGGGTGATTCGCCCACTCTTTATTCTTACCCAT
HBG369991	Lwe	116871633	58	Bacilli	Ribosomal protein L10 leader	AGTTGAAACAATCAAATATCCTTACCGTAGACAGTTGGTGCGTTTACCGCTTAAATTTGCCACCCGAGGGATTTCTTTTGAAGTGTACATTCGTGTGCATTCCACAAAAACCTCTGGCGTCTACGGTGTCAGAGGTTTTTTGTTGCTGA
HBG369991	Lin	16799359	58	Bacilli	Ribosomal protein L10 leader	AGTTGAAACAATCAAATATCCTTACCGTAGACAGTTGGCGCGTTTATCGCTTAAATATGCCACCCGAGGGATTTCTTTTGAAGTGTGCGTCCGCGCGCATTTCACAAAAACCTCTGGCGTCTACGGTGTCAGAGGTTTTTTGTTGCTGA
HBG369991	Lmo	16802296	58	Bacilli	Ribosomal protein L10 leader	AGTTGAAACAATCAAATATCCTTACCGTAGACAGTTGGCGCGTTTATCGCTTAAATTTGCCACCCGAGGGATTTCTTTTGAAGTGTGCGTCCGCGTGCATTTTACAAAAACCTCTGACGTCTACGGTGTCAGAGGTTTTTTGTTGCTGA
HBG369991	Lmo	46906483	57	Bacilli	Ribosomal protein L10 leader	GTTGAAACAATCAAATATCCTTACCGTAGACAGTTGGCGCGTTTATCGCTTAAATTTGCCACCCGAGGGATTTCTTTTGAAGTGTGCGTCCGCGTGCATTTTACAAAAACCTCTGATGTCTACGGTGTCAGAGGTTTTTTGTTGCTGAT
HBG369991	Ssa	73663525	84	Bacilli	Ribosomal protein L10 leader	TTATATTGGTTAATGTATTATTTTACCTAAGACAGTAGGAGTTAGTAATAACTTAAAATTTGATCCTACCGAGGCTAAAATTGACTTGAACGTGAAGATTTTAGATCTTTCAAGCACTTTTTGCCGTGGGTAGAAAGTGTTTTTTTTAT
HBG369991	Sau	15926217	39	Bacilli	Ribosomal protein L10 leader	TACTTATTGTGATTATTTTACCTAAGACAGTAGGAGTTATTTATAACTTAAAATTTATCCTGCCGAGGCTAAAATTGACTTGAACGTGATGATCTATGATCTTTCAAGCACTTTTTGCCGTGGGTAGAAAGTGCTTTTTTTATTAATTT
HBG369991	Lac	58336707	45	Bacilli	Ribosomal protein L10 leader	TGCTATCTTTGATAATGCCTGCTACAATAGTTAATTGTAAATTCTACCTAAGACTCGGGTGGCATGACGCCTCAAAATCCCGCCGAGGCCAGAAGATAATGAAGATTTTTATGCTCCATGTCTTTCGGCATGGAGTTTTTGCTTTAAAA
HBG369991	Ljo	42518510	41	Bacilli	Ribosomal protein L10 leader	GACGACTTATCTAATTTAAGGTAATATATTGTACAGTAAATTCTACCTAAGACTCGGGTGGCTAACGTGCCTTAATATCCCGCCGAGGCCAGAAAAACAAAGAGTTTTACAACTCCATGTCTTTTTGGCATGGAGTTTTTATTTCGGCT
HBG369991	Lsa	90962212	38	Bacilli	Ribosomal protein L10 leader	CACTCATAATAGGCTATGGTAACCTATTAAAGGTCAAGTTAATAATTCTACCTAAGACTCAGGTGGCTAACGCCTTAAATTTATGCCTGCCGAGGAGTAAACGTATCTCTCTCTGTGTCTTGGTGTGGACATAGAGCTTTTTATTTATA
HBG369991	Lsa	81429279	49	Bacilli	Ribosomal protein L10 leader	GCATTGACGGCATGCTTTTTACATGCTATATTTGTAGTTGGTTATTTATGCTACCGAAGACTCAGGTGCCAATAGGCTTAATATCCTGCCGAGGAAGATACGTTGAAATCCCTCTCTATGTCTTGGTGGACATGGAGTTTTTTATTTTA
HBG369991	Lpl	28377497	32	Bacilli	Ribosomal protein L10 leader	ATTGACCCCGTGGGTGATCTGTGATAGATTACTAGAGGTTAAGTAATATCTCTACCTAAGACTCAGGCGGCTTAACGGCCTTAATCTACCTGCCGAGGACATTGTTTTTTCTCTATGTCTTGGTGGACATAGGGATTTTTTTATAAATC
HBG369991	Lbr	116333239	27	Bacilli	Ribosomal protein L10 leader	GTTCGGTGATGTATTCTTATTAAGTTATGAATTGATCTACCTAAGACTCAGGTGACCAAATTGGTCTTAATCACCGCCTGCCGAGGCAGAAGTTTACTTAAACTTTTGACTCCTTATGTCTTGGTGGCATAGGGATTTTTTTATCCCAC
HBG369991	Lme	116617400	30	Bacilli	Ribosomal protein L10 leader	ATTATCAACTTCGTTTGGTAAAATTTATTAAGTAATTGAATCCATTTTGCCTAAGACTCAGGTGATGCTTGCATCTTAATATCCTGCCGAGGAAGTTTAAAAAAACTTTTCCCGTGTGTCTTCTAGCGCACGGGATTTCTTTTGCAAAA
HBG369991	Cpe	110802684	36	Clostridia	Ribosomal protein L10 leader	GCATGTTAAAATAATTTTTGTTGAAAAAGTGAATGAAAGTTTCCGTAGACAGTAGGTGCTGAAAGGCATAACGTAGAACAACCTACCGAGGGCAATTATAGTGTATATAATAGTCTTCCTATGTCTACGGGAAGACTTTTCTTATTATA
HBG369991	Cpe	110800500	36	Clostridia	Ribosomal protein L10 leader	GCATGTTAAAATAATTTTTGTTGAAAAAGTGAATGAAAGTTTCCGTAGACAGTAGGTGCTGAAAGGCATAACGTAGAACAACCTACCGAGGGCAATTATAGTGTATATAATAGTCTTCCTATGTCTACGGGAAGACTTTTCTTATTATA
HBG369991	Cac	15896394	37	Clostridia	Ribosomal protein L10 leader	TTTCAATTTTATAGTATTATTAAATATGTAAATACTCCGTAGAAAGTAGGTGCGTGAGCGTAACGGATAACCAACCTACCGAGGATTCCAATATATATGAAAGTATATGGTCTCTTCGTACGTCTGCGGAGGGGCCTTTAGTTTATTA
HBG369991	Cte	28212182	18	Clostridia	Ribosomal protein L10 leader	TGATATCCTTTTATAGAATTAAAGAAAATATACCGTAGACAGTAGGTGCATTTTGCATAACGGATTATCCAACCTACCGAGGGTTCCAATATATTACTTTTAGAGAGTATTGGTTTCTCCATGTCTACGGAGGAACCTTTAATTTTTTA
HBG369991	Cno	118443640	17	Clostridia	Ribosomal protein L10 leader	TTAACGTTCTATAAATTAAATAAGATAATACTCCGCAGACAGTAGGTGCGAAAGCATAACGGGGAACCAACCTACCGAGGATTTAGATATTCGGTATTTTGGATATATTAAGCCTCTTCGTGTCTGGGAAGAGGCTTTTAGTTTTTGTT
HBG369991	Gka	56418630	49	Bacilli	Ribosomal protein L10 leader	GTACCGTAGACAGTAGGTGCCTGTTTGAGGCTTAATTTCCTACCGAGGTATGTGGACGATAGAACAGCGCGCCCTGCGTCGGGGACGAGCGGCGGTGCGTTGAACGACACCTCCATGTCTACGCGGCATGGAGGTTTTTTATTGAGCAG
HBG369991	Efa	29377195	134	Bacilli	Ribosomal protein L10 leader	TTACCCTATGGTAAAGTGAGTGAGGTTAATAATTAACTGTACCGAAGACAGTAGGTGACGCAAGTCTTAATTTCCTACCGAGGACAATTGTTGAGTTATATACAATTCGGTCCCTCTATGTCTACGGTGGCATGGAGTTTTGTTGTTTT
HBG369991	Bth	49479290	42	Bacilli	Ribosomal protein L10 leader	TATGTTGTGAATTTAATTAGTGTACCGTAGACAGTAGGTGTCAATAGACTTAATTTCCTACCTAGGTGTTAATATACGAAGCGGAATTTTTTTCTGTGACTATATGCCTCCATGTCTACAAGTTGGGCATGGAGGTTTTTAGTGCACTT
HBG369991	Ban	30260290	42	Bacilli	Ribosomal protein L10 leader	TATGTTGTGAATTTAAATAGTGTACCGTAGACAGTAGGTGTCAATAGACTTAATTTCCTACCTAGGTGTTAATATACGAAGCGGAATTTTTTTCTGTGACTATATGCCTCCATGTCTACAAGTTGGGCATGGAGGTTTTTAGTGCACTT
HBG369991	Ban	47525354	42	Bacilli	Ribosomal protein L10 leader	TATGTTGTGAATTTAAATAGTGTACCGTAGACAGTAGGTGTCAATAGACTTAATTTCCTACCTAGGTGTTAATATACGAAGCGGAATTTTTTTCTGTGACTATATGCCTCCATGTCTACAAGTTGGGCATGGAGGTTTTTAGTGCACTT
HBG369991	Bce	42779180	42	Bacilli	Ribosomal protein L10 leader	TATGTTGTGAATTTAATTAGTGTACCGTAGACAGTAGGTGTCAATAGACTTAATTTCCTACCTAGGTGTTAATATACGAAGCGGAATTTTTTTCTGTGACTATATGCCTCCATGTCTACAAGTTGGGCATGGAGGTTTTTAGTGCACTT
HBG369991	Bce	30018369	42	Bacilli	Ribosomal protein L10 leader	ATGTTGTGAATTTAATTAGTGTACCGTAGACAGTAGGTGTCAATAGACTTAATTTCCTACCCAGGTGTTAATATACGAAGCGGAATCTTTTTTCTGTGACTATATGCCTCCATGTCTACAAGTTGGGCATGGAGGTTTTTAGTGCACTT
HBG369991	Ban	49183133	42	Bacilli	Ribosomal protein L10 leader	TATGTTGTGAATTTAAATAGTGTACCGTAGACAGTAGGTGTCAATAGACTTAATTTCCTACCTAGGTGTTAATATACGAAGCGGAATTTTTTTCTGTGACTATATGCCTCCATGTCTACAAGTTGGGCATGGAGGTTTTTAGTGCACTT
HBG369991	Bha	15612684	45	Bacilli	Ribosomal protein L10 leader	AAAGAACTTTTTGAACAGGCGTTGAAACATACCGTAGACAGTAGGTGCGTGATTCGCTTAATTTCCTACCGAGGTAAGCAAATAGATGAAAGTCTTTTGACTGGACTCGTATGCCCTCATGTCTGCATGGGGGCATTTTCGTTGGCCTC
HBG369991	Bli	52078598	40	Bacilli	Ribosomal protein L10 leader	AAAATATGTCCATTTATACCGTAGACAGTAGGTGCTGATAAGGCTTAATTTCCTACCGAGGTGTATATATATCACAGCTCTAGCGTTACGTATGCTTGTATATACAGCCTCCATGTCGAATGGAGGCTTTTTATATGGAACATGTCGTT
HBG369991	Bli	52783960	71	Bacilli	Ribosomal protein L10 leader	TAAAAATAAAATATGTCCATTTATACCGTAGACAGTAGGTGCTGATAAGGCTTAATTTCCTACCGAGGTGTATATATATCACAGCTCTAGCGTTACGTATGCTTGTATATACAGCCTCCATGTCGAATGGAGGCTTTTTATATGGAACA
HBG369991	Bsu	16077172	67	Bacilli	Ribosomal protein L10 leader	TTTTGTAAAATAGAATATCATTTATACCGTAGACAGTAGGGGCCTAACCGCTTAATTATCCTACCGAGGTGTATATTATCACAGCTATTACGTTACGTATGCTTGTATATACAGCCTCCATGTCTCATGGAGGCTTTTTATATGGAATC
HBG369991	Mfl	50365419	25	Mollicutes	Ribosomal protein L10 leader	AATACCAAAGACAGTAACTGGGAAATTCCCTTAATTTGTTACCGAGGATTAAAATAAACATTTATTAAATAAATCAAACATTAATTTAAAAAATGTATTTTTACGTTTCCCTCGGTCTTTGCATTAAGAACCGAGGGTTTTGTTTTACA
HBG369991	Mmy	42561520	101	Mollicutes	Ribosomal protein L10 leader	TAAATGATAATATTATATTGCTATTAATACCTAAGACAGTAACGGGGTTATTCCCTTAATTATGTTACCGAGGAAAAGACTTGTTTTAAAAAACATTTTTTTGTTTTGTCCTTGGTTTAGTGTTACTAGCCAAGGTTTTTTATTTTATT
HBG369991	Mmy	42561520	21	Mollicutes	Ribosomal protein L10 leader	TAAATGATAATATTATATTGCTATTAATACCTAAGACAGTAACGGGGTTATTCCCTTAATTATGTTACCGAGGAAAAGACTTGTTTTAAAAAACATTTTTTTGTTTTGTCCTTGGTTTAGTGTTACTAGCCAAGGTTTTTTATTTTATT
HBG369991	Mca	83319357	98	Mollicutes	Ribosomal protein L10 leader	AATAAATGATAATATTATATTGCTATTAATACCTAAGACAGTAACGGGGATATTCCCTTAATTATGTTACCGAGGAAAAACTTGTTTTAAAAAACATTTTTTGTTTTGTCCTTGGTTTAGTGTTACTAGCCAAGGTTTTTTTTATTTAA
HBG369991	Mca	83319357	20	Mollicutes	Ribosomal protein L10 leader	AATAAATGATAATATTATATTGCTATTAATACCTAAGACAGTAACGGGGATATTCCCTTAATTATGTTACCGAGGAAAAACTTGTTTTAAAAAACATTTTTTGTTTTGTCCTTGGTTTAGTGTTACTAGCCAAGGTTTTTTTTATTTAA
HBG369991	Hdu	33152869	53	Gammaproteobacteria	-	TAGCCTATCTAAGCCCCATCCAAGACCGTAGGTGGATAGCTTGCTATTCTTAATAACAAGCCTACGTAGATGGTGAACAGACAGAATTATCTGCTTCTGGACACCTTAGCCTCAAGAAGATGCCGTATAAGCGGTAATATTTTTGGGAT
HBG369991	Ilo	56459454	49	Gammaproteobacteria	-	CAAGGCTCCCGTCCAAGACCGTAGGTGTACCGCGAGAATCTCAGAATATCGAGTAGTGGCACTTAATTTCCTACGCAGATGGTGATATCCGACTCAGGCTCTCTGGGTAGAGAATCACCGTGACAACGCGGTGGGTTTTATCCCACCTA
HBG369991	Spo	56698332	114	Alphaproteobacteria	-	CCCTGTGCGAACGGTTGTTTTACCCCTTGGAAACCCCGCCGCTCTGGCCTAAGAGGAGGGGCGAGGTAAAGCGTGCGATTCGTCGTGCGCTTTATTTTGTTTCGTCCAAGACGGTGGGTGGCTGCATCCGTAGCCTTAATTTCCTGC
HBG369991	Ssp	99080073	147	Alphaproteobacteria	-	GCTCGGCGCTGCCCAATTAAGGGGTTGGAAATCCGCCGCGACAGGACTATGAAGCCCCCACGGAGCAAAGCGTGCGATTCGTCGTGCGCTTTTCTCCTTTTCGTCCAAGATGGTGGGTGGTCTGTCGATCGGGCCTTAATTTCCCTCCT
HBG369991	Lxy	50954151	61	Actinobacteria	-	TACCCTGGTCGAAGCCAAAGACCGCTGGTTGTCGTGACTGCACGACCGAAGACTCATTTCGATGGGGGCCTGCGCAGGTAAAGAAGCGTGTCTCGCAGTTCTCTGCGTCTCCAGCTCCGTTCCCTGCGCCGGAGCTTTTTCTTTTGCCC
HBG369991	Sco	21223034	55	Actinobacteria	-	AGAGGACACGGTGGCCGAAGGATCCGCTGAACTGCGGACGACCCGCGCAGGTGACTGTGGATGAGCTCCCGGAAGTCCCCGCCCCGTGCGGATGACGATCGGTCGAGCCACGCCCCGTGCGCCTGCGCCGGGGCGTTTCGTTTTCCCCA
HBG369991	Cef	25027049	77	Actinobacteria	-	CACCGAAGACCGTTGGTCATCCGCTGTCGCGGATCGAAGGTTTCCACACTGTTGGAACGGCCCACGCAGGAGACACTTTGACGCCTTAGGTTCCCTTACGTGGAATATGATGCGCCCTGTGCTCTTGCACGGGGCTTTTTTCGTGAGCT
HBG369991	Cgl	19551728	63	Actinobacteria	-	TCACCGAAGACCGTAGGTCATCCGCATGACGGATCGAAGGTTTCCTACCCTTAGGAACGGCCCACGCAGGAGACACTTGAACGCCTTAGATTCCTTATGTGGAATGTATAGCGCCCTGTGCTCTTGCACGGGGCTTTTCTCATTGGTTT
HBG369991	Cgl	62389383	63	Actinobacteria	-	TCACCGAAGACCGTAGGTCATCCGCATGACGGATCGAAGGTTTCCTACCCTTAGGAACGGCCCACGCAGGAGACACTTGAACGCCTTAGATTCCTTATGTGGAATGTATAGCGCCCTGTGCTCTTGCACGGGGCTTTTCTCATTGGTTT
HBG369991	Cdi	38233050	68	Actinobacteria	-	ATTTCAAGTTTCACCGAAGACCGTCGGTCAGCCATTAGGGCTCGAAGGATTCCCACGCGGAACGGCCCACGCAGGAGACACTGAAGAGTTCACAATCCTTTCGGATTATGTGCGCCTCGTGCTCTTGCACGAGGCTTTTTTGTTGGCTG
HBG369991	Nsp	17232794	62	Cyanobacteria	Ribosomal protein L10 leader	GCCGGAGACAGCAGGTGCTAACAGCTTAAACACCCTGCCGAGGTAAAAGCTCTCTTACTCAATGTGACGTGAAAAATAATGCGTCGCTTTAGTAATCAGAGTCTTGAGACTAAACCCCGGCTGAGATAGTCGGGGTTTATTGTTGTACC
HBG369991	Ava	75908768	62	Cyanobacteria	Ribosomal protein L10 leader	GCCGGAGACAGCAGGTGCTAACAGCTTAAATACCCTGCCGAGGTGAAAGCTCTCTTACTCAATGTGACGTGAAAAATAATGCGTCTCTTTAGTAATCAGAGTCTTGAGACTAAACCCCGGCTGAGATAGTCGGGGTTTATTGTTATACC
HBG369991	Sth	51894222	23	Clostridia	Ribosomal protein L10 leader	AACGACCGTAGACAGCAGGTGCCGCACAGGCCTAAGTGGCGTTTTCGCCAGCCCGCCGAGGTCGGATGTCGCGCCTCCCGGGGCGCGCGCGTCTGGGTGCTACATCTCAGACCTCCGACTGGCTATGGTCGGAGGTCTTTCTTCATGTT
HBG369991	Mth	83591286	20	Clostridia	Ribosomal protein L10 leader	ATATACCAGTTAACTAAATATTGGTTTGCCGTAGACAGCAGGTGCCATCGGCTTAAATTTGCCTGCCGAGGTAAAAAAGTTAACCGTCTAAACGGTTAGTCAGCTATTGCCCTCGCCTGTCTGCGGGGGCTTTAACTTTTTA
HBG369991	Dha	89893203	30	Clostridia	Ribosomal protein L10 leader	GCTATACTCTACTAGAATTGAATAGCCTTCCACTGTAGACAGCAGGTGCTCTTAGAGCTTAATATCCCTGCCGAGGTTGGAAAGATAGCCTTAAGTTATATTGGGCCTTCTTAACCTCTGCAGTCAAAGCGGGGGTTTTTCTATTAGTG
HBG369991	Bcl	56961921	40	Bacilli	Ribosomal protein L10 leader	TGTTGGTAGTTGGAAATAGAATAGTCATACCGTAGACAGCAGGTGCTTCATAGCTTAAATATCCTGCCGAGGTGAGCGAATAGATCTCTTTTTACTAGAGCTTAAAGCCCTCGTGTGTCTTCGTGCCACGAGGGCTTTTCTATGGAAAC
HBG369991	Oih	23097564	70	Bacilli	Ribosomal protein L10 leader	AAAGAATACGTTATACCGTAGACAGCGGGGGCTTTATAGCTTAATAATCCTGCCGAGGTGTTTATGATGAAGGTAGTTTCGCGTTAAAAGCATTGCTATCTGCCATATATAAGCTCTCATGTCTACATGGGAGCTTTTTACATTTCTTA
HBG369991	Tel	22297841	12	Cyanobacteria	Ribosomal protein L10 leader	CCTATTGCCCAATCATTGACAACTCAAGACTAAAACCGAAGACCGCAGGGGTCTGGCTGAGACATAATCTTCCTGCCGAGGTTTGCGAAGTCCATCCGTTGCGATTGGGCGATCGCCCCGGCACCCTTGCTGGGGTTTTTCTTTCACTG
HBG369991	Gvi	37521170	20	Cyanobacteria	Ribosomal protein L10 leader	CCAGTTTTTCAACCGAATCCGCGACCGAAGACAGCAGGGGCCTTGACGCTTAATCAGCCTGCCGAGGTTGGCACATGGGAAGTACGCCTCCAGGCTTTTTCCCTTTGCGCCTCGCTTCGAATATCGGCGGGGCGATTTTTTTGCCCAAC
HBG369991	Spy	28895866	31	Bacilli	Ribosomal protein L10 leader	ATATAATGATATAGGTTTTGATAAAAAACTGACCTAAGACAGCAGGGGAGCATGCTCATAATATTCCTGCCGAGGCACAAAACGTGATTAAAGAAAATAACGTATTTGTACTTTCGTGTCTAGGTTTAGGTGCGATTTTTTTGTACCTA
HBG369991	Spy	15675064	32	Bacilli	Ribosomal protein L10 leader	ATATAATGATATAGGTTTTGATAAAAAACTGACCTAAGACAGCAGGGGAGCATGCTCATAATATTCCTGCCGAGGCACAAAACGTGATTAAAGAAAATAACGTATTTGTACTTTCGTGTCTAGGTTTAGGTGCGATTTTTTTTGTACCT
HBG000748	Xca	78048347	98	Gammaproteobacteria	-	GTCCCTCTGCAAGAGCCCGCACATCCATGTGCGGACTTTTGACAGAAGCGAGTCATCGTCAGTAGTCACACCTCGGTGCGGATGCTTTCGATGCGTGAAACGCAGAGATGCAGGGGGAAGGGCGCGAGTCCTTCCCCTTTTGCGTTTTA
HBG000748	Xax	21243321	98	Gammaproteobacteria	-	GAGTCCCTCGCAAGAGCCCGCACATCCATGTGCGGACTTTTGACAGGGTAGTTTCTCGTAGGGGCTTGCACATTCTTGTGCCGGCTTCTGATGAGGACAAAGCAGATATGCAGGGGGAAGGGCGCGAGTCCTTCCCCTTTTGCGTTTTT
HBG000748	Xca	66767978	103	Gammaproteobacteria	-	AGAGTCCACAACAGCAACCCACACTATGTGCGGTTGTTGAAGAGGGCAGATCACCGTAAGTCTTCGCATCGTCGTGTGCAGGGCTTCGGTGAGGGAAACGCAGATATGCAGGGGGAAGGGCGCGAGTCCTTCCCCTTTTGCGTTTCAGG
HBG000748	Xor	58582806	98	Gammaproteobacteria	-	TCCCTCGCAGGAGCCTGCACACCCATGTGCGGACTGCTGAAAGAAGCGAGTCATCGCGAGCGGTCGCACTGAGGTGTTACATGCTTTCGGTGAGGTGAAACGCAGAGATGCAGGGGGAAGGGCGCGAGTCCTTCCCCTTTTGCGTTTTT
HBG000748	Xor	84624680	98	Gammaproteobacteria	-	TCCCTCGCAGGAGCCTGCACACCCATGTGCGGACTGCTGAAAGAAGCGAGTCATCGCGAGCGGTCGCACTGAGGTGTTACATGCTTTCGGTGAGGTGAAACGCAGAGATGCAGGGGGAAGGGCGCGAGTCCTTCCCCTTTTGCGTTTTT
HBG000748	Cac	15895624	27	Clostridia	T-box leader	GTTCACTCTGGAGTTCCATTTGCGAAATGTGAGTCTTACAAATTAGTAAATGGCGGTTACATATCGTTAAAATTTTGAGTGGGTTATCCAATTTGGGTGGTACCGCGGAAATTCTCCGTCCCTTTTATTAGGGGCGGTTTTTATTTTAT
HBG000748	Sha	70726824	46	Bacilli	T-box leader	TCTTTCATCTTTTTGGTTACTTAAAGAAATTTAAGTCGGAGTACGTCTTCGTTAGCAACGTTTACAAGTGTATGCATATGCATAAATTTGGGTGGTACCACGGAAAGACTTTCGTCCCAGTTTTGGGATGGAAGTCTTTTTTTATGAAA
HBG000748	Ssa	73662966	52	Bacilli	T-box leader	GTTTTTTTCACCTTTTTGGTTACTTAAAGAAATTTAAGTCGGAAATCATTTCCGTTATCAATGACAACAAGTGTATGCTACGGCATAAATTTGGGTGGTACCACGGAAGACTTCGTCCCAGTTTTAAGGGATGGAAGTCTTTTTTTATG
HBG000748	Sau	15926722	55	Bacilli	T-box leader	TTTTTGGTTACTTAAAGAGATTTAAGTCGGAAAGACAATCCGTTATCAATATTAAACAAGTGTATGCTTAGGCATAAATTTGGGTGGTACCACGGAAATGACTTTCGTCCCTTATTTTTAAGAGGATGAAAGTCATTTTTTAGTTAAAC
HBG000748	Sep	27467749	60	Bacilli	T-box leader	ATCTTTTTGGTAACTTAAAGAAATTTAAGTCGGAATAGTCATTCCGTTATCAATAGATTTACAAGTGTATGCGCATGCATAAATTTGGGTGGTACCACGGAAAGCTTTCGTCCCTTTTGAACAGGGGATGAAAGCTTTTTTGTTATTAA
HBG000748	Chy	78044118	10	Clostridia	T-box leader	CTGAAAGGTAAGTAGGCGGCAACGGATTCTTCCGTTAGCAAGTAAGAAAGGGATAACCCTTTCTGCAGAGTGAGCTTTATGGCTAAGTAGGGTGGTACCGCGGAACTTTAGCTTTCGTCCCTAAAACGGGCGAAAGCTTTTAATTTTAT
HBG000748	Tte	20808115	29	Clostridia	T-box leader	ATGGAAGTTCCCTCTGGAGCAGCGTGCTGAACCAATAGTAGGCATTGCCGGGCGACCGTTACCTAAAATGAGGGAGCACCTCAAATGGGGTGCTAAGATAGGTGGTACCGCGGAATTCTTCGTCCTATGACGGAGGATTTTTTATTTTA
HBG000748	Gka	56421242	78	Bacilli	T-box leader	TTGACACCGGGACCATCCCGACGAGGGATGTAAAGGTGTTCCGGCTTTCGGCCGTTATCGCAATGAAGTGAACAGCACGCTTATGCTGTTAACAAGGGTGGTACCGCGAGCAACAACTCGTCCCTTACCGGGGCGGGTTTTTTTTATCA
HBG000748	Oih	23099586	29	Bacilli	-	GATGAATGTAAAGGTGTTTCGGAACCCATCCGTTATCAGGACAAAGTTGGATTATTAATATAATGTAAAATACATGTATAATCAACAAGGGTGGTACCGCGACCATAGAGCCTCGTCCCTTTCTGGGATAGAGGCTTTTTTGTTTTTCG
HBG000748	Bth	49481330	19	Bacilli	T-box leader	GGAGTTGACGCCAGGACCATGTATATGTAAAGGCGTTCCGGTCAGAATTGATCGTTATAACTAATGAGTGGGCAGACATGTTCTGTCAATTTAGGGTGGTACCGCGAATTTACCTCGTCCCTTTTTGGGAGCGAGGTTTTTTTATTTTT
HBG000748	Ban	30264630	19	Bacilli	T-box leader	GGAGTTGACGCCAGGACCATGTATATGTAAAGGCGTTCCGGTCAGAATTGATCGTTATAACTAATGAGTGGGCAGACATGTTCTGTCAATTTAGGGTGGTACCGCGAATTTACCTCGTCCCTTTTTGGGAGCGAGGTTTTTTTATTTTT
HBG000748	Ban	47530100	19	Bacilli	T-box leader	GGAGTTGACGCCAGGACCATGTATATGTAAAGGCGTTCCGGTCAGAATTGATCGTTATAACTAATGAGTGGGCAGACATGTTCTGTCAATTTAGGGTGGTACCGCGAATTTACCTCGTCCCTTTTTGGGAGCGAGGTTTTTTTATTTTT
HBG000748	Bce	42783733	19	Bacilli	T-box leader	GGAGTTGACGCCAGGACCATGTATATGTAAAGGCGTTCCGGTCAGAATTGATCGTTATAACTAATGAGTGGGCAGACATGTTCTGTCAATTTAGGGTGGTACCGCGAATTTACCTCGTCCCTTTTTGGGAGCGAGGTTTTTTTATTTTT
HBG000748	Bce	30022636	20	Bacilli	T-box leader	GGAGTTGACGCCAGGACCATGTATATGTAAAGGCGTTCCGGTCAGAATTGATCGTTATAACTAATGAGTGGGCAGACATGTTCTGTCAATTTAGGGTGGTACCGCGAATTTACCTCGTCCCTTTTTGGGAGCGAGGTTTTTTTATTTTT
HBG000748	Ban	49187451	19	Bacilli	T-box leader	GGAGTTGACGCCAGGACCATGTATATGTAAAGGCGTTCCGGTCAGAATTGATCGTTATAACTAATGAGTGGGCAGACATGTTCTGTCAATTTAGGGTGGTACCGCGAATTTACCTCGTCCCTTTTTGGGAGCGAGGTTTTTTTATTTTT
HBG000748	Bha	15615673	110	Bacilli	-	GGCACTGGAACACAAGCGCATAGCTTGTTAAGGTGATCCCGGCAACAGCCGTTATGGAAATGAAGAGGATGCACTCAGTTTGTGCATCAATTAGGGTGGTATCGCGAAACCTTCGTCCCTTGTTTGGGAACGAAGGTTTTTTTGCACTT
HBG000748	Bli	52786746	40	Bacilli	T-box leader	CGTCCCTCGAGGGATGTGTAAAGGTGAACCGGATTTATTCCGTTATGCCAATGAAGTAAGCAGCAAAGCTTTTTTGCTTTGTTTTAAAAAAGGGTGGTACCACGGCCACGATTCGTCCCTTTCATTATAAAAGGGGCTTTTTTTATTGC
HBG000748	Bsu	16079916	43	Bacilli	-	CGGGACCGCGTACACTGCGCGTAAAGGTGAACCGGAATCTGATTCCGTTATGTCAATGAAGCTGACGACAGCATCAGTCTGTCTGAAATAAGGGTGGTACCGCGGCCACAACTCGTCCCTTGTACAAGGGACGGGTTTTTTTTATTTTC
HBG000748	Lde	104774333	13	Bacilli	T-box leader	GAGCGGCTTGCGAATTTCATCTTGCGAGTAGGATCTAATCAATTCCGGCTGCCACCGTTATCGGTATAGAGCGTAGGCCTTTTTGGGCCTAAACTAGGGTGGTACCGCGAAGCTTCGTCCCTTTTTGGGGGGCGGAGTTTTTTTGTTGA
HBG000748	Lde	116514428	31	Bacilli	T-box leader	GAGCGGCTTGCGAATTTCATCTTGCGAGTAGGATCTAATCAATTCCGGCTGCCACCGTTATCGGTATAGAGCGTAGGCCTTTTTGGGCCTAAACTAGGGTGGTACCGCGAAGCTTCGTCCCTTTTTGGGGGGCGGAGTTTTTTTGTTGA
HBG000748	Lac	58337784	13	Bacilli	T-box leader	TAATCGTGAATTTCATCTTGGGAGTAGAATCTAATCAATTCCGGTATTTCACCGTTATCGAAAACTTGAGTGTGGGCATATTTATGTTCAAACTAGGGTGGTACCGCGACGCTTCGTCCCTATTTAGGGACGGGGCTTTTTTGTTTTGA
HBG000748	Lga	116630020	12	Bacilli	T-box leader	TGAATTTCATCTTAGGAGCAGAATCTAATCAATTCCGGTATTTCACCGTTATATGAAAAGAGTGTGAACACGCACTTTTTTGTGCTAGTTCAAACTAGGGTGGTACCGCGAAGCTTCGTCCCTTTTGGGACGGAGCTTTTTTTGTTGGA
HBG000748	Ljo	42519501	12	Bacilli	T-box leader	GAATTTCATCTTAGGAGCAGAATCTAATCAATTCCGGTATTTCACCGTTATTCGAAAAGAGTGTGAACACGCACTTTATTTGTGCTAGTTCAAACTAGGGTGGTACCGCGAAGCTTCGTCCCTTTTGGGACGGGGCTTTTTTTGTTGGA
HBG000748	Lsa	90961790	25	Bacilli	T-box leader	TATCGGAATACGATTTAAGTTGAAAGATAGAACGTTGATGCTACGTTAAAGGCATATTAGAGTGTTGTTGTACAATTTTGTATAACAAAACAAGGGTGGTACCGCGAGCCTCGTCCCTTTTGGTAGGGATGAGGCTTTTTTATTTGAAA
HBG000748	Lsa	81428987	20	Bacilli	T-box leader	TCAGTTGAGTTTAGGTGAAGTTCACTTTCAGAGTTGACCGTTGAGTCCGGTATTGCCCGTTACGCAAACTTGAGTGTATGACTAGGTCATAAACTAGGGTGGTACCGCGAAGCTTCGTCCCTTTTGAGGACGGGGCTTTTTTTGTTGGC
HBG000748	Lpl	28378265	30	Bacilli	T-box leader	GCTGAAATTGGGCGTTTGTGTAAACAAATAATTTTCCGGTATCCCGACCGTTATGACGGGTAGTGAGTGTGCATAGTGACTACTATGCAAACAAGGGTGGTACCGCGATGACCTCGTCCCTTTTCAGGGATGGGGTCTTTTTTTGTCCG
HBG000748	Lbr	116333647	33	Bacilli	-	GCCAGGACGCAACTTAGTTGTTGTGAAAAGGTGTTCCGGTACGTGACCGTTATCACGACTGAGTGTGGTTGGGGATGAAATCCCTAACTGAATCAGGGTGGTACCGCGATGCTTCGTCCCTAGTTTTAGGACGGAGCTTTTTTATTTGT
HBG000748	Bxe	91784424	36	Betaproteobacteria	-	TTGCGCTTCTGGCAATTAATACTGCGTGGTTCGTTGCAGCGAACATCCGGTAGTCCCGGTGACGCTGCAGCAAAAACGGGGCTCCTCACCGAGCCCCGTTTTTGTTGGTA
HBG000748	Bce	107022552	26	Betaproteobacteria	-	TTGCGAAATTAGCACTGCGTGGTTAGTTGCAGCGAGGTTCCGGTAGTCTCGGCCGCTGCAGCGAAAACGGGGCTCTTCCGAGCCCCTTTTTTGTTTGGTG
HBG000748	Bce	115351416	26	Betaproteobacteria	-	TTGCGAAATTAGCACTGCGTGGTGAGTTGCAGCGATGTTCCGGTAGTTTCGGCCGCTGCAGCGAAAACGGGGCTCTTCCGAGCCCCTTTTTTGTTTGGTG
HBG000748	Bma	53725300	50	Betaproteobacteria	-	TTGCGAAATTAGCACTGCGTGGTGAGTTGCAGCGATGTTCCGGTAGTCGCGGCCGCTGCAGCGAAAACGGGGCTCTTCCGAGCCCCTTTTTTGTTGGG
HBG000748	Plu	37526556	38	Gammaproteobacteria	Peptide leader	AGTTTTACTCTGAGAGAACTAACATTATGTCTTTAGCTTTTTTTCGCATCTTTTTTTACTTTAGCACCTGAATTCAGGGGGCTTTGCGCGTAAGAAAAGAAACGAAAAGTAGCGCCTGAGCCTCCGTTGTGGAGGCTTTTTTGTTTTTA
HBG000748	Eca	50121346	86	Gammaproteobacteria	Peptide leader	TATCCACATGATCAAGGTCACGCAAGTATGAACGCTGCTATTTTCCGTTTCTTTTTTTACTTTAGCGCCTGAACTCAGGGGGCTTTGCGCGTAAGAAAAGAAACGAAAAGTAGCGCTTAAGCCTCCCTCAGGGAGGCTTTTTTGTTTAT
HBG000748	Sty	16764688	58	Gammaproteobacteria	Peptide leader	TTTACCACATAAGGTAACGCAAGCATGAACGCTGCTATTTTCCGTTTCTTTTTTTACTTTAGCACCTGATCCCAGGAGGCTAGCGCGTGAAAAACGAAACGAAAAACAGCGCAAAAAAGCCTCCTGATGGAGGCTTTTTTTGTATCTGA
HBG000748	Sen	62179926	58	Gammaproteobacteria	Peptide leader	TTTACCACATAAGGTAACGCAAGCATGAACGCTGCTATTTTCCGTTTCTTTTTTTACTTTAGCACCTGATTCCAGGAGGCTAGCGCGTGAAAAACGAAACGAAAAACAGCGCAAAAAAGCCTCCTGATGGAGGCTTTTTTTGTATCTGA
HBG000748	Sbo	82543883	204	Gammaproteobacteria	Peptide leader	GAGTACCAAAAGGTAACGCAAGCAATGAATGCTGCTATTTTCCGCTTCTTTTTTTACTTTAGCACCTGAATCCAGGAGGCTAGCGCGTGAGAAGAGAAACGGAAAACAGCGCCTGAAAGCCTCCCAGTGGAGGCTTTTTTTGTATGCGC
HBG000748	Sfl	30063019	204	Gammaproteobacteria	Peptide leader	ATCCAGGAGGCTAGCGCGTGAGAAGAGAAACGGAAAACAGCGCCTGAAAGCCTCCCAGTGGAGGCTTTTTTTGTATGCGC
HBG000748	Sdy	82777062	204	Gammaproteobacteria	Peptide leader	ATCCAGGAGGCTAGCGCGTGAGAAGAGAAACGGAAAACAGCGCCTGAAAGCCTCCCAGTGGAGGCTTTTTTTGTATGC
HBG000748	Eco	16129670	205	Gammaproteobacteria	Peptide leader	ATCCAGGAGGCTAGCGCGTGAGAAGAGAAACGGAAAACAGCGCCTGAAAGCCTCCCAGTGGAGGCTTTTTTTGTATGC
HBG000748	Sso	74311966	204	Gammaproteobacteria	Peptide leader - sORF	ATCCAGGAGGCTAGCGCGTGAGAAGAGAAACGGAAAACAGCGCCTGAAAGCCTCCCAGTGGAGGCTTTTTTTGTATGCGC
HBG000748	Sgl	85059400	91	Gammaproteobacteria	Peptide leader	CAGCGTCAACAAGGTAATGCAAGCATGAATGCTACTATTTTCCGTTTCTTTTTTTACTTTAGCACCTGTATCCCGGGGGCTTGCGCGTAAGTCAAGAAACGAAAAATAGCGCTAAAGCCTCCCGGAGTGGAGGCTTTTTTATTGCTGAT
HBG181500	Mth	83590594	15	Clostridia	-	ACTCCGGAGCTGCCGGGCCGAAAAGAAAAGTAAGCCTGGCCGGTGCCTACCGTTAAAAGGTTTTCAGAGGGGGGAGCATATCCCCTGAAGAAGGGTGGAACCACGGGCACAACTCCCGTCCCTTTACGGGGCGGGGGTTATTTTTTTCC
HBG181500	Cte	28211884	41	Clostridia	T-box leader	ACCACCTTAGAGCTGAATACTGAAATTAAGTAAGTATTTCCGTTACCTGCGTTAAAGGATCTCAAAGGATAATAAAAGCAAAAATCTATTATCAAATTTGGGTGGAACCACGAGATACTCGTCCCATTAGAGGGGCGTTTTTTTTATTT
HBG181500	Gka	56421254	20	Bacilli	T-box leader	ACGCCCAGTAGTTGCCGCCGGTGGACGACCGTTATTCTTGTTGAGCCATGGCATGGCGAGGCGTTGCCATGGGAAGAAGGGTGGAACCACGATGAAAACTCGTCCCTTTAGGAGGGAGGAGTTTTTTTATTTTTCCATTTTCATCATCA
HBG181500	Lwe	116872988	41	Bacilli	T-box leader	GAACATCTTTTGACTAGTAATAATAGACGGTTCGCTCCGTTACAAGCGACAAGAGTGAAGTAGTTGATTTTAGCTATTTCTGAATCTTGGGTGGAACCACGAGCATAAACTCGTCCCTTGACAACAGGAGGGATGGGTTTTTTATTTTG
HBG181500	Lin	16800662	41	Bacilli	T-box leader	GGAACGTTTTTTACTAGTAATAATAGACGGATCGCTCCGTTACAGGCGACAAGAGTGAAGTAGTTAATTTTAGCTATTTCTGAATCTTGGGTGGAACCACGAGCATAAACTCGTCCCTTGACAACAGGAGGGATGGGTTTTTTATTTTG
HBG181500	Lmo	16803599	40	Bacilli	T-box leader	GGAACGTGTTTAACTAGTAATAATAGACGGATCGCTCCGTTATAAGCGACAAGAGTGAAGTAGTTATTTTTAGCTATTTCTGAATCTTGGGTGGAACCACGAGCATAAACTCGTCCCTTGACAACAGGAGGGATGGGTTTTTTATTTTG
HBG181500	Lmo	46907789	40	Bacilli	T-box leader	GAACGTGTTTAACTAGTAATAATAGACGGATCGCTCCGTTATAAGCGACAAGAGTGAAGTAGTTATTTTTAGCTATTTCTGAATCTTGGGTGGAACCACGAGCATAAACTCGTCCCTTGACAACAGGAGGGATGGGTTTTTTATTTTG
HBG181500	Bcl	56964462	20	Bacilli	T-box leader	TCGATTGTGACCACCTTTGAACTGCCCTGGGGAATGACAGTATCCAGCGCCGGCCCGCAGCCGTTATCTGTATGTAGAGCATGTAAGTAGGGTGGAACCACGAAACCACACTCGTCCCTTCGATTAAGGGGCGAGTGTTTTTTATTTTA
HBG181500	Oih	23099609	20	Bacilli	T-box leader	CTGGTGAATAGTTAGTAACCAGCAACGTATTTCTGCGTTAAAGATATAATGAAGCTATCCAGATATGGATAGGAATTAGGGTGGAACCACGACGTTACCAACGCTCGTCCCTTTGCTATAGTGCAAAGGGATGGGCGTTTTTTAATTAT
HBG181500	Bth	49481700	22	Bacilli	T-box leader	TTTAGCAGTGAACGATTCTTCTAGTAATTGCTAACGGACAACACCGTTATGTTGAACTTGAGCAATTAACAATAAGGTTAATTGGAACAAGGGTGGAACCACGAATTCAACACTCGTCCCTTTTTACGGGATGAGTGTTTTTTATTTTG
HBG181500	Ban	30264646	22	Bacilli	T-box leader	CTTTAGCAGTGAACGGTTTTCTAGTAATTGCTAACGGACAACACCGTTATGTTGAACTTGAGCAATTAACAATAAGGTTAATTGGAACAAGGGTGGAACCACGAATTCAACACTCGTCCCTTTTTACGGGATGAGTGTTTTTTATTTTG
HBG181500	Ban	47530117	22	Bacilli	T-box leader	CTTTAGCAGTGAACGGTTTTCTAGTAATTGCTAACGGACAACACCGTTATGTTGAACTTGAGCAATTAACAATAAGGTTAATTGGAACAAGGGTGGAACCACGAATTCAACACTCGTCCCTTTTTACGGGATGAGTGTTTTTTATTTTG
HBG181500	Bce	42783753	22	Bacilli	T-box leader	TTTAGCAGTGAACGGTTTTTCTAGTAATTGCTAACGGACAACACCGTTATGTTGAACTTGAGCAATTAACAATTATGTTAATTGGAACAAGGGTGGAACCACGAATTCAACACTCGTCCCTTTTTACGGGATGAGTGTTTTTTATTTTG
HBG181500	Bce	30022651	19	Bacilli	T-box leader	TTTAGCAGTGAACGGTTTTTCTAGTAATTGCTAACGGACAACACCGTTATGTTGAACTTGAGCAATTAACAATTATGTTAATTGGAACAAGGGTGGAACCACGAATTCAACACTCGTCCCTTTTTACGGGATGAGTGTTTTTTATTTTG
HBG181500	Ban	49187467	22	Bacilli	T-box leader	CTTTAGCAGTGAACGGTTTTCTAGTAATTGCTAACGGACAACACCGTTATGTTGAACTTGAGCAATTAACAATAAGGTTAATTGGAACAAGGGTGGAACCACGAATTCAACACTCGTCCCTTTTTACGGGATGAGTGTTTTTTATTTTG
HBG181500	Bli	52786773	21	Bacilli	T-box leader	TCTAGTAATGACTGACGGGACTTCCCGTTACAGAACCGAAAGCCGAGAGCGCGCCGGGTTTTTTGCGTTTTCGGGAAAAAGGGTGGAACCACGAATTCCGTTTATTAATCCTCGTCCCTTTCTTAGGGGGACGGGGATTTTTTATTTTG
HBG181500	Lde	104774352	17	Bacilli	-	CCCCACCTTCTATGACCCCAAAAGATAAATGACAAGGTTGGACGCCGTTATCAGTCCAATAAGAGAGGCCGCTTTAGGCCTGAATTTTGGGTGGAACCACGATAATTAATCGTCCCGAGCATGTATATGTGCTCGGGTCTTTTTTGTTT
HBG181500	Lde	116514446	17	Bacilli	-	CCCCACCTTCTATGACCCCAAAAGATAAATGACAAGGTTGGACGCCGTTATCAGTCCAATAAGAGAGGCCGCTTTAGGCCTGAATTTTGGGTGGAACCACGATAATTAATCGTCCCGAGCATGTATATGTGCTCGGGTCTTTTTTGTTT
HBG181500	Lac	58337807	8	Bacilli	T-box leader	CCAATCGTTTATCCCAAAATTGAAAAGAGATAGGTTGGATACCTTTATTAATCCATGTTAAGAGGTTAGATAAACGCTAACCTGAATTTTGGGTGGAACCACGCAATTAACGTCCCAGTGCATTGTCGCACTGGGATTTTTTTTTGGAG
HBG181500	Lga	116630042	12	Bacilli	-	CAATTTCATTCCTGAAATTTTTATAATTTGGTTAGGTACCATTAACGACCTTTAGAGGAATTAATTTTTGGTAATTAATTCGAATTTCGGGTGGAACCACGTATTTTAACGTCCCAGCGCTATTTTTAGTGCTGGGATTTTTTATTTGG
HBG181500	Ljo	42519522	12	Bacilli	-	CCCAATTTCATTCCTGAAATTTTTTATATTTGGTTAGGTACCATTAACGACCTTTAGAGGAATTAATTTTGTAATTAATTCGAATTTCGGGTGGAACCACGTATTTTAACGTCCCAGCACTGTTTTTAGTGCTGGGATTTTTTATTTGG
HBG181500	Spy	28896400	164	Bacilli	T-box leader	TCTGATACTCCTTCCTGGTTTTTATGCAAACATAAAAGGGTGGCCCCCTTATCGCCACTAGAGGTGCAAGGCATGTTTTTTGTCCTGCATAAATTAAGGTGGAACCACGCTGATTGCGTCCTTTGGGATGCGGTCAGTTTTTTTGTTTT
HBG181500	Spy	15674621	164	Bacilli	T-box leader	TGATACTCCTTCCTGGTTTTTATGCAAACATAAAAGGGTGGCCCCCTTATCGCCACTAGAGGTGCAAGGCATGTTTTTTGTCCTGCATAAATTAAGGTGGAACCACGCTGATTGCGTCCTTTGGGATGCGGTCAGTTTTTTTGTTTTGG
HBG181500	Sha	70726243	50	Bacilli	T-box leader	TTATTACTCCTTCATCATTAGGTGTTGGTAATCAATGCCCGGCTCAAGACCGTTATCTTAAGTAGAGATATTTAGCTATTGCTAAATAACTAGGGTGGTACCACGACGAACTCGTCCCTTTTTTTAGGGGGCGAGTTTTTTATTTCAAC
HBG181500	Ssa	73662391	63	Bacilli	T-box leader	AATGATGTTGTAATAAACATCCGGCTCAAGACCGTTATCTTATGTAGAGTAAAGTTATTATGCAATATTTTTGTTGAATAACTTTAATTTAGGGTGGTACCACGAAGACCTCGTCCCTTTTTTGGGATGAGGTCTTTTTGTGTTTTTGA
HBG181500	Sau	15927261	136	Bacilli	T-box leader	TTACTACTTCATTTATGGTATTTGTAATGAATACCCGGATCAAGACCGTTATCTTAAGCAGAGATATTTAATACATAAATTGTATTAAATAACTAGGGTGGTACCACGACGATCTCGTCCCTTGTATAGGGGCGGGATTTTTTGTTTTT
HBG181500	Sep	27468275	62	Bacilli	T-box leader	ATATTGATATTTGTAATGAATATCCGGCTCAAGACCGTTATCTTATGTAAAGTATAGTATATGACTGGTCACGTATGCTTTTCATATACTTAACTAGGGTGGTACCACGACAAACTCGTCCCTTGCTAGGGACGAGTTTTTTTATGCTC
HBG181500	Mfl	50364993	12	Mollicutes	T-box leader	AAGCTAAATATGTTATTACTACCAAATAAAATAATGTTACGTTGGGTGCGATAAATCCTTAAATTAAGGTATTAAGTTTTTTAATACGAATTAGGATGGTACCGCGTTATAAACGCTCCTAAATATTAGGGGCGTTTTTGTTTTTTTAA
HBG181500	Mmy	42560810	6	Mollicutes	T-box leader	TTGGATAGCTAAAATTACTACCATACTAAAAGTATTACGTAATTACGCGATAAGTAAAATTAAGATGTGTAAAGTAAAATATTTTACATAATTAGGATGGTACCGCGTTAAATCGCTCCTAAATTAGGGAGCGATTTTTTTATAAGGAG
HBG181500	Mca	83319726	8	Mollicutes	T-box leader	TTTGGATAGCTAAAATTACTACCATATTAAAAGTATTACGTAATTACGCGATAAGTAAAATTAAGATGTGTAAAGTGAAGTATTTTACATAATTAGGATGGTACCGCGTTAAATCGCTCCTAAATTAAGGAGCGATTTTTTTTATAAGG
HBG181500	Mpe	124267077	11	Betaproteobacteria	Peptide leader	TCGCATCCACGAACAAGGACGAGAAAGGCACGCCGGGTTATGACACCGCGAACGTCGACCACCATGCACCAGGGTTGTCCGACCGCAGTCTGAGCACGTCTGTTCTTTTCGTCTCGAAGCGCGGTCTCCACCGCGCTTTTTTCATTTCA
HBG181500	Vei	121610033	73	Betaproteobacteria	Peptide leader	ACAAGAAAAGAGCAGGAAAGGCAGTCCGGTTATGACACCGCGAACTACGTTGGAGCCGTTCACCGGCCGCTGAGCTTGGCCGTCCGCGCTTGCACGAGACCCCCATCCTCCGAAAAGCGCGAGCCTGTTTCGCGCTTTTTCGTTTCCGG
HBG181500	Aav	120611523	44	Betaproteobacteria	Peptide leader	AGGGCGAGAAAGGCATGACGGTTATGACACCGCGAACTACGGAGACCTCCTCCAGCAGCCGCTAGGCTGCATGTTCGCGCCTGCACGTCACTCACTGTTGCCTGCACCCCCGAAAAAGCGCGGACATCGTTCCGCGTTTTTTTTCGCCT
HBG181500	Bxe	91784428	49	Betaproteobacteria	Peptide leader	CTGGCGCAAAAGGCGAATACGGTTATGACACCGCGAACGTTGACCGAAACCACTTCGGAGCGACGCTAGTCGAGGACCACTTTCGCCAATGTAGTTTGCAGGAAATGTGAATGCGGCCCCTCGAAAGCGGGGCCGCATTTTTTTTAGCT
HBG181500	Bce	115351412	71	Betaproteobacteria	Peptide leader	GCGAACAGGGCGAATACGGTTATGACACCGCGAACGTTGACCGAAACCTTTTCGGAGCGACGCTAGTCGAGGAACGTTTTCGCCCTTTCAGTCTGAGTGAAGTATCGAATGCGGCCCCTCGAAAGCGGGGCCGCATTTTTTTTGTCGCG
HBG181500	Bth	83719712	68	Betaproteobacteria	Peptide leader	TTTCTACGCAAAAGGCGAATACGGTTATGACACCGCGAACGTTGACCGAAACCCATTCGGAGCGACGCTAGTCGAGGAACGTTTTCGCCTTGTGATTTTGAAGTATCGGAATGCGGCCCCTCGAGAGCGGGGCCGCATTTTTTTTGTCG
HBG181500	Bma	53725296	75	Betaproteobacteria	Peptide leader	ATTTCTACGCAAAAGGCGAATACGGTTATGACACCGCGAACGTTGACCGAAACCCATTCGGAGCGACGCTAGTCGAGGAACGTTTTCGCCTTGTGGTTTTGAAGTATCGGATGCGGCCCCTCGAAAGCGGGGCCGCATTTTTTTTGTTG
HBG181500	Cvi	34496803	50	Betaproteobacteria	-	AATTAAATGCATGGAGTTGCCAAGTGAAATCCTTGCGAACTACCACAACCCGACATACTCACGAAAGCTGAGCCTTGCGGGTTGGACCATGCGAAAAAGAAGTGCGGCTCAGGCCGCACTTTTTTTTTACCCTT
HBG181500	Dar	71908290	23	Betaproteobacteria	-	AATTCCTAACGGAGTTGATTTGATCTCTTTCCGAACTTGCGGCGCAGTTCAGAAACTCTAGTCGAGTCAGCTCTCGTTTATTAAAAAAGTGCGGCTCACCCCGCACTTTTTTTTCGTCC
HBG181500	Rso	17546296	149	Betaproteobacteria	Peptide leader	CATATAAGGCGAAACATGATCCAGGCACCGCGAACTACCACCGCTTCGGAGCGACAGTAGTCAAGGTGCGGTTTCGCCCTTTGCGGTCTGCCCAAGCGGCAGTTCAGCGCAAATGAAAACGCGGCCTTGGCCGCGTTTTTTTTCGTCCG
HBG181500	Rme	94310105	98	Betaproteobacteria	Peptide leader	TTCCAAGGAACGGAAACGCATCATGAGCAAGACAACTCGAACTACTACCGCTGGTTAGCGACAGTAGTCGAGGTGCGCCTTCGACCCGTAGTGTGTGATACGGGGAAACACAGAAAAACGCGGCCTTGGCCGCGTTTTTTTTCGTCTGT
HBG181500	Reu	113867357	168	Betaproteobacteria	Peptide leader	AACCCCATACGGAACGGAAGCGCATCATGGTTATGACACCGCGAACTACTACCGCTGGCAAGCGACAGTAGTCGAGGTGCGCCTTCGACCCGGTTGGATCGGGTTTGACAAAGAGAAACGCGGCCTTGGCCGCGTTTTTTTTCGTCTGT
HBG181500	Asp	56475898	37	Betaproteobacteria	Peptide leader	ACACATGGAGCCGGGCAGTGATGTTCCGAACTACTACCGAAGCCGGAAATTGAAAATCGGGCTCCGCTGTAGTGCTCCAGAAAAAAAGTGCGGTTCGCCCGCACTTTTTTTTCGTCC
HBG181500	Asp	119897370	72	Betaproteobacteria	Peptide leader	GATTTTCTGGAGATGATCTGAAATGTTCCGAACTCGCACCGAATCCGGAAACTGAATCAGGTCACTTCCGCCAGTCTGCTTGAGGAAAAAGTGCGGTTAGACCGCACTTTTTTTTCGTCCAC
HBG181500	Hso	113460987	68	Gammaproteobacteria	-	CAGCGAAATGATAAGGATATACCAATTAGTCTAGTTGTTACTAATACAGTAAAATAGATACGTTTTCTAAGAGTTTTCTGTTAAAATGCACCGCACTTTTATTGTACAAGGTAGGTATAAATAAAAGTGCGGTGCTTTCAGCACTTTTT
HBG181500	Msu	52425108	52	Gammaproteobacteria	-	TTAGTTGCCGGTTAGCAACGGACTCTCACATTACAACTTTCAAAAAATCGTGCTAAAATAACCGCACTTTTACTGTACATGGTAGGTACAAAGCAAAAGTGCGGTGCATTTTCGCACCTTTTTTATTTATTC
HBG181500	Lpn	54295556	32	Gammaproteobacteria	-	TAATTCCTGGATTTCTAGTAGAATCCCTAAATTGGTAAACTACTGCACTGAATTATTAAAGGTTTAAACCCTGCCATGCAGGGTTTTTTTTTAACA
HBG181500	Lpn	52842920	5	Gammaproteobacteria	-	TAATTCCTGGATTTCTAGTAGAATCCCTAAATTGGTAAACTACTGCACTGAATTATTAAAGGTTTGAACCCTGCCATGCAGGGTTTTTTTTTAACA
HBG142539	Chy	78042833	24	Clostridia	Ribosomal protein L20 leader	CATTTCAAGGGAAAGAAAACAAAGTAGAAGCCACCTGCTTCTCACCTGAAAGCCGTTTGAGGCTTTGGGTTAATATTGAAAAGCAACGTGTGTCTGCTTTTCAGCTACTTTTGGGAAAAAGCGGGTGGAAGCCCGCTTTTTATTTTTAA
HBG142539	Mth	83590593	99	Clostridia	Ribosomal protein L20 leader	ATTGACGCCTGATATGCCCTGTGATATACTTTCCCAGGAAGTAGAAGCCATCCGCTTCTCACCTTACGGCCCCAGGCTGGTAAGGTTTGCCCAGGAAAAGGTCTGCTTTTAGCGGGTGGAAGATTCCACCCGCTTGATTTTTGGGAAGC
HBG142539	Mth	83590593	95	Clostridia	Ribosomal protein L20 leader	ATTGACGCCTGATATGCCCTGTGATATACTTTCCCAGGAAGTAGAAGCCATCCGCTTCTCACCTTACGGCCCCAGGCTGGTAAGGTTTGCCCAGGAAAAGGTCTGCTTTTAGCGGGTGGAAGATTCCACCCGCTTGATTTTTGGGAAGC
HBG142539	Ssa	73662393	22	Bacilli	Ribosomal protein L20 leader	AACGTTGAATACGAAACGAACCAAGTAGAAGCTCCCGCTTCTCACCTGTTGCGACGCTATAGGCAGTTGGCAGGTCTTATATATACATGTTAATTTCATGTGTAGAGAAGAGCGGGTATATTATATACTCGCTCTTTTTGCTTGGGATA
HBG142539	Sau	15927259	32	Bacilli	Ribosomal protein L20 leader	ACAACGTTGAATACGAAACGAACCAAGTAGAAGCACCCGCTTCTCACCTGTAGCGACGCATAAAGCAGTTGGCAGGTTAATCACATTACACATAACTGTGTATAAGGAAGAGCGGGTATTTTATACCTGCTCTTCCTTTTTGCTTGGTG
HBG142539	Sep	27468273	26	Bacilli	Ribosomal protein L20 leader	ATGATTATTAACGTTGAATACGAAACGAACCAAGTAGAAGCACCCGCTTCTCACCTGTGGCGACGCTGAAGCAGTTGGCAGGTCAATCATGTTACACATTTATTGTGTCTAAGAAGAGCGGGTAGTTATACTCGCTCTTCTTTTTGCTT
HBG142539	Bcl	56964454	65	Bacilli	Ribosomal protein L20 leader	ATGGTAAGATACGTCTTGTGTTAGTTAATAGAGCAAGAAGAAGCGCCCGCTTCTCACCTGTACGACATTGGTTGCCAGGTTAGAAACCGTCAGTTTGTTAAAATGCTGATTAAGTGTGGGTGCCGTGCGTCCACACTTTTTTCACGTTT
HBG142539	Ban	30264645	5	Bacilli	Ribosomal protein L20 leader	TCATCAAGGATAATAGAATATTGTTTTGTGGAACAAGTAGAAGCACCCGCTTCTCACCTGATGGACGCATTCGCAGTTTACAGGTAAATGTATTTCTTACTTAAGATTTTACAAGTGTGGGTGTCGTATGCCCGCACTTTTTTTGTCGG
HBG142539	Ban	47778330	5	Bacilli	Ribosomal protein L20 leader	TCATCAAGGATAATAGAATATTGTTTTGTGGAACAAGTAGAAGCACCCGCTTCTCACCTGATGGACGCATTCGCAGTTTACAGGTAAATGTATTTCTTACTTAAGATTTTACAAGTGTGGGTGTCGTATGCCCGCACTTTTTTTGTCGG
HBG142539	Bce	30022650	63	Bacilli	Ribosomal protein L20 leader	TCATCAAGGATAATAGAATATTGTTTTGTGGAACAAGTAGAAGCACCCGCTTCTCACCTGATGGACGCATTCGCAGTTAACAGGTAAATGTATTTCTTACTTAAGATTTTACAAGTGTGGGTGTCGTATGCCCGCACTTTTTTTGTTCG
HBG142539	Bha	15615702	25	Bacilli	Ribosomal protein L20 leader	AGAAAATTGATACTGGACTCAAAGCAAGAAGGAGCGCCCGCTTCTCACCTGATCGACGCACAGCGCAGTTGACAGGTCTACATGTAATAATGTCTCATGATGACAAACATGAGTGTGGGCGTCGTATGCCCACACTCTTTTGTGTTGGA
HBG142539	Bsu	16079939	58	Bacilli	Ribosomal protein L20 leader	CCGCTTCTCACCTGATTGACACATGCATGTAGTTGGCAGGTTGACCGTACATTTTTATTGATACAGATGTTCGTAGTGTGGGTGTTTTATAATGCCCACACTTTTTGTTTGCC
HBG142539	Cpe	110802686	29	Clostridia	Ribosomal protein L20 leader	CAATAAAAAAGAATAATGATAAGATAACTGATGTCAAGAAGAAACAGCCGTTTCTCACCTTACAGCTATTAATGCTAGTTTGGTCATGAATTTTATTACATTTGATTTTGGTAATAGAGGACGGCTTAAAACCGTCCTTTTTTATTTAT
HBG142539	Cpe	110799853	29	Clostridia	Ribosomal protein L20 leader	CAATAAAAAAGAATAATGATAAGATAACTGATGTCAAGAAGAAACAGCCGTTTCTCACCTTACAGCTATTAATGCTAGTTTGGTCATGAATTTTATTACATTTGATTTTGGTAATAGAGGACGGCTTAAAACCGTCCTTTTTTATTTAT
HBG142539	Cac	15895628	31	Clostridia	Ribosomal protein L20 leader	CAAAGTAGCTAGTAGGTGGTATAATTTATTAAGTATTGAAGAAGAAACTTGCCGTTTCTCACCTTACAGCAAAGCTAGTAAGGTTAAAGATATGCAGCTTATTTTGCTATGTATATTTGAGACGGTGAATAACCGTCTTTTTTTATTAT
HBG142539	Cte	28211883	14	Clostridia	Ribosomal protein L20 leader	ATAGCTTGACAATATAAAGGTACAGTAGTATAATTTAAAACGTTAAGAAGAAACTAGCCGTTTCTCACCTTACAGCATAGCTAGTAAGGTTATGAAATCAGTTTATTATTTTGATTAGAGGACGGCATTTGCCGTCTTTTTTTATTTTA
HBG142539	Swo	114566617	31	Clostridia	-	TATTTAAGCAGGAGCCTTGCTTCTCACCTTACAACTGTGGTTCGTAAGGTATTTGGATAAGCGGATACTTTGACAGGAAAATTAAATCCTGTTAAACAGTAAAAGCAATCCAACAAGCGGGTTTTTGCGACCCGCTTTTTTATTTTGAT
HBG142539	Cth	125973740	62	Clostridia	-	GAAAATAAAGAAGAAGTTATCCACTTCTCACCTTACAAATTCTGTTTTGTAGGGTTAATACCGCAACGTTGCTGTATGTAAATGGCAGTAAGTGTATTAGTTTTGTGAGGGATAAGTGGATCATTTTAATGATTCACTTTTTTTGCATT
HBG142539	Lwe	116873222	131	Bacilli	Ribosomal protein L20 leader	ACCTTGACACTAAAAACCCCATATGATATAGTAAGTAAGGTTATTAAACAAGAAAGAAGAAGCAACCCGCTTCTCGCCTCGTTAACACGAACGTTTTCAGGCAAAAAATTCAAACTTTCGTCGCGTAACTTACGCGATTTTGAATGTGC
HBG142539	Lin	16800963	119	Bacilli	Ribosomal protein L20 leader	ACCTTGACACCAAAAATCCCATATGATATAGTAAGTAAGGTTATTAAACAAGAAAGAAGAAGCAACCCGCTTCTCGCCTCGTTAACACGAACGTTTTCAGGCAAAAAATTCAAACTTTCGTCGCGTAACTTACGCGATTTTGAATGTGC
HBG142539	Lmo	16803825	119	Bacilli	Ribosomal protein L20 leader	ACCTTGACACCAAAAACTCCATATGATATAGTAAATAAGGTTATTAAACAAGAAAGAAGAAGCAACCCGCTTCTCGCCTCGTTAACACGAACGTTTTCAGGCAAAAAATTCAAACTTTCGTCGCGTAGCTTACGCGATTTTGAATGTGC
HBG142539	Lde	116514443	48	Bacilli	Ribosomal protein L20 leader	TGACGAGCAATCTTAGACCTAGTACAATAGTAGAAGTTGAGAACAAGAAGAAGCCCCCGCTTCTCGCCTAAGTTATTTAACCTCTGGGCAAATCGATATTTTCTGTTGATTTTAAAGGCGGGTGCTATATGCCCGCCTTTTTCTTGTCC
HBG142539	Lac	58337803	106	Bacilli	Ribosomal protein L20 leader	ACGAGGATAGTATTAACGAGTATACTACTACTAGTTGAGAACAAGAAGAAGCACCCGCTTCTCGCCTAAGTTAAGTAAACCTCTAGGCTGATCGATAATTTCTGTTGATTAAAGGCGGGGTGATACTTATCCCGCCTTTTTCTTGTCCT
HBG142539	Lga	116630037	39	Bacilli	Ribosomal protein L20 leader	TTGACGTAGATTAATTAGATGGTATAATTTAGAAGTTGAGAACAAGAAGAAGCTCCCGCTTCTCGCCTAAGTTAATATTACCTCTGGGCTGATCGATAATATCTGTTGATTAAAAGCGGGCGTTAACTTTGCCCGCTTTTTTCTTGTCC
HBG142539	Ljo	42519518	39	Bacilli	Ribosomal protein L20 leader	TTGACGTAAATTAATTAGATGGTATAATTTAGAAGTTGAGAACAAGAAGAAGCTCCCGCTTCTCGCCTAAGTTAATATTACCTCTGGGCTGATCGATAATATCTGTTGATTAAAAGCGGGCGTTAACTTTGCCCGCTTTTTTCTTGTCC
HBG142539	Lsa	90961471	22	Bacilli	Ribosomal protein L20 leader	ATACTTATAAAGTTGAGAAAAAGCAGAGGCACCCGCTTCTCGCCTAGGAAATGTAGGTTTCCGGGCAGAAATTATGATATTAATTCTAATTAAAACGGATTATTAAGACGGGCATTCTGATTTTTTGGATGTCCGTTTTCTGCATTTTC
HBG142539	Lca	116495180	79	Bacilli	Ribosomal protein L20 leader	GACGTCGCCTGAATGTTCCTGTATAGTTATATCCGTTGAGAAAAAGCAGAAGTTCCCGCTTCTCGCCTAAGTCCTTGGACCGCTAGGCTCATTAGTTCGGTATTTAATGAACAGCGGGGTCTTTGTGGCCACGCTGTTTTTGTTTTTTC
HBG142539	Lsa	81429008	57	Bacilli	Ribosomal protein L20 leader	TATACTTATTTTCGTTGAGAAATAAAGCAGAAGTTCCCGCTTCTCGCCTTAGTAGACACTTGATGTCTCTGGGCTGATAGTTTCTAATTCGGACGAATTAAGTTATCGAATAGCGGGCCTTTCTGTTGAAGGGGCCGTTTTTTTGGTGC
HBG142539	Lpl	28378229	23	Bacilli	Ribosomal protein L20 leader	TCTTGTTAATATATTGGAGTTGAGAAAAAAAGCAGAAGCACCCGCTTCTCGCCTTGGTGACCAGAGTCATCGGGCAGATGAACGATGAATTGATTCCCATTAACGGGGTTGAGCGGGCGTACTATGCGCCCGCTCTTTTTGTGAATTTC
HBG142539	Ppe	116492467	41	Bacilli	Ribosomal protein L20 leader	TGGTATTCTAATAAACGTTGAGAAAAAGCAGAAGCCACCGCTTCTCGCCTTGTAACTTAAGTTGCTGGGCTAAAGAACGTTGAATGGATACTAATTAATTATCCAAACAAAGCGGGTGGCGTATGCCATCCGCTTTTCTGCATTCTCGC
HBG142539	Smu	24379168	19	Bacilli	Ribosomal protein L20 leader	AAATTTTGTTATTCTATTTTAAGTGAGAAAAGCAGAAGTGAGAACTTCTCGCCTTGCGACTTAAAGTTGTCTGGCCCAACATGTTAAAGTTCCTGTGGAATATTATGTGTATACGGGCTTGATTTGTCAGGTCCGTTTTTGTTTTTCTC
HBG142539	Ssa	125718311	16	Bacilli	Ribosomal protein L20 leader	TTGGTATGATGGAAGAGTTGAGAAAAGCAGAAGTGAGAGCTTCTCGCCTTGCGACTAACGTTGTCTGGCTCTACAGGATTCAGTTTCAGTAATGAAATATTATCGTGTAGTGCGGGTTTGCGTTAGCAGGTCCGCACTTGTTTTTCTCT
HBG142539	Spy	28896228	118	Bacilli	Ribosomal protein L20 leader	AGCCTATGTTAGAATAGTAACAATGAGAAAAGCAGAAGTGAGAGCTTCTCGCCTTGCGACTTAGGTTGTCTGGCCCTAACATGTCAAATTCCTATGGAATATTATATGTGCGGGCTTGATTTATCAAGTCCGCTTTCGTTTTTCT
HBG142539	Spy	15674846	16	Bacilli	Ribosomal protein L20 leader	AGCCTATGTTAGAATAGTAACAATGAGAAAAGTAGAAGTGAGAGCTTCTCGCCTTGCGACTTAGGTTGTCTGGCCCTAACATGTCAAATTCCTATGGAATATTATGTGTGCGGGCTTGATTTATCAAGTCCGCTTTCGTTTTTCTCT
HBG142539	Sag	22537531	16	Bacilli	Ribosomal protein L20 leader	TCATGATATACTAGTTGCAATGAGAAAAGCAGAAGTGAGAACTTCTCGCCTTGCGACTTAGGTTGTCTGGCCCAACATGTCAAGATTCCATCTAGGAAGATTATATGTGCGGGCTTGATTTATCAAGTCCGCTTTCGTTTTTCT
HBG142539	Sth	55823056	15	Bacilli	Ribosomal protein L20 leader	CTCACTTGTTATACTAATAGCAATGAGAAAAGCAGAAGTGAGAACTTCTCGCCTTGCGACTTAGGTTGTCTGGCCCAACATGTCAAATCCTTAAAGGGATATTATGTGTGCGGGCTTGTATATCAAGTCCGCTTTGTTTTTCTC
HBG142539	Mmy	42560771	10	Mollicutes	-	ATTAGATGAATATATATAATATTATCGTTTAAGAAAGAAGCACGTGCTCACCATTAGCTACTAGCAAAATGGTAATAACTTTTTTATTTTAGTTATATGCAAAAAATGTGCTTTCTAATTCTTTAATGGCACATTTTTTTATTTTAAGG
HBG142539	Mca	83319316	10	Mollicutes	-	AATTAGATGAATATATATAATATTAACGTTTAAGAAAGAAGCACGTGCTCACCATTAGCTACAAGTGAAATGGTAATAACTTTTTTTATTTTAGTTATATGCAAAAAATGTGCTTTCTAATTCTTTAATGGCACATTTTTTTATTTTAA
HBG142539	Cgl	19552595	19	Actinobacteria	-	GAGGAGATCTTCCCACCTAAGGCCGCCAAGTAAAATTGGTTGGATACAGGTAAAGCAAGTAGTGATGACACGGACTAGTGCCCGTGTATAACTCTTGAAAGTCAGATCTCCCGTTCATCCTAGATGATGAACGGGTTTTTGGTCTGCAT
HBG142539	Cgl	62390263	19	Actinobacteria	-	GAGGAGATCTTCCCACCTAAGGCCGCCAAGTAAAATTGGTTGGATACAGGTAAAGCAAGTAGTGATGACACGGACTAGTGCCCGTGTATAACTCTTGAAAGTCAGATCTCCCGTTCATCCTAGATGATGAACGGGTTTTTGGTCTGCAT
HBG142539	Cdi	38233750	91	Actinobacteria	-	ACCGCCTGATTGGTTCTTCTGATCAGGTCGCAAGTGGAGATCTTCCCACCTGAAGCCGCTGTTTACAGTTGGACAAAGGTCAAAGGGTATGGGGTTAACCCAGCAAGCAGATCTCCCGCCTCTTGTGAGGCGGGCTTTTTCTGTGTGTT
HBG046904	Lwe	116874021	59	Bacilli	-	TAGACAATTTTTTAAGTAACACCTTGACATCTAAACGTCAAGGTGTTACTATATTCAAGGTGCCTCTACTATAAACAGAGGTCTGAAAATAAAACAGCGTTGTAGGTCGAACTTACAGCCATTTTATTTTACC
HBG046904	Lin	16801866	59	Bacilli	-	TTAACTAAATTTCAAGTAACACCTTGACATCTAAACCTCAAGGTGTTACTATATTCAAGGTGCCTCTACTATAAACAGAGGTCTGAAAATAAAACAGCGTTGTAGGTCGAACTTACAGCCATTTTATTTTACC
HBG046904	Lmo	16804693	59	Bacilli	-	TTAACTAAATTTCAAGTAACACCTTGACATCTAAACCTCAAGGTGTTACTATATTCAAGGTGCCTCTACTATAAACAGAGGTCTGAAAATAAAACAGCGTTGTAGGTCGAACTTACAGCCATTTTATTTTACC
HBG046904	Lmo	46908834	59	Bacilli	-	TTAACTAAATTTCAAGTAACACCTTGACATCCGAACGTCAAGGTGTTACTATATTCAAGGTGCCTCTACTATAAACAGAGGTCTGAAAATAAAACAGCGTTGTAGGTTGAACTTACAGCCATTTTATTTTACC
HBG046904	Lsa	90961182	97	Bacilli	-	TTAAATTGACATCAGTGTATTAAGCGTGATATTCTATTAAAGGTGCTTTATGTGAACAGTTCTCTTGAGTTATCTCAAGATCGTGCTGGCTGTGAGCAGGTTAGCACATTTATTCTGACGTACATTGAGGCGTTATTTTTTTAAACTCA
HBG046904	Lsa	90961182	70	Bacilli	-	TTAAATTGACATCAGTGTATTAAGCGTGATATTCTATTAAAGGTGCTTTATGTGAACAGTTCTCTTGAGTTATCTCAAGATCGTGCTGGCTGTGAGCAGGTTAGCACATTTATTCTGACGTACATTGAGGCGTTATTTTTTTAAACTCA
HBG046904	Pna	121603115	35	Betaproteobacteria	-	TAAAGAGGCTGCTGGTGCGCCTGTTATCAGGCCCAACTTGAGCCTTTTTGCCATCCAGCTTATACTAGAAGGCTTTTCCGCTTTTGGTGCGGGAAAGTTTTCCGTATTTTTATATCGTTT
HBG046904	Pna	121603115	26	Betaproteobacteria	-	TAAAGAGGCTGCTGGTGCGCCTGTTATCAGGCCCAACTTGAGCCTTTTTGCCATCCAGCTTATACTAGAAGGCTTTTCCGCTTTTGGTGCGGGAAAGTTTTCCGTATTTTTATATCGTTT
HBG046904	Xfa	28199865	8	Gammaproteobacteria	-	ATTATTAGGCCGCGGTCAAGTAAGTCTGAGTTTCTTGCTTCATTGGCAGTTTGTTCATCTGTCAATTATGCGGTTTTTGTTAACCGCAGTGCAGTTAACTGCACTGCTTCCCTTTATTAATGCACAGGCTTTTGTGCTTTATTTAGAAG
HBG046904	Xfa	77747617	8	Gammaproteobacteria	-	ATTAGGCCGCGGTCAGTAGGTCTGAATTTCTTGCTTCATTGGCAGTTTGTTCATCTGTCAATTATACGGTTTTTGTTAACGGCAATGCAGTTAACTGCATTGCTTCCCTTTATTAATTAATGCACAGGCTCTTGTGCTTTATTTAGAAG
HBG046904	Xca	78046549	37	Gammaproteobacteria	-	CAGGCGAAAAGGAGGGCAGGAGGCCCTCCGTTTTCCGGCCTTGGATGGGCCAGCAGGTTCAGATTCCGTGAAGTTGACGGAGTTTCATCCTGCCAGCTATACTTCTCTGTCTCGGTGGGCCGGTCTCGGCCTGCCTTTGTTTTCGTGCA
HBG046904	Xax	21241732	37	Gammaproteobacteria	-	CAAGCGAAAAGGAGGGCAGGACGCCCTCCGTTTTCCGGCCTTGGATGGGCCAGCAGGTTCAGATTTCGTGAAGTTGACGGAGTTTCCTCCTGCCAGCTATACTTCTCTGTCTCGGTGGGCCGGTCTCGGCCTGCCTTTGTTTTCGTGCA
HBG046904	Xca	66769647	39	Gammaproteobacteria	-	AAGCGAAAAGGAGGGCAGGAGGCCCTCCGTTTTCCGGCCTTTGGATGGGCCAGCAGGGTTAGATTTCCGTGAAGTTGACGGAGTTTCGTCCTGCCAGCTATACTTCCCTGTCTCGGCGGGCCGTTATTCGGCCTGCCTTCGTTTTCATG
HBG046904	Sde	90020573	42	Gammaproteobacteria	-	CACATCTGTAATATAGCTACTGTATGTGGTTTACGTATTGACGAGAGTGGGTGGTGTCATTACAATGCGCCACCCACTTTTGTTAGTGGTGGGCAACTATTGCCCTTTTATTTGTAACGTGCCCATTTAGGGCAGTTTTTGAATTTGGA
HBG046904	Sde	90020573	12	Gammaproteobacteria	-	CACATCTGTAATATAGCTACTGTATGTGGTTTACGTATTGACGAGAGTGGGTGGTGTCATTACAATGCGCCACCCACTTTTGTTAGTGGTGGGCAACTATTGCCCTTTTATTTGTAACGTGCCCATTTAGGGCAGTTTTTGAATTTGGA
HBG046904	Pfl	70732887	25	Gammaproteobacteria	-	CGGCTTTTTCGATTGAGAATCAAGACACTTTTTGTCGAGGTTCGCTGATCGGGGAGGCCGGGGCCTTGCCTTGACTGGGGGCAAGATCCTCTTTAGACTCTTGTACCCCTAAATTTGGTGGAGCTCCTGCTCTGCCATTTTGTTTATGT
HBG046904	Psy	71734434	40	Gammaproteobacteria	-	CTCGGCATTTTCATCTGGCAGACAGCACGTTTTCGTGTTGTTTGCCTCTTGAGGATGTCGGGGCTTTGTCTTGACTGGGGACGGGATCCTCTTTAGACTCTTGTACCCCTAAATTTGGCGGGGCTTGTGCCCTGTCATTTGCTTTTCTT
HBG046904	Pen	104779750	43	Gammaproteobacteria	-	CCCCTCGCAAGACCCTCGGCGACATGAATTGTTGCCGATGATCGGGCGGGGAGGGCCGGGGCCTCGTCTTGACTGGGTGCAAGATCCTCTTTAGACTTTTGTACCCTTAAATTTGGTGAGGCTCCGTCTCGCCAATTTTTGGCTTTCTT
HBG046904	Ppu	26987190	43	Gammaproteobacteria	-	AGCCTCGGGCGATCATCGGCGACATGAAATGTTGCCGATGATCGGGCGGGGAGGGCCGGGGCCTCGTCTTGACTGGGTGCAAGATCCTCTTTAGACTTTTGTACCCTTAAATTTGGTGAGGCTCCGTCTCGCCAATTTTTGGCTTTCTT
HBG046904	Rco	15892095	31	Alphaproteobacteria	-	AACATACTTGCTTTTATGGAAAAAGTAATTATAATTTAAATTTAGTGTAATTTACAAATTCTTATAATTTGTATTTAGAAATGATTGAAAATAAAGGGTGGAAGTATTTTTCACCCTTTAATTATCGTATA
HBG046904	Rty	51473330	29	Alphaproteobacteria	-	AACATACTTGCTTTTATAAGAAAAATAATTATAATTTAAGTTTGCTGTAATTTACATATTCTTATAATTTGTATTTAGAGATGATTAAAAAAAAGTCAAGGGTGAAGTATGTTTCACCCTTTAAATTAGCGAT
HBG343859	Ret	86358571	44	Alphaproteobacteria	-	GATTTTCTGGCGCATCACCTGATATCGCGGAGGTTACATTGCCTTTTTGCGAATTTTCTGGAAATCGGCCTTGGCGATCTGCTATAAGCACTTAACTAGGATTGTGGCACGGTTCCGAAGCTCCCCTTCGGGACCTGTTTTCTTTTGTG
HBG343859	Rle	116253164	45	Alphaproteobacteria	-	TTTTCAAGTCGCACCACCTGATATCGGGGCGAGCCGCGTTTCTTTTATGCGAATTTTCTGGAAATCGGCCTTGGCGATCTGCTATAAGCGTCCGACTAAGATTGTGGCACGGTTCCGAAGCTCCCCTTCGGGACCTGTTTTCTTTTGTG
HBG343859	Lwe	116872925	29	Bacilli	-	GCTTGTCAAACAGAAAAATATAAGGTAAAATTTCCTAATGAAAAGAGAGACAATTGCTTGCTATTTCTAGCGTGACATGTTAATCTTTCTGACGAGTAGTAATATTTTTTTGAGGGTGCGGAGCGATATCTCCGTGCTTTTCTATACAA
HBG343859	Lin	16800599	29	Bacilli	-	TGTCAAACAGATTAATTTAAGGTAAAATTTTCCTAGTAAAAAGAGAGACAATTGCTTGCTATTTCTAGCGTGGCATGTTAATCTTTCTCACGAGTAGTAATGTTTTTTTATGAAGGTGCGGAGCGATATCTCCGTGCTTTTCTATACAA
HBG343859	Lmo	16803536	30	Bacilli	-	TTGTCAAATAGAGAAAATTAAGGTAAAATTTTCCTAGTAAAAAGAGAGACAATTGCTTGCTATTTCTAGCGTGGCATGTTAATCTTTCTGACGAGTAGTAATATTTTTGATGAAGGTGCGGAGCGATATCTCCGTGCTTTTCTATACAA
HBG343859	Lmo	46907724	30	Bacilli	-	TTGTCAAATAGAGAAATTTAAGGTAAAATTTTTCTAGTAAAAAGAGTGGCAATTGCTTGCTATTTCTAGCGTGGCGTGTTAATCTTTCTGACGAGTAGTAATATTTTTGATGAAGGTGCGGAGCGATATCTCCGTGCTTTTCTATACAA
HBG343859	Bth	49481456	46	Bacilli	-	TCAACTTTCCATACATATCTTCTTTATATAAAGAAGAATTGGAAATACGGGGTTGTATGTGACAACTCCGCTAGTACAGGCGTGCTAGAAACCTCCGCTCTCTATATAAGCGGGGGAGTTTTCATATGGAACTCCTCTTTTTTTCGGGG
HBG343859	Bth	49481456	27	Bacilli	-	TCAACTTTCCATACATATCTTCTTTATATAAAGAAGAATTGGAAATACGGGGTTGTATGTGACAACTCCGCTAGTACAGGCGTGCTAGAAACCTCCGCTCTCTATATAAGCGGGGGAGTTTTCATATGGAACTCCTCTTTTTTTCGGGG
HBG343859	Ban	30264449	46	Bacilli	-	TCAACTTTCCATACATATCTTCTTTATATAAAGAAGAATTGGAAATACGGGGTTGTATGTGACAACTCCGCTAGTACAGGCGTGCTAGAAACCTCCGCTCTCTATATAAGCGGGGGAGTTTTCATATGGAACTCCTCTTTTTTTCGGGG
HBG343859	Ban	30264449	27	Bacilli	-	TCAACTTTCCATACATATCTTCTTTATATAAAGAAGAATTGGAAATACGGGGTTGTATGTGACAACTCCGCTAGTACAGGCGTGCTAGAAACCTCCGCTCTCTATATAAGCGGGGGAGTTTTCATATGGAACTCCTCTTTTTTTCGGGG
HBG343859	Ban	47529904	46	Bacilli	-	TCAACTTTCCATACATATCTTCTTTATATAAAGAAGAATTGGAAATACGGGGTTGTATGTGACAACTCCGCTAGTACAGGCGTGCTAGAAACCTCCGCTCTCTATATAAGCGGGGGAGTTTTCATATGGAACTCCTCTTTTTTTCGGGG
HBG343859	Ban	47529904	27	Bacilli	-	TCAACTTTCCATACATATCTTCTTTATATAAAGAAGAATTGGAAATACGGGGTTGTATGTGACAACTCCGCTAGTACAGGCGTGCTAGAAACCTCCGCTCTCTATATAAGCGGGGGAGTTTTCATATGGAACTCCTCTTTTTTTCGGGG
HBG343859	Bce	42783507	46	Bacilli	-	TCAACTTTCCATACATATCTTCTTTATATAAAGAAGAATTGGGAATACGGGGTTGTATGTGACAACTCCGCTAGTACAGGCGTGCTAGAAACCTCCGCTTTACATATAAGCGGGGGAGTTTTCATATGGAACTCCTCTTTTTTTCGGGG
HBG343859	Bce	42783507	27	Bacilli	-	TCAACTTTCCATACATATCTTCTTTATATAAAGAAGAATTGGGAATACGGGGTTGTATGTGACAACTCCGCTAGTACAGGCGTGCTAGAAACCTCCGCTTTACATATAAGCGGGGGAGTTTTCATATGGAACTCCTCTTTTTTTCGGGG
HBG343859	Bce	30022455	46	Bacilli	-	TCAACTTTCCATACATATCTTCTTTATATAAAGAAGAATTGGAAATACGGGGTTGTATGTGACAACTCCGCTAGTGCAAGGGTACTAGAAACCTCCGCTAACAATGGAAGCGGAGGAGTTTTCATATGGAACTCCTCTTTTTTTCAGGG
HBG343859	Bce	30022455	27	Bacilli	-	TCAACTTTCCATACATATCTTCTTTATATAAAGAAGAATTGGAAATACGGGGTTGTATGTGACAACTCCGCTAGTGCAAGGGTACTAGAAACCTCCGCTAACAATGGAAGCGGAGGAGTTTTCATATGGAACTCCTCTTTTTTTCAGGG
HBG343859	Ban	49187271	46	Bacilli	-	TCAACTTTCCATACATATCTTCTTTATATAAAGAAGAATTGGAAATACGGGGTTGTATGTGACAACTCCGCTAGTACAGGCGTGCTAGAAACCTCCGCTCTCTATATAAGCGGGGGAGTTTTCATATGGAACTCCTCTTTTTTTCGGGG
HBG343859	Ban	49187271	27	Bacilli	-	TCAACTTTCCATACATATCTTCTTTATATAAAGAAGAATTGGAAATACGGGGTTGTATGTGACAACTCCGCTAGTACAGGCGTGCTAGAAACCTCCGCTCTCTATATAAGCGGGGGAGTTTTCATATGGAACTCCTCTTTTTTTCGGGG
HBG343859	Bth	29347975	36	Bacteroidetes	-	GTTGTTATAATTTAGCATATTTCATTTAAATATGTTACATAGCATCATTTTTCACTTGACAGATATCACTTAAAAGTCTATCTTTGCAGAGAAATAATTGAAGAGAGGGTTCCAACATGTGCCATGTTGGAATTCTTTTTTGTTTA
HBG343859	Bfr	60683548	36	Bacteroidetes	-	GTTGTTATAAATTAGAAGATTTCGTTTAAATATGTTACATAGCATTGCTTTTTGCTTGACACATGTCATTTAAAAGGTTATCTTTGCGAAGAAATAATTGAAAAGAGGGTTCCAGCATGACTCATGTTGGAATTCTTTTTTGTT
HBG343859	Ngo	59801297	81	Betaproteobacteria	-	TGCCGGCATATTTTCGGCTTTTGTTGCGGACATAGCGCGTTTGCCGGCGGCACGGCACGATTGCCAATTTCATAGAATTTGGTAGAATAGCCGCTGTTCAACGACAGACAAGCCGCCGATTTTCCGGGCGGCTTGTATTTTTATTTTAA
HBG343859	Nme	121635119	82	Betaproteobacteria	-	TGACGGCATATTTTCAGCTTTTGTTGCGGACATGGCGCGTTTGTCGGCGGCACGGCACGATTGCCAATTTCATAGAATTTGGTAGAATAGCCGCTGTTCAACGACAGACAAGCCGCCGATTTTCCGGGCGGCTTGTATTTTTATTTTAA
HBG343859	Plu	37527898	18	Gammaproteobacteria	-	ATCATGTCCTTCACTGTTTTCATTAGCAGCACAAAACAGTTCGTGATCATGATCTCTTTATTTTCCAGTAAGAACAGCCTACTATCAGGTTAATCATTTTAAATAACACCCCCCTCCTCATGGTGCGGGGTGTTATTTTGTATTGGAAT
HBG343859	Ype	16123834	27	Gammaproteobacteria	-	CATCTCAATGTGCGGCTGCGATTCGTGATGGAAAAAAGTTCGTGATCCGGATCTCTTTCTTTTCTTGTCGGAAGCGCCTAATATCAGATTAACATTAAGCTATTTTCTAACACCCCCTCTCCTATGGCGTGGGGGTGTTGTTTTTATGT
HBG343859	Yps	51597830	27	Gammaproteobacteria	-	TCTCAATGTGCGGCTGCGATTCGTGATGGAAAAAAGTTCGTGATCCGGATCTCTTTCTTTTCTTGTCGGAAGCGCCTAATATCAGATTAACATTAAGCTATTTTCTAACACCCCCTCTCCTATGGCGTGGGGGTGTTGTTTTTATGTTT
HBG343859	Sty	16766595	90	Gammaproteobacteria	-	GCTAACACCCTGGAAACAAGCCGTCATACTACGGCGCAACGCCCTAAAAAGTAAACGATGACCCATAGGGAACTCCAGGGTAAAATGGTTATCAAAGAGGAAATTGTAGCTGACCTGGGACTGCGCGCCCGGGTTGGTGTTTTTTTGCT
HBG343859	Sen	62181807	90	Gammaproteobacteria	-	GCTAACACCCTGGAAACAAGCCGTCATACTACGGCGCAACGCCCTAAAAAGTAAACGATGACCCATAGGGAACTCCAGGGTAAAATGGTTATCAAAGAGGAAATTGTAGCTGACTTGGGACTGCGCGCCCGGGTTGGTGTTTTTTTGCT
HBG343859	Sbo	82545581	106	Gammaproteobacteria	-	CTAACAACCTGGAATCGAGCCGTCATACTACGGCGCAACGCCCTATAAAGTAAACGATGACCCTTCGGGAACTTCAGGGTAAAATGACCATCAAAATGTGAATTGTAGCTGACCTGGGACTTGTACCCGGGTCGGTATTTTTTTGCTTC
HBG343859	Sfl	30064519	91	Gammaproteobacteria	-	CGCTAACAACCTGGAATCGAGCCGTCATACTACGGCGCAACGCCCTATAAAGTAAACGATGACCCTTCGGGAACTTCAGGGTAAAATGACCATCAAAATGTGAATTGTAGCTGACCTGGGACTTGTACCCGGGTCGGTATTTTTTTGCT
HBG343859	Eco	90111554	91	Gammaproteobacteria	-	CGCTAACAACCTGGAATCGAGCCGTCATACTACGGCGCAACGCCCTATAAAGTAAACGATGACCCTTCGGGAACTTCAGGGTAAAATGACTATCAAAATGTGAATTGTAGCTGACCTGGGACTTGTACCCGGGTCGGTATTTTTTTGCT
HBG343859	Sso	74313718	106	Gammaproteobacteria	-	CGCTAACAACCTGGAATCGAGCCGTCATACTACGGCGCAACGCCCTATAAAGTAAACGATGACCCTTCGGGAACTTCAGGGTAAAATGACTATCAAAATGTGAATTGTAGCTGACCTGGGACTTGTACCTGGGTCGGTATTTTTTTGCT
HBG343859	Ype	16123651	102	Gammaproteobacteria	-	GGTATAACTGCTGAATAATGTGTTGTCATACTACGGTGCAACGAGGGAGAAAGTAAACGATGACCCTAAAGGAACTCTACGTTAAAATGCATATCAAAATGCAAAATTGATCCTGACTTGGGGTTTTTGGCCCTAGGTTTTTTTTTGTT
HBG343859	Yps	51594823	101	Gammaproteobacteria	-	ATAACTGCTGAATAATGTGTTGTCATACTACGGTGCAACGAGGGAGAAAGTAAACGATGACCCTAAAGGAACTCTACGTTAAAATGCATATCAAAATGCAAAATTGATCCTGACTTGGGGTTTTTGGCCCTAGGGTTTTTTTTGTTTAT
HBG343859	Sty	16763993	46	Gammaproteobacteria	-	CGCCCGAATGTAGACTAAAATTCACTCAGGGCTATGACGTTTGAGGATTTACCCGAATGTGAACTAAATCACTTCAAAGACGGGGTAAGTCTCAGTATCATCATGAGAGTTAAACCCTCGCCGCCAGACGGTGAGGGTTTTCTTTTGGG
HBG343859	Sbo	82543058	45	Gammaproteobacteria	-	ATAAACCGTGACGATTAAGAATTATACATAATGCGCTGCATTGAGGAATTCCCTGAATGTGACGCAAATCACTTCAAAGAGTGAGCAACAGTCAGTATCATCATGTGAGTTAAACCCTCGCCGCCTGACGGTGAGGGTTTTCTTTTGGG
HBG343859	Sfl	30062068	45	Gammaproteobacteria	-	CATAACCATGCCGATTAAGAATTATACATAATGCGCTGCATTGAGGAATTCCCTGAATGTGACGCAAATCACTTCAAAGAGTGAGCAACAGTCAGTATCATCATGTGAGTTAAACCCTCGCCGCCTGACGGTGAGGGTTTTCTTTTGGG
HBG343859	Eco	16128593	45	Gammaproteobacteria	-	ATAAACCAAGGCGATTAAGATTTATACATAATGCGCTGCATTGAGGAATTCCCTGAATGTGACGCAAATCACTTCAAAGAGTGAGCAACAGTCAGTATCATCATGTGAGTTAAACCCTCGCCGCCTGACGGTGAGGGTTTTCTTTTGGG
HBG343859	Sso	74311145	45	Gammaproteobacteria	-	ATAAACCGTGACGATTAAGAATTATACATAATGCGCTGCATTGAGGAATTCCCTGAATGTGACGCAAATCACTTCAAAGAGTGAGCAACAGTCAGTATCATCATGTGAGTTAAACCCTCGCCGCCTGACGGTGAGGGTTTTCTTTTGGG
HBG343859	Abo	110835187	98	Gammaproteobacteria	-	AACAGATCAGGTCTACTATCGGTTCATAGTCTGCGTAATGTGGACCCATTTCTGTTGATCTTTTCGCCCCTTCCGCATGAGTGTCCAATCTGTGCCTGAATGATTTCGGCATTACGGACCCGTGCTCGTGTGGGGCGTTTTACGTTAAG
HBG343859	Abo	110835187	9	Gammaproteobacteria	-	AACAGATCAGGTCTACTATCGGTTCATAGTCTGCGTAATGTGGACCCATTTCTGTTGATCTTTTCGCCCCTTCCGCATGAGTGTCCAATCTGTGCCTGAATGATTTCGGCATTACGGACCCGTGCTCGTGTGGGGCGTTTTACGTTAAG
HBG343859	Pae	15600467	56	Gammaproteobacteria	-	CGATTCCCGCCGCTTGCAGATCAGGTCACAGGCCGCTCGACGCCAGTCGCTGGCGGGCCGTCTCTCCTGATAGGGGGGATGTTGCTAATTCCTGCGACTGTGTTAGTGTCCGGGAAAACCCCGCCTTCGGGCGGGGTTTTTGCTTTTTT
HBG343859	Psy	71736881	27	Gammaproteobacteria	-	TGCCGCGTCGGGTTGTGTATTTACTGCGCTGTGTTAGTGTCGGAACCTGCTTCTCCAGATTGAGAGGCCCGTAGAACCCCGCCCACCCCGGCGGGGTTTTGTTTTATTCATG
HBG343859	Pen	104784263	42	Gammaproteobacteria	-	CCACAGGTTTCCTGCGGGCTTGTGTATTTGCCCCGCTGTGGTAGTGTCAGGTTCTGCGTCATTGACGCCAGAAGCATTTCGCAAACCCCGCCCTTGGGCGGGGTTTTGCTTTATC
HBG343859	Ppu	26991899	42	Gammaproteobacteria	-	GCGCAGGGGCTTGAGTATTTGCCCGGCTGTGGTAGTGTCGGGTTCTGCGTCGGTGACGCCAAAGCCTTCTCAAACCCCGCCCTTGGGCGGGGTTTTGCTTTATT
HBG398889	Bth	49481698	54	Bacilli	-	AAAATGCTTACACAACTACATCATCATACGTAAAGCCCTTGAACCTAGCGTGAAAACGTGTAGGTGCAAGGGTTATTCCCGTTGTACCTACACGCTACGAAAGAGCCTTGTAGGTATATTTTATCTACAAGGCTCTTTTTATTTTCGGT
HBG398889	Bth	49479017	17	Bacilli	-	ATTTCTTTCCAACTTCATCATCATACGTAACGCCGTGTATCCGAAGAAAAATTTTTCTTGGTGGGTACAGGGCTTTTCCTGTTGACCCACGAAGCGTTCATAAAGCTATGTGGGTATTTTTATACCCGCATAGCTTTTTTTAATTAAAA
HBG398889	Ban	30261504	54	Bacilli	-	GAAATGCTTACACAACTACATCATCATACGTAAAGCCCTTGAACCTAACGTGAAAACGTGTAGGTGCAAGGGTTATTCCCGTTGTACCTACACGCTACGAAAGAGCCTTGTAGGTATATTTTATCTACAAGGCTCTTTTTATTTTCGGT
HBG398889	Ban	30263285	16	Bacilli	-	ATTTCTTTCCAACTTCATCATCATACGTAACGCCGTGTATCCGAAGAAAAATTTTTCTTCGTGGGTACAGGGCTTTTCCTGTTGACCCACGAAGCGTTCATAAAGCTATGTGGGTATTTTTATACCTGCATAGCTTTTTTTAATTTAAA
HBG398889	Ban	47526696	54	Bacilli	-	GAAATGCTTACACAACTACATCATCATACGTAAAGCCCTTGAACCTAACGTGAAAACGTGTAGGTGCAAGGGTTATTCCCGTTGTACCTACACGCTACGAAAGAGCCTTGTAGGTATATTTTATCTACAAGGCTCTTTTTATTTTCGGT
HBG398889	Ban	47528660	16	Bacilli	-	ATTTCTTTCCAACTTCATCATCATACGTAACGCCGTGTATCCGAAGAAAAATTTTTCTTCGTGGGTACAGGGCTTTTCCTGTTGACCCACGAAGCGTTCATAAAGCTATGTGGGTATTTTTATACCTGCATAGCTTTTTTTAATTTAAA
HBG398889	Bce	42780598	54	Bacilli	-	AAAATGCTTACACAACTACATCATCATACATAAAGCCCTTGAACCTAGCGTGAAAACGTGTAGGTGCAAGGGTTATTCCCGTTGTACCTACACGCTACTAAAGAGCCTTGTAGGTATATTTTATCTACAAGGCTCTTTTTATTTTCGGT
HBG398889	Bce	42782401	16	Bacilli	-	ACTTCTTTCCAACTTCATCATCATACGTAACGCCGTGTATCCGAAGAAAAATTTTTCTTCGTGGGTACAGGGCTTTTCCTGTTGACCCACGAAGCGTTCATAAAGCTATGTGGGTATTTTTATACCTGCATAGCTTTTTTTAATTTAAA
HBG398889	Bce	30019553	54	Bacilli	-	TTACAATGCTTACACAACTACATCATCATACATGAAACCCTTGAACCTAGCGTGAAAACGTGTAGGTACAAGGGTTATTCCCGTTGTACCTACACTCTACTGAAGAGCCTTGTAGGTATTTTGTCTACAAGGCTCTTTTTATTTTCGGC
HBG398889	Bce	30021425	14	Bacilli	-	ACTTCTTTCCAACTTCATCATCAAACGTAACGCCGTGTATCCGAAGAAAAATTTTTCTTCGTGGGTACAGGGCTTTTCCTGTTGACCCACGAAGCGTTCATAAAGCTATGTGGGTATTTTTATACCTGCATAGCTTTTTTTAATTTGAA
HBG398889	Ban	49184332	54	Bacilli	-	GAAATGCTTACACAACTACATCATCATACGTAAAGCCCTTGAACCTAACGTGAAAACGTGTAGGTGCAAGGGTTATTCCCGTTGTACCTACACGCTACGAAAGAGCCTTGTAGGTATATTTTATCTACAAGGCTCTTTTTATTTTCGGT
HBG398889	Ban	49186135	16	Bacilli	-	ATTTCTTTCCAACTTCATCATCATACGTAACGCCGTGTATCCGAAGAAAAATTTTTCTTCGTGGGTACAGGGCTTTTCCTGTTGACCCACGAAGCGTTCATAAAGCTATGTGGGTATTTTTATACCTGCATAGCTTTTTTTAATTTAAA
HBG398889	Ngo	59800841	25	Betaproteobacteria	sORF	GGTTTTAACGACTTGACGGCATTGAGCCGTCGGACAGGGGCTGTTCGGATTCTGAATCGGAAGGAAGCATCGCCGTTTTGACAGCGGCGTGATGCGTTGCGGCAAAGATGCCGTCTGATTGCGGATCGGGCAGTCTTTTGTGTTTACAG
HBG398889	Tde	74316624	15	Betaproteobacteria	sORF	GCACTGCGCGACGGTCAGCTGCGTTTCATTGGAGCCACCTCGATGCTGGGTGGCGTTTTTTTGTTGATGTTGTCGAATTGACAGCGGCGTGATGCGTTGCGGCAAAGATGCCGTCTGATTGCGGATCGGGCAGTCTTTTGTGTTTACAG
HBG398889	Bpe	33593193	45	Betaproteobacteria	-	CGCCGGCGCGGTAAAGTAGGGCGGTTCGGGACAACCCCTAGGAACAGGGTGCCGATCCATGTACAATACCGCGTAAGCTAGAAAACATTCCGCATACGGCTGAGCGGGCTTACGCCCTCTCAGCCGTTTTTCGTTTGG
HBG398889	Bpa	33597402	45	Betaproteobacteria	-	CGCCGGCGCGGTAAAGTAGGGCGGTTCGGGACAACCTCTAGGAACAGGGTGCCGATCCATGTACAATACCGCGTAAGCTAGAAAACATTCCGCATACGGCTGAGCGGGCTTACGCCCTCTCAGCCGTTTTTCGTTTGG
HBG398889	Hha	121997458	88	Gammaproteobacteria	sORF	TTTATTGTTTTTAAAAGAAAAAATATTTCTTTTTGGTTTCTTTTTCAGTTTGTCCGCGATATTCAGGTTTCCTGGTATGAAACTTGAATTACTCCCAACAGTTTTCGTTGAGTCGTTGTAGCGCCGCAGAAT
HBG398889	Cno	118443872	153	Clostridia	sORF	TCATAATATAGGTGATGCTTATGATCAGAAGAAAAAGTTAAAAGAAATCATAATTAATAATTTAAAATAGTATTTTGTGTTATTTAATGTTACTTTTATTAATAAGGCAGTTGATATAGCTAAATATCAGCTGCCTTTTAATTTATGAA
HBG398889	Asp	50084443	37	Gammaproteobacteria	sORF	ACACATCTGTGTAACGTTTAGACAGTTTAAGGGTCTTGAATTATATTCGTTATACTTGTTGTAATATTCATGGCTATACTATCTCGTTTTAATTCTGCCATTGGATA
HBG398889	Chy	78044066	21	Clostridia	T-box leader	TAGGTTAAGACGGTTTGGCCCCGTTACGGCCAAGAGCGGAAGGTTTCTACCTTCAAGCAGGGTGGCACCGCGGGTAATCCCGTCCCTGGGTATTCCAGGGGCGGGTTTTAGTTTATA
HBG398889	Ssa	73662437	16	Bacilli	T-box leader	AGAACAGGTGCTTTTTAAAAAAGCCGCGTAACGAGCGTTAATCGTAAGAAGTGGGTTATAAATTACAACTTATAACCAATTAGGGTGGCAACACGGAAATTCGTCCCTTGTATGACTTATTAGTCATGCAAGGGTTTTTTTATTGCATA
HBG398889	Oih	23099475	26	Bacilli	T-box leader	GGTTTTATATCGAATATAGTAGGTATAAACGTGTTGCAGGCGTTATCTGTGAAAGCGGATGTTCTAACTTTTGAACATCAACTAGGGTGGCAACGCGGGTAAACTCCCGTCCCTTCTTTAATTTGAAGGGACGGGAGTTTTTTGTATGT
HBG398889	Bth	49481486	34	Bacilli	T-box leader	GAACGGCATATACGCTTAGTAGGGATGAACGCACATTTAAGCGTTATTAAAAAAGTGGAAGCATACGTGCTTCAATTAGGGTGGCACCACGGGTATAATACTCTCGTCCCTACTGTTCAAACAGTAGAGGCGGGAGTTTTTTTATTTTT
HBG398889	Ban	30264473	34	Bacilli	T-box leader	GAACGGCATATACGCTTAGTAGGGATGAACGCACATTTAAGCGTTATTAAAAAAGTGGAAGCATACGTGCTTCAATTAGGGTGGCACCACGGGTATAATACTCTCGTCCCTACTGTTCAAACAGTAGAGGCGGGAGTTTTTTTATTTTT
HBG398889	Ban	47529931	34	Bacilli	T-box leader	GAACGGCATATACGCTTAGTAGGGATGAACGCACATTTAAGCGTTATTAAAAAAGTGGAAGCATACGTGCTTCAATTAGGGTGGCACCACGGGTATAATACTCTCGTCCCTACTGTTCAAACAGTAGAGGCGGGAGTTTTTTTATTTTT
HBG398889	Bce	42783532	34	Bacilli	T-box leader	GAACGGCATATACGCTTAGTAGGGATGAACGCACATTTAAGCGTTATTAAAAAAGTGGAAGCATACGTGCTTCAATTAGGGTGGCACCACGGGTATAATACTCTCGTCCCTACTGTTCAAACAGTAGAGGCGGGAGTTTTTTTATTTTT
HBG398889	Bce	30022479	34	Bacilli	T-box leader	GAACGGCATATATGCTTAGTAGGGATGAACGCATATTTAAGCGTTATTAAAAAAGTGGAAGCATACGTGCTTCAATTAGGGTGGCACCACGGGTATAATACTCTCGTCCCTACTGTTTAAACAGTAGAGGCGGGAGTTTTTTTATTTTT
HBG398889	Ban	49187294	34	Bacilli	T-box leader	GAACGGCATATACGCTTAGTAGGGATGAACGCACATTTAAGCGTTATTAAAAAAGTGGAAGCATACGTGCTTCAATTAGGGTGGCACCACGGGTATAATACTCTCGTCCCTACTGTTCAAACAGTAGAGGCGGGAGTTTTTTTATTTTT
HBG398889	Bli	52786615	42	Bacilli	T-box leader	TAACATGCGAGCAATTAGGCGGCGGACGTGAACCTGCGTTAAAGGCATGAGCGGGAACGGATTTATCGTTCCAACTAGGGTGGCACCACGGGTATAACTCTCGTCCCTACTATTGGTTTTATAGTAGGTTCGGGGGTTTTTTTATTTCC
HBG398889	Bsu	16079810	52	Bacilli	T-box leader	CGCGTGAATAACGCCATTAGGCAGTGAACGTGAACCTGCGTTAAAGGATCGAGCGGGAATATGAACGTATTCCAACTAGGGTGGCACCACGGGTATAACTCTCGTCCCTACTATCATGTATAGTAGGGGCGGGAGTTTTTTTCATTTTC
HBG398889	Lla	125624984	79	Bacilli	T-box leader	GTGGTGAAAGCTCATAGGGTTTGTGACAGTGATTATCGGTGATAACGTTATAATCAATTTGAGGCTCTGATTTTCTAGGAGCAAATTTAGGTGGTACCGTGCAATAATGCACCCTAGAGCGAGAGGCTTTGGGGTGCTTTCTTATGTAA
HBG398889	Lde	104773942	30	Bacilli	sORF	TTGGTGAAAGAGCAGATGGCTGCTAGCTGTGACCCTTTAGCAGATAATGGTTCGTTTCGTCAGCGTTAATGAAAGCAAGCAAAAGGTGGTACCGTGCTGTTTTCAAGCGCCCTTGATTATTAAATTCAAGGGTGCTTTTTGTTATCTTA
HBG398889	Lde	116513950	30	Bacilli	T-box leader	TTGGTGAAAGAGCAGATGGCTGCTAGCTGTGACCCTTTAGCAGATAATGGTTCGTTTCGTCAGCGTTAATGACAGCAAACAAAAGGTGGTACCGTGCTGTTTTCAAGCGCCCTTGATTATTAAATTCAAGGGTGCTTTTTGTTATCTTA
HBG398889	Lac	58337235	33	Bacilli	T-box leader	TTGGTGAGATGGCAGATAGATCGCGGTCTGTGACACCTTTAGCAGATAATGGTTCGTTTGGCGAGCGTTAATCGCAGCAACCAAAAAGGTGGTACCGTGCTAATGTAAGCGCCCTTGAATTTATTTCAAGGGTGCTTTTTATTTTAGTA
HBG398889	Lga	116629514	19	Bacilli	T-box leader	TTTGGTGAGAGAGCGGATAGGTTGCGATCTGTGACACCTTTAACAGATAATGGTTCGTTTCGCGAGCGTTAATCGCAGCAAGCAAAAGGTGGTACCGTGCTAGTTTACTGCGCCCTTGACTAAGTTCAAGGGCGCTTTTTTTATTAATA
HBG398889	Ljo	42519262	18	Bacilli	T-box leader	GTTTGGTGAGAATAGCGGATAGGTTGCGATCTGTGACACCTTTAGCAGATAATGGATCGTTTCGCGAGCGTTAATCGCAGCAAGCAAAAGGTGGTACCGTGCTAATTTATTGCGCCCTTGACTCAGTTCAAGGGCGCTTTTTTATTAAT
HBG398889	Lca	116495010	176	Bacilli	T-box leader	AGCGACCCGGAGATGGTGAAAGCCGGGAACGATCGAAAAGACACTTCTGAGGTGAACAAGTTCCGGAACGCCACCGTTATGGCAAAGAAAAAAACAAGGTGGTACCGTGTCCGCACCCTTCGAGCAATCGAGGGGTGTATTTTTTTAGA
HBG398889	Ppe	116492878	25	Bacilli	T-box leader	AGCTCGGTTGCTGGAAAAGAGTGCATGCGTCATATTGAAGACACCTTGGAGATTTGGTCGGCACCCATTATATATGCCGTAGAGTACAAATCTAAGGTGGTACCGCGTCAAGACGCCCTTGTTAAATCAAGGGCGTCTTTTATTTTCTT
HBG398889	Lme	116618408	136	Bacilli	T-box leader	AATTTTGGACACCTTGGAGGTTGCTATTGATCAAGATAGCTCGTGGTTGCGCGTTAAGCAATTAAAGTAACATGAAAATGTTAAAATCTAAGGTGGTACCGTGCATTTGCGCCCTTAACGAGAAATCGTTGAGGGCGTTTTTTTCGGAT
HBG448785	Gka	56420739	62	Bacilli	-	CCCCTGAGACATCGGGGGCGTTAGAAGTGGAGCGAGAGTGGAGAGCGAGCGTAGGGTAGATGAGAATGAGCGAGTTTAGCTGAGGTGAGCGTTTTTTCATTCGCCGACATCTGCCCAAAGACGGTCGTCTTTGGGCGTTTTCTTTTCCC
HBG448785	Bli	52786147	77	Bacilli	-	AAATACACAGGAGTGTGTATGGGTTTTAGTTTAGAAAAGCTGAGTATGAGACTAGGGTAGATTGAGAATGAGTTGAGATGAGCTGAGTTGAGACAAAACGTTTATTCATTCTACCCAAAAGACGCTGTTCTTTTGGGTTTGTTTCGTTT
HBG448785	Bsu	16079325	59	Bacilli	-	AGAACAGCTTAGAAATACACAAGAGTGTGTATAAAGCAATTAGAATGAGTTGAGTTAGAGAATAGGGTAGCAGAGAATGAGTTTAGTTGAGCTGAGACATTATGTTTATTCTACCCAAAAGAAGTCTTTCTTTTGGGTTTATTTGTTAT
HBG448785	Ssa	125717488	110	Bacilli	T-box leader	TAAAATAGTATGCTGCCTTCTGCTAAAAGGAATCTAAATGACTGTAAATAAGTAAATGAGATGTGGAGCCTAAAAACTCCATAACTGAGGTGGCACCGCGATGATACGCCCTCACAGGATGAACTGTGCGGGCGTTTTTCTGTAGTTTT
HBG448785	Spn	116516925	39	Bacilli	sORF - T-box leader	ATCATTCTCAAGGGAGTGCCCTTTATCGCACAGCCTGTTACAGGAGATATCTGAGACAGGAATGAGAGATAGGAGAAATCCTATAATTGAGGTGGCACCGCGAATTTCGTCCTCACGCAAGTTATTTTGCGTGGGGATTTTTCATACAG
HBG448785	Cps	71279186	128	Gammaproteobacteria	Trp peptide leader	ATAATGAACACAGCAAATACAAACATAACATTAATTTGGTGGTGGCATAACTCGACATAATTGGGTTGTGATAATTGCGTGTATCTTAAAAAAGATGAATCGAATTTCAAAAAAACCCGCTCCTGTTAGCGGGTTTTTCTCGTTAAAGC
HBG448785	Ilo	56460852	48	Gammaproteobacteria	Tryptophan operon leader	ATAGAGCTATACAACTTATGTTTTTACGCACAACAACACAACATTGGTGGTGGCACTTCCCAAACGAGCGGGTGGTGTAGTTGTGCGTGTAACGTAAATAGCTTCACTTTGAGAAACCCGCTCCTTTGAGCGGGTTTTTTATTGCCGTT
HBG448785	Pha	77360236	224	Gammaproteobacteria	Trp peptide leader	TAGCCACTTAAAGACACTATAAGCATTAACAATAATGAACAATTCTACTTTAAACACTATTTGGTGGTGGCACTCGTAATTTCCGGGTGATGAATTGTCGTGTCTAACAAATATTCAAAACCCGCAACTGTGCGGGTTTTTTTATCACT
HBG448785	Sam	119775264	39	Gammaproteobacteria	Trp peptide leader	AAACGCAACATGAACCCAATCATTGCTTCTTTCATCAACTGGTGGTGGCACTTCCCGAATACGCGGGTGGTGTGAAGCTTGGTGTGCGTTTAACAGACACAAGATTCATCGAAAAGGCCCGCACTACGCGGGCCTTTTTGCATCTGGCC
HBG448785	Sba	126174909	93	Gammaproteobacteria	Trp peptide leader	CTTTTAAATGACACACATTAACGCTTCATTAAACATCATTTGGTGGTGGCACTTCCCAACTTAGCGGGTAGTGTGAAGCTCTGTGCTCATTTGAAAGTGACCAGAATCAACAAGAAGCCCGCAGAAATGCGGGCTTTTTTGTTAGGTGC
HBG448785	Son	24374544	48	Gammaproteobacteria	Trp peptide leader	CTTTTGAATGACTCAGATTAACGCTTCTTTCAACATCATTTGGTGGTGGCACTTCCCAACTTAGCGGGTAGTGTGAAGCTCTGTGCTCATTTGAAAGTAACAGAATCAACAGAAAAGCCCGCAGAAATGCGGGCTTTTTTGTTGGTGCG
HBG448785	Vpa	16122436	49	Gammaproteobacteria	Tryptophan operon leader	TCACGCATATCCGTCATCAGACAGTGCAGATTGCTTCAGCCCGCTAATAGCGGGTTTTTTTATGGA
HBG448785	Yps	51596456	49	Gammaproteobacteria	Tryptophan operon leader	TCACGCATATCCGTCATCAGACAGTGCAGATTGCTTCAGCCCGCTAATAGCGGGTTTTTTTATGGA
HBG448785	Vpa	28898730	119	Gammaproteobacteria	Peptide leader	TTTAGAAAAACAAACGTCATAAAGCCCGCTACTCAAGCGGGCTTTTTATTTTGTCGCC
HBG448785	Vvu	27366333	123	Gammaproteobacteria	Tryptophan operon leader	AAACTTGCTCTGCATAACGAGAATGTCAATGCAGCAGAGCTCGCTTGGTGGCGCACTTGGACAAGTTCTTGGTGGGCTAACGTGTACTTTTAATAAAGAAAATGAATCACACAAAGCCCGCTAACCATGCGGGCTTTTTATTTTGTTGC
HBG448785	Sty	16765067	18	Gammaproteobacteria	Tryptophan operon leader	TAGCGGGCGGTGTATGAACAGCTGTAATCAGCCAAACGATACCCGGCCCGCCTGTTAAGCGGGCTTTTTTTTGAACAA
HBG448785	Sty	82544282	17	Gammaproteobacteria	Tryptophan operon leader	AACGGGCAGTGTATTCACCATGCGTAAAGCAATCAGATACCCAGCCCGCCTAATGAGCGGGCTTTTTTTTGAACAA
HBG448785	Sen	62180289	18	Gammaproteobacteria	Tryptophan operon leader	AAGTTCACATGAAGAGGGTATCTAAAATGGCAGCGACATTTGCATTACACGGTTGGTGGCGCACTTCCTGATAGCGGGCGGTGTATGAACAGCTGTAATCAGCCAAACGATACCCGGCCCGCCTGTTAAGCGGGCTTTTTTTTGAACAA
HBG448785	Sfl	30062787	17	Gammaproteobacteria	Tryptophan operon leader	AACGGGCAGTGTATTCACCATGCGTAAAGCAATCAGATACCCAGCCCGCCTAATGAGCGGGCTTTTTTTTGAAC
HBG448785	Sdy	82776621	17	Gammaproteobacteria	Tryptophan operon leader	AACGGGCAGTGTATTCACCATGCGTAAAGCAATCAGATACCCAGCCCGCCTAATGAGCGGGCTTTTTTTTGAAC
HBG448785	Eco	16129225	17	Gammaproteobacteria	Tryptophan operon leader	AACGGGCAGTGTATTCACCATGCGTAAAGCAATCAGATACCCAGCCCGCCTAATGAGCGGGCTTTTTTTTGAAC
HBG448785	Sso	74312366	17	Gammaproteobacteria	Tryptophan operon leader	AACGGGCAGTGTATTCACCATGCGTAAAGCAATCAGATACCCAGCCCGCCTAATGAGCGGGCTTTTTTTTGAACAA
HBG448785	Eca	50121224	27	Gammaproteobacteria	Tryptophan operon leader	GTGAGATGATGATAATGGCAACGCAGAAAATGATGAAGCATGGTTGGTGGCGCTCTTCCCTCTCGCGGGTGGACTAATCACGCATCGCTGTTATCACACATGCAGATATTCCCAGGCCCGCTTAACTAAGCGGGCTTTTTATTTGATGG
HBG448785	Sgl	85059380	26	Gammaproteobacteria	Tryptophan operon leader	GCCTTCGAGACGCGCAAAATAATGACCTTTTCAACCGTAATGCTTCGCTGGTGGCGCCCCCCTTTAGCGGGTGGTGAAATCATGCGTCGCTGTCATCAGACAGAGCACGATCCCAAATAGCCCGCTGCGTTAGCGGGTTTTTTATGGAC
HBG448785	Xfa	28198101	27	Gammaproteobacteria	-	ATTGGTTGTTAGTATTCGAATCCGGTGATAACGGCTCTTGAAGTTCGGTTCTGGTAAAGCGAGCCAGTTTTCACTTGATCAGTCTGTGTTTTTATATGACTTCTCATTTTTTATGGCGATGTTGATCCGTTGCCGTTGTCTTCCATGTT
HBG448785	Xfa	15836815	39	Gammaproteobacteria	-	GTTCGGTTCTGGTAAAGCGAGCCAGTTTTCACTCGATCAGTCTGTGTTTTTATATGACTTCTCATTTTTTATGGCGATGTTGATCCGTTGCCGTTGTCTTCCATGTT
HBG249606	Lsa	90962338	20	Bacilli	T-box leader	ATAAACTATCAATCGAATTACACTATGGAGCTTGTCCGGGTCATTCCGATAAAGATGACAGAGCGGCTTTTTAAGCAATCTGGGTGGTAACGCGGAAATAATTTTTCGTCCCTAATGTTATTATTAACGTTAGGGACTTTTTTATTATC
HBG249606	Ppe	116492043	34	Bacilli	T-box leader	GCGAATTACACTATGGAGCTTTCATTTAATGAACGGATCATCTCGTTATCGATGTTGAGCGGAGTATTGATACTCAATCAAGGTGGTAACGCGGAAAAATTCGTCCCTGATCTTAATTTTTTAAGATTGGGGACGTTTTTATTTCTAAT
HBG249606	Lbr	116333090	23	Bacilli	T-box leader	CATGAATTACCCTGTGGAGCGGCCGAGGTGTCGGCGGGTCATTCCGTTAACAATGACGAGCGGTTGTCAATCGACAACAACTTGGGTGGTAACGCGGATTTCAATTCGTCCCTGATGGTTTTAACCATTGGGGACTTTTTTATTGGAGA
HBG249606	Lde	116513427	8	Bacilli	-	AGGCCAGGCAGACGAAATACAGCGCGGGGAAGGAGAACCCCGTTAAGAAGCTCCCAAGAGGCACTTTGTGCGAACGTGGGTGGTACCACGGCTAAGACAGAATTTAGTCGTCCCTGGATCTTTTGATCCGGGGACTTTTTTATTTGGAG
HBG249606	Lac	58336534	7	Bacilli	T-box leader	GGTCGATTTTGACGAAATACTGATAGGGTAGTTTCTTTATCAACTATTTTGAGATGCCAAATAGGCATGAACGTGGGTGGTACCACGGCTAAAGAAGATAATTAGTCGTCCCTTGAGATTTTTTCTCAAGGGACGTTTTTTATTGGGGG
HBG249606	Apl	126208940	88	Gammaproteobacteria	-	AATGATAAAGATTCTCATTTGTAAGAAATTGTAAAGACTATTGCTTAACTAGATGAGAATTATTATCATTAACTCACTTCAAAAATAATAGGTAATCACTCCAACTCTTACGCCTCATTCCCCCACAAAATGAGGCGTTTTTTTTCGTC
HBG249606	Hdu	33151869	82	Gammaproteobacteria	-	TAACCATTCTTATTTGTAAGTTTTTGTAAATTTATTTGCTTAATGCATTGAGAATCATTATCATTAACTCAATTCAAAAATAATAGGTAATCACTCCAACTCTTTACGCCTCATTCCCCCACAAAATGAGGCGTTTTTTTTGCCT
HBG249606	Sha	70726193	58	Bacilli	T-box leader	ATATGAATACACCTCATTATGAATTGTCCAACGTTTATTAATGAACGTATCATTGATAGAGTGAATAGCAATATGCTATTTAAGTATGGTGGTAACGTGCTCAAGCGCCCTTACATTTAACGATGTATGGGTGCTTTTTATTTTTCATA
HBG249606	Ssa	73662343	93	Bacilli	T-box leader	ATAATTTGTGAATACACCTTAAGTTTTTAATGAATCCAAACGTTTTAGTTAATGAACGTATCATTAATAAAGTTATTTGACTTAAAGTATGGTGGTACCGTGCGCATGCGCCCTTACATTAATTTGTAAGGGCGTTTTTCTATTTTTTT
HBG249606	Sau	15927306	63	Bacilli	T-box leader	TATGAATACACCTTTATAACTAACATGTCCTACGTTTATTAATGAACGTATCATTAATAGAGTGAACATTATCTTATGATTATGTTTAAGTTTGGTGGTAACGTGCAATCGCGCCCTTACATATTTGTTGTAAGGGTTTTTTTTACGTT
HBG249606	Lwe	116873028	25	Bacilli	T-box leader	CCCGGAGTCACGCTGCGCAGGAAAATGGTGCGGCCGGTGTTGAGCCGTTATTTTTTGAAGTAGGAGTTTTCCTAAAAGTAGGGTGGTACCACGTTAATTAATACGTCCCTTCGCTAAAGTTTTTTGGCGGAGGGGCGTTTTTTATGTCC
HBG249606	Lin	16800707	24	Bacilli	T-box leader	CCCGGAGTCACGCTGCACAGGATAATGGTGCGGCCGGTGTTGAGCCGTTATTTTTTGAAGTAGGATTTTTTCCTAAAAGTAGGGTGGTACCACGTTAATTAATACGTCCCTTCGCTAAACTGTTTAGCGGAGGGGCGTTTTTTATGTCC
HBG249606	Lmo	16803638	24	Bacilli	T-box leader	CCCGGAGTCACGCTGCGCAGGATAATGGCGCAGCCGGTGTTGAGCCGTTATTTTTTGAAGTAGGATTTATTCCTAAAAGTAGGGTGGTACCACGTTAATTAATACGTCCCTTCGCTAAACTGTTTAGCGGAGGGGCGTTTTTTATGTCC
HBG249606	Lmo	46907828	24	Bacilli	T-box leader	CCCGGAGTCACGCTGCGCAGGATAATGGCGCAGCCGGTGTTGAGCCGTTATTTTTTGAAGTAGGATTTATTCCTAAAAGTAGGGTGGTACCACGTTAATTAATACGTCCCTTCGCTAAACTGTTTAGCGGAGGGGCGTTTTTTATGTCC
HBG249606	Bth	49481095	25	Bacilli	T-box leader	ACTCTGGAGTATCTTAGGTAATGCTAAGCGGATTGGCAATCGATATTATTGCTAAGAGTGGTATGAGTAGCTATGCTATTTATACAAACTGGGTGGTAACACGGTGAATAATCGTCCCTATGTCATAGACATAGGGATTTTTTGTTTTT
HBG249606	Ban	30265113	25	Bacilli	T-box leader	ACTCTGGAGTATCTTAGGTAATGCTAAGCGGATTGGCAATCGATATTATTGCTAAGAGTGGTATGAGTAGCTATGCTATTTATACAAACTGGGTGGTAACACGGTGAATAATCGTCCCTATGTCATAGACATAGGGATTTTTTGTTTTT
HBG249606	Ban	47530623	25	Bacilli	T-box leader	ACTCTGGAGTATCTTAGGTAATGCTAAGCGGATTGGCAATCGATATTATTGCTAAGAGTGGTATGAGTAGCTATGCTATTTATACAAACTGGGTGGTAACACGGTGAATAATCGTCCCTATGTCATAGACATAGGGATTTTTTGTTTTT
HBG249606	Bce	42784257	24	Bacilli	T-box leader	ACTCTGGAGTATCTTAGGTAATGCTAAGCGGATTGGCAATCGATATTATTGCTGAGAGTGGTATGAGTAGCTATGCTATTTATACAAACTGGGTGGTAACACGGTGAATCATCGTCCCTATGTCATAGACATAGGGATTTTTTGTTTTT
HBG249606	Bce	30023099	24	Bacilli	T-box leader	ACTCTGGAGTATCTTAGGTAATGCTAAGCGGACTGGCAATCGATATTATTGCTAAGAGTGGTATGAGTAGCTATGCTATTTATACAAACTGGGTGGTAACACGGTGAATAATCGTCCCTATGTCATAGACATAGGGATTTTTTGTTTTA
HBG249606	Ban	49187924	25	Bacilli	T-box leader	ACTCTGGAGTATCTTAGGTAATGCTAAGCGGATTGGCAATCGATATTATTGCTAAGAGTGGTATGAGTAGCTATGCTATTTATACAAACTGGGTGGTAACACGGTGAATAATCGTCCCTATGTCATAGACATAGGGATTTTTTGTTTTT
HBG249606	Bth	49481693	45	Bacilli	T-box leader	CTTTTTTCGATTGAATTGTATTCAAAAGGGAAGAGACGGTGCTAAGCCGTTATGTAAATAAGGTGGTAGGCTTTTTTTGGTCTGCAACTAGGGTGGTAACGCGATAATCAAAATCGTCCCTTATTTGAAGGGGCGATTTTTTTATGTTT
HBG249606	Ban	30264732	45	Bacilli	T-box leader	CTTTTTTCGATTGAATTGTATTCAAAAGGGAAGAGACGGTGCTAAGCCGTTATGTAAATAAGGTGGTAGGCTTTTTTTGGTCTGCAACTAGGGTGGTAACGCGATAATCAAAATCGTCCCTTATTTGAAGGGGCGATTTTTTTATGTTT
HBG249606	Ban	47530205	45	Bacilli	T-box leader	CTTTTTTCGATTGAATTGTATTCAAAAGGGAAGAGACGGTGCTAAGCCGTTATGTAAATAAGGTGGTAGGCTTTTTTTGGTCTGCAACTAGGGTGGTAACGCGATAATCAAAATCGTCCCTTATTTGAAGGGGCGATTTTTTTATGTTT
HBG249606	Bce	42783842	45	Bacilli	T-box leader	TCTTTTTTCGATTGAATTGTATTCAAAAGGGAAGAGACGGTGCTAAGCCGTTATGTAAATAAGGTGGTAGGCTTTTTTGGTCTGCAACTAGGGTGGTAACGCGATGATCAAAATCGTCCCTTATTTGAAGGGGCGATTTTTTTATGTTT
HBG249606	Ban	49187550	45	Bacilli	T-box leader	CTTTTTTCGATTGAATTGTATTCAAAAGGGAAGAGACGGTGCTAAGCCGTTATGTAAATAAGGTGGTAGGCTTTTTTTGGTCTGCAACTAGGGTGGTAACGCGATAATCAAAATCGTCCCTTATTTGAAGGGGCGATTTTTTTATGTTT
HBG249606	Bli	52081467	155	Bacilli	T-box leader	GATTTAGTCGAATATTCAAAAGGTGAAGACTGAGATCAGTAGAACGCATCCTTCCCTGTCTTAGAGAGCTGATGGCCGGTGAAAATCAGCACATATGGATGGTTTGAATTACACTCATGAACCGCTTTTGCGAAAAAAGCCTTCCGGGC
HBG249606	Bli	52786843	72	Bacilli	T-box leader	AAGCCTTCCGGGCTTTCTGTAGCAGAAGAACGGAAGCTTTTCCGTTATCAACGAGAGTGAAAAGAGCGCGGCCATGCGTTCTTTTAAGCAGGGTGGTACCGCGATTTTTATCGTCCCTTCGTTTTTGCGAAGGGGCGTTTTATTTTGGA
HBG249606	Bli	52786843	16	Bacilli	T-box leader	AAGCCTTCCGGGCTTTCTGTAGCAGAAGAACGGAAGCTTTTCCGTTATCAACGAGAGTGAAAAGAGCGCGGCCATGCGTTCTTTTAAGCAGGGTGGTACCGCGATTTTTATCGTCCCTTCGTTTTTGCGAAGGGGCGTTTTATTTTGGA
HBG249606	Bsu	16080019	22	Bacilli	T-box leader	AGCCGGCCAGGCTTTCAGTAGTGAAAGAACGGACCTGATCCGTTATCAGGCAAAGTGATAAGACGAATGTTTGCATTCTCTTATTAGTAGGGTGGTACCGCGATAATCAATCGTCCCTTCGTGTAAACGAAGGGGCGTTTTTTATTTTA
HBG444146	Mmy	42561027	28	Mollicutes	-	AATAATATCTTATTAAGAACCATGGAGAGATAAAACTTAATGAAGTGGTAGCAACCTATTAGATTAGGTGCTTAAATAAGGGCTTTAAGCTAACAATGAGATTGTCTTAAACCATGACAATTTTATTGTTATGGTTTTTTAATTTTCAT
HBG444146	Mca	83319655	29	Mollicutes	-	CAAATAATATCTTATTAAGAACCATGGAGAGATAAAACTTAATGAAGTGGTAGCAACCTATTAGATTAGGTGCTTAAATAAGGGCTTTAAGCTAACAATGAGATTGTCTTAAACCATGACAATTTTATTGTTATGGTTTTTTAATTTTT
HBG444146	Ngo	59800567	135	Betaproteobacteria	-	TTTTCTGCTACGATGCGCGCTGCATTAAGAGTTGGGAATTCCATGCCAACCTGCTTTTCAAACGGAAAGGTAAGGTGGACGGTTGAAAAACCGATGTGGCTCGCCGGAGCAATCCAAACCCGCTTGATGCGGGAATTTTTTTGCCTGTA
HBG444146	Nme	121634285	162	Betaproteobacteria	-	AAACGTACGGGCAGAGATTCCAAAGTGCCATTCAAATGGGAATATTTCTCAACTGAATGGTATGAATAGGGAAATTTTGCTATATTTCCCGCTGTCGACATTATGTTCATACAACATGCCGTCTGAAGAAGATGGTTTGTTTTTCAAGG
HBG444146	Nme	121634285	11	Betaproteobacteria	-	AAACGTACGGGCAGAGATTCCAAAGTGCCATTCAAATGGGAATATTTCTCAACTGAATGGTATGAATAGGGAAATTTTGCTATATTTCCCGCTGTCGACATTATGTTCATACAACATGCCGTCTGAAGAAGATGGTTTGTTTTTCAAGG
HBG444146	Asp	56477671	11	Betaproteobacteria	-	CCAGCCGCCGAGTTAATACGACAACTTGCAGGGCGGCGCCGCGAACGCACCTAACCGGTCGTGGCACACAAGTACTGCTAAAGCGTCGCCTGCTCGACGAAATCCCCGGAGCCGGCCACGCCGGACAGCTTTGGGGATTTTTCGTTTTC
HBG444146	Asp	119896880	13	Betaproteobacteria	-	AGTTAATTCGACAACTTGCAGGGCGGCCGCCATGTTCCCGGACGTACTCCGTTGCGAACGGGCACCAGAAATACTGCTAAAGCGTCGGCTGCTCGCCGAAATCCCCGGAGCTGGCCACGACGCCACAGAACCGGGGATTTTTGTTTTTC
HBG444146	Sth	51891256	44	Clostridia	SAM riboswitch (S box leader)	CTGGCCCGATGAAGCTTCGGCAACCAGCCTGCGTCACCAGGCAAGGTGCCAAGTCCAGCCGGGCATACTACCGGGAGATAAGAGGGAAGAGAAGCTCATACGCGCTAGCCACCCTCTTCCTATGCGAAGAGGGTGTTTTGGTGTGTATT
HBG444146	Tte	20806993	17	Clostridia	SAM riboswitch (S box leader)	CGCTCTTATCAAGAGAGGTGGAGGGAAAGAGCCCGATGAAACCCGGCAACCTGTCCTTTTAAGGATAAGGTGCCAATTCTCTCAGAAGATTTTTTCTTCTGAAAGATGAGGGTATGCCTCTTCTTTTAGAAGGGGTTTTATTTTGCTCT
HBG444146	Cpe	110802704	173	Clostridia	SAM riboswitch (S box leader)	CCCTATGAAACCCGGCAACCAGTGGAAAATCACTACGGTGCCAATTCCGGTAAAGAAATTCTTTACAAGATGAGAGAAGATAAATTTAGTGTATAACTAAAATCTCTTCTTAAATCTTTGAATATTTAAGAAGAGATTTTTTTATTAAT
HBG444146	Cpe	110799593	176	Clostridia	SAM riboswitch (S box leader)	GCCCTATGAAACCCGGCAACCAGTGAGAAATCACTACGGTGCCAATTCCGGTAAAGAAATTCTTTACAAGATGAGAGAAGATAAATTTAGTGTATAACTAAAATCTCTTCTTAAATCTTTAAAGGTTTGAGAAGAGATTTTTTTATTAA
HBG444146	Cac	15896110	22	Clostridia	SAM riboswitch (S box leader)	CAAGAGAGGTGGAGGGAAAGGGCCCGTTGAAACCCGGCAACCGATGTATTAATTTAAGTACATAATGGTGCCAATTCCTGCAGAATTATTCTGCAAGATAAGAGAGAGAATGTTAAGTCTCTTCTTATTGAGGAGACTTTTATTTTTAT
HBG444146	Cte	28210081	28	Clostridia	SAM riboswitch (S box leader)	AGGTGGAGGGAAAGGGCCCTATGAAACCCGGCAACCAATATTTTTAGAAGTATTAAGGTGCCAATTCCTGCAGAAAGTTCTGCAAGATAAGAGGGCTGGCAAATAAAAAGCAAGTCTCTTCTTATCGGAAGAGGCTTTATTTTTATATA
HBG444146	Cno	118444997	13	Clostridia	SAM riboswitch (S box leader)	AGGTGGAGGGAATGGCCCTATGAAGCCCGGCAACCAGTATATAAATAAATACTAAGGTGCTAATTCCTGCAGTATAATCTGCAAGATAAGAATTTAAAGTGATTAAACAACCTCTTCTTTTAAATTCTAAGAAGAGGTTTTATTTTTGG
HBG444146	Lwe	116873099	34	Bacilli	SAM riboswitch (S box leader)	TGAAGCCCAGCAACCTACACATATATGTGAAAGGTGCTAATCTGTTGCAGGAGTAAGATTTCCTGAACGATGAGAGCAAAGGTATAATTATAGCCTTTCTCTATTCGTGCGCGTTTTGTGCAAAATAGAGGAAGGCTTTTTATATGAAA
HBG444146	Sha	70726140	52	Bacilli	sORF
HBG444146	Ssa	73662285	47	Bacilli	SAM riboswitch (S box leader)	GACCCAATGAAGCCCAGCAACCTCTTCTTAATTGAAGAAAGGTGCCAAACCGTTTGCAGACAAATAGCGTCTGAACGATAAGAGCGAATGGACGTATAAAGGGCCTTCTCTCTATTTACTATAGTGTAGAAGGCCTTTTTTAATGAGCT
HBG444146	Sep	27468376	46	Bacilli	SAM riboswitch (S box leader)	ACATGGACCCAATGAAACCCAGCAACCTCTTTATTTAAAGAAAGGTGCCAAACCGTTTGCAGACAAATATGGTCTGAACGATAAGAGCGAATGGACGTTTAAGAGCCTTCTCTCTATCTATATAGTGAAGAAGGCTCTTTTATTTAGCT
HBG444146	Ban	30264834	92	Bacilli	SAM riboswitch (S box leader)	CACTTGTAGTGGTAAATACAGGTGAATAGGTGCTAAAACCTGTGCGAGGCTACAGGTCTCGAACGATAAGAGCGAAGGGCAAAAAGCAGTATGCAAGTAGCAAATTAAACCTTTCCTCTATATAAAGTAGGAAAGGTTTTTCTGTATGC
HBG444146	Ban	47530320	92	Bacilli	SAM riboswitch (S box leader)	CACTTGTAGTGGTAAATACAGGTGAATAGGTGCTAAAACCTGTGCGAGGCTACAGGTCTCGAACGATAAGAGCGAAGGGCAAAAAGCAGTATGCAAGTAGCAAATTAAACCTTTCCTCTATATAAAGTAGGAAAGGTTTTTCTGTATGC
HBG444146	Bce	42783960	92	Bacilli	SAM riboswitch (S box leader)	CACTTGTATTGGTAAACACAAGTGAATAGGTGCTAAAACCTGTGCGAGGCTACAGGTCTCGAACGATAAGAGCGAAGGGCAAAAAGCAGTATGCAAGTAGCAAATTAAACCTTTCCTCTCTATTATGTAGGAAAGGTTTTTCTGTATGC
HBG444146	Bha	15615862	95	Bacilli	SAM riboswitch (S box leader)	GACAGGCCCGAAGAAACCCCAGCAACCAACACCTGTTAAACAAAGGTGAAAAGGTGCTAACCTGCAAGGCGTTGCCTTGAAAGATAAGAGGCGAAAGGTATGTTAATTAACCCTTTTCCTCATAATGGAAAAGGGTTTTCCTCATTTTT
HBG507301	Pca	77919215	20	Deltaproteobacteria	-	TCCTTCGAAAGATTTAGTAGGAACGTTCAATAGGCCTTTTAAGTTAATCCAGAGAGGTTAGCAAGGGTGATCATAAAGTCTTACCAAAAAATTAAAACCAAGATGTCCGGGTATCTTCTCCCGAAAGAGAGGATACCTTTTTTTTGCCT
HBG507301	Mth	83589729	16	Clostridia	-	CAGGGGACAAAGGATGGTCTAAACTACGGCCTTGAGGGTCCTTTTAAGTTAGTCCGGCGAGGCTAGCAAGGGAGTAAGAAATTGAAACTCGTGGTACGCTAAGCCTGCGCCAGCAACAGCGCAGGCTTTTTAGTGCCCGG
HBG507301	Chy	78043509	14	Clostridia	PyrR binding site	AGATAATTTCCTTCTTGACAAAGAAAAAAAAAAGTTGTTACTCTTAGTATAACTGAATGACCTTTAAACTGGTCCTGTGAGGCTAGTAAGGGTTTAATAAGGCAATACTAAACCTGCACGCGCCTCACGTGTGCAGGTTTTAAATTTAT
HBG507301	Cac	15895382	49	Clostridia	-	ATTTAAATTTGTGTTAACATATGTGGTAGTAAAATTTCCTTTAAAGTGATCCTGTGAGGTCTTAAGGTTTAATTAATTTGTTATAGAGATAAACCTGACCTTTTGGTTGGGCTTTTTTATTTGA
HBG507301	Sth	51892394	16	Clostridia	-	GCTGCTTTAACCCAGTCCCGTGAGGCTGGTAAGGAGCACCATACTGGACCGCAGGCCCTGACGCGCGCGGCCCTTGCCGCGCCTGGGCGCAGTGTGAGACAGTAGACCTCCTTGCCGGTGACGGGCGAGGAGGTTTTTTCATGCCCAT
HBG507301	Tte	20807972	6	Clostridia	PyrR binding site	TTTTTTTAAATATTCCCTATGGACAACTTGAAGAGAATGTGGTAATATATAAAAGAAAAAGCCTTTAAGCAGTCCTGTGAGGCTGGCAAGGTCTTATAAAAAGAAGTACCAGAAACCTTCTTGCCAGTGCAAGAAGGTTTTTTGGAGGT
HBG507301	Cth	125973471	44	Clostridia	PyrR binding site	AACATTAGATAGAATTAAATAATAAACCTTTAACTAAGTCCAGAGAGACTCAGAAGGTAAGATATGATGTTGAATAACATTCAATAGTGTTGCTGCGCGTATGTTGCAAAGTAGCTTCTTGCCGACTGGTAAGAAGCTTTTTTAGAGCT
HBG507301	Ssa	125718161	14	Bacilli	PyrR binding site	AAAATTAAATAATCCTTTAATTCTATCCAGAGAGATAGACAAGGAGCAAGTAAAAAGATGGGTGGAGTGTAAGCAAGTGCGTCTTGTTTTAGCTTGCCTGACTAGATTTTTCTGAAGTCTCCTTGTAATAAGGAGACTTTTTCTGTTGT
HBG507301	Dha	89895609	22	Clostridia	-	AATATTACGCCAATTCATTGGGACATTGACATTGGACAAAATCTAAGCTAGACTAAATTCAATGAAGCCTTTAAAAAGGTCCCGTGAGACACAGAAGGCAGGAAGAAGTAGGGTAAACTGTCTGCTGTGGCGGACAGTTTTTTTGGTAT
HBG507301	Lde	104774745	17	Bacilli	PyrR binding site	CTCTTGACAAACATATTCAATTACAGTAACTTTAAAGCAATGAATGTCCTTTAAAATTAGTCCCGTGAGGTTAGCACATAAATAGTTTTACTTTACTAAAAGCTCCTAGTCTCAATGTAGGCCGGGAGCTTTTTTCATGGGC
HBG507301	Lde	116514880	17	Bacilli	PyrR binding site	CTCTTGACAAACATATTCAATTACAGTAACTTTAAAGCAATGAATGTCCTTTAAAATTAGTCCCGTGAGGTTAGCAAGGCAGGCATAAATATTACTAAAAGCTCCTAGTCTCAATGTAGGCCGGGAGCTTTTTTCATGGGC
HBG507301	Lac	58336890	22	Bacilli	PyrR binding site	GTTTAATATAAGAAAAAATATAGTGATGACCTTTAAAATTAGTCCCGTGAGGCTAAGAAGGAAATCTGCGTGTGCTAGTCTTTTTTGTGCTAGCAGAAACAGAAAGACCATCTTGGACTCAGTGTCCTTGGTGGTCTTTTTCTTTCGGT
HBG507301	Lac	58337654	21	Bacilli	PyrR binding site	ACAAACGTTGCCGATTACAGTAACTTTAAATGCAATGAATGTCCTTTAAAATTAGTCCCGTGAGGCTAGCAAGGCAGGCTTAAATAAAAGTTTTGACTTTACTGAAAGCTCCTAGTCTCAAAGTAGACTGGGAGCTTTTTTCATGGGCA
HBG507301	Lga	116629730	19	Bacilli	PyrR binding site	ATTGCTTGACAAAGAAGATAATTTACAGTAATTTTAAAGCAATGAATGTCCTTTAAAATTAGTCCCGTGAGGCTAGCAAGGCAGGCTTAAATAAGTATGACTTTACTATAAGCTCCTAGTCTCTGACACTAGGAGCTTTTTTCATGGGC
HBG507301	Lsa	90961804	48	Bacilli	PyrR binding site	CTTAGTTTAAGAAGAATAGAGTCCTTTAAACTAGTCCCGTGAGGCTGAAAAGGTATAATGCTTATTTAAGCTTATAGTGTATATTAATATAAAAATGAAATTAATACGCGGACTAGGACTGATTTGTTCTAGTCCTTTTATTTTTTCAG
HBG507301	Lla	125623734	94	Bacilli	PyrR binding site	CTAAAACTTTGCTATAATCTATCTAACCTTTAAGATTGTCCAGAGAGGCAGGCAAGGTCAGAAATTAATAATGTAATAATATGATGGATACTGTCCATTTTCTGATACCTACCTGCATTCTCTTTGGAATGCAGCTTTTTTGTATACTG
HBG507301	Smu	24379311	53	Bacilli	PyrR binding site	ATATAGGCAGTGTGTTATAATAGTAGAAATGAATATTCCTTTAACACTGTCCCGTGAGGCAGGCAAGGAGCGACAAAGAAAAAAGTGCAGGAACAACTGTACTTATATTTTGTGAAATCTCCTTGTATGAGGAGATTTTTTCTTATTTT
HBG507301	Smu	24379311	20	Bacilli	PyrR binding site	ATATAGGCAGTGTGTTATAATAGTAGAAATGAATATTCCTTTAACACTGTCCCGTGAGGCAGGCAAGGAGCGACAAAGAAAAAAGTGCAGGAACAACTGTACTTATATTTTGTGAAATCTCCTTGTATGAGGAGATTTTTTCTTATTTT
HBG507301	Sth	55822494	45	Bacilli	PyrR binding site	AGAGTCTGAAATTTGCTATAATCTACCTAATTAAATAAGTCCTTTAATTACTGTCCAGAGAGGCAGGCAAGGAGCTATGAGAAGTGCGCAGGTGAACTGTGCCATGTTTTTGTGTATCTCCTTGTTTCAAGGGGATTTTTTGTATTTAG
HBG507301	Sth	55822494	14	Bacilli	PyrR binding site	AGAGTCTGAAATTTGCTATAATCTACCTAATTAAATAAGTCCTTTAATTACTGTCCAGAGAGGCAGGCAAGGAGCTATGAGAAGTGCGCAGGTGAACTGTGCCATGTTTTTGTGTATCTCCTTGTTTCAAGGGGATTTTTTGTATTTAG
HBG507301	Spn	116515708	9	Bacilli	PyrR binding site	AAATGATAACTAAATATTCCTTTAAACCTGTCCCGTGAGGCAGGCAAGGAGCGCGATAAAGTAGAAGGGTGAAGTCTATACTGTGTGCAGTAGGGCTCGCTTGGCTATAAATTTCAAGTCTCCTTGTTTAAGGAGACTTTTCTTTTTGG
HBG507301	Gka	56419682	15	Bacilli	PyrR binding site	AATGAAAACAGGTGAACAGGAACCTTTAAGTTCAGTCCTGTGAGGCTGAAAAGGGGTCGGAATGACAAAGAAGGGCGATGTATGCCCATCTTGTTTGGTGATAAGCGCGCCATCCCCCGCTTCACAGGCGGGGGGTTTTTTGTGCAAAC
HBG507301	Bha	15615104	50	Bacilli	PyrR binding site	CATAATTGCACCAAGCGAGAATTGAATAAGCTCCTTTAATGTTAGTCCAGTGAGGCTAAGAAGGAATCACGAAAACGCCGCTCGTCGTTTTCATGACTTTAGGTAACGTATACCCTTCTGCCCTTTGGACAGAAGGGTTTTTATACTTT
HBG507301	Lsa	81428561	15	Bacilli	PyrR binding site	ATGATTATCACAACTTAATAGAAACCTTTAATTTCAGTCCCGTGAGGCTGAGAAGGCACGGTGAATTAATCCATTAGATTAGAACTCTAGGACTAGTCTCAAACTGTAACCTCTCAACCAATATCGGTTGAGAGGTTTTTTGTTGGAAG
HBG507301	Fnu	19703760	85	Fusobacteria	PyrR binding site	ATTAAGAATTATTATAGAATAAATGAAATTAAATATATTTCCTTTTAAGAGAGTCCAGAGAGGCTAACAAGGGTGTGAAAGACTAATTTTTTAGTCTATGTTTTTGTATGTTTACCTAAAGCCTTTGGTTTTAGGTTTTTTTATACCTT
HBG507301	Oih	23098942	14	Bacilli	-	CAGTTTAAGAATCTTTTGGAATAATACAAGAAGAACAGTTGAATAGAACCTTTAAAAAATAGTCCAGAGAGGCTAGAAAGGGATCGTATGTTACATGTAAAAGTATGCCCTTTTTCCTTTCTTGGAAAAGGGCATTTTTAGATTGAGG
HBG507301	Bli	52785526	26	Bacilli	PyrR binding site	CGTTTTCTTTTTTGAAATAATAAATGCAGTTAAATCAGATTCTTTAACACAGTCCAGAGAGGCTGAGAAGGATACCGGACAAGCGAATCAATGAATTCGTTTAAAGACCCCTCTCTGCCTTTATGCAGAAGGGGTTTTTGTTTTATCCT
HBG507301	Bsu	16078611	22	Bacilli	PyrR binding site	TTCTGAAATAATAAACGAAGCTGAATAGATTCTTTAAAACAGTCCAGAGAGGCTGAGAAGGATAACGGATAGACGGGATGCGTGTATAGGCGCGCACCTTGTCCTAAAACCCCTCTATGCTCTGGCAGGAGGGGTTTTTTCTTCTATAT
HBG507301	Bpe	33593191	21	Betaproteobacteria	-	GGCGCCGCGGGCCGCGCCCCGTTGTGGCGCGGCCTCGGTTATTATTCGCCAGGCCGCCGCGGGTCGTTCCGCAGGCGGCCTTGTCATTTTCT
HBG507301	Bbr	33602140	21	Betaproteobacteria	-	GGCGCCGCGGGCCGCGCCCCGTTGTGGCGCGGCCTCGGTTATTATTCGCCAGGCCGCCGCGGGTCGTTCCGCAGGCGGCCTTGTCATTTTCT
HBG507301	Apl	126207743	10	Gammaproteobacteria	-	CTTATAGGCGGTCAAAATTTCGTAAAATTTTGCAAAAATTAGACCGCTATTGTTGAAGAATAATGGAAATGATAGCACGAATGCGCATTTTAGGTTAGAATAACGCAATTTTTTTATTCGGTGCCTTGACACCGCTTTTTTTTATCTAG
HBG507301	Hdu	33152838	11	Gammaproteobacteria	-	AAAATAGGTGGGTAATAAGCGGTTAAAATTTTCAAATAATTGACCGCTATCGCTGAATAGATGCGGAAATGATAGCACGAATGTGCTTTTTAGGTTAGAATGGGATAAGTTTTATTTATTCGGTGCTTAGTCGCCGCTTTTTTTTATCT
HBG507301	Msu	52424738	43	Gammaproteobacteria	-	AAACCATCTGTTAAGAGTACGATTAAAGATAATTTGGTAGGTTATAGTTAGTCGGCATAGATAGCTCCGAACAGGTAGAGTAGAAAGTAAATTCGTTAGGGTACTAAAAAGGCCGGAGTGGTAAAACACCGGCCTTTTTTTATGTTATG
HBG507301	Pmu	15601986	38	Gammaproteobacteria	-	AGATAGCCACATCTGTTAGAGATAAAGGTGGGAATGATAGAGTAGATCGTTTTCAGTCTGAGTCATACTCCAAACAGGTAGAGTAGAAAGTAAATTCGTTAGGGTATTTATGGGCTGAAGGTTTAAACTTCAGCCTTTTTTTTGTAGAA
HBG507301	Vvu	27363803	34	Gammaproteobacteria	-	ATAGCTTTTAGAGTTGCGTTCCGGTAGAATAATCGTTTGCGCAGCTCGATACCCAAACTTTCTGTTACGTTTCGGGCTCTCATCTTTATGAGAGCCTGTTGTCTGTTTGGGACAATAGATTTTTCAAATAA
HBG507301	Vvu	27363803	13	Gammaproteobacteria	-	ATAGCTTTTAGAGTTGCGTTCCGGTAGAATAATCGTTTGCGCAGCTCGATACCCAAACTTTCTGTTACGTTTCGGGCTCTCATCTTTATGAGAGCCTGTTGTCTGTTTGGGACAATAGATTTTTCAAATAA
HBG507301	Bth	49479397	38	Bacilli	PyrR binding site	AGAAAACTGAGATACTGACAACAGTTAAATAATGATCCTTTAACACAGCCCCGTGAGGTTGAGAAGGTAACGGTTTGAAATACATAGGGTATGCTGTACCCTTTTTCAAAAGTCCTCTCGCACACGCTGAGAGGACTTTTTTTATACCA
HBG507301	Bce	42782984	38	Bacilli	PyrR binding site	GAAAACTGAGATACTGACAACAGTTAAATAATGATCCTTTAACACAGCCCCGTGAGGTTGAGAAGGTAACGGTTTGAAATGCATAGGGTATGCTATACCCTTTTTCAAAAGTCCTCTCGCACACGCTGAGAGGACTTTTTTTTATACCA
HBG507301	Bce	30021980	38	Bacilli	PyrR binding site	GAAAACTGAGATACTGACAACAGTTAAATAATGATCCTTTAACACAGCCCCGTGAGGTTGAGAAGGTAACGGTTTGAAATACTTAGGGTATGTTGTACCCTTTTTTCAAAAGTCCTCTCGCACACGCTGAGAGGACTTTTTTTATACCA
HBG507301	Ban	49186741	38	Bacilli	PyrR binding site	AGAAAACTGAGATACTGACAACAGTTAAATAATGATCCTTTAACACAGCCCCGTGAGGTTGAGAAGGTAACGGTTTGAAATACATAGGGTATGCTGTACCCTTTTTCAAAAGTCCTCTCGCACACGCTGAGAGGACTTTTTTTATACCA
HBG379584	Rsp	111022252	79	Actinobacteria	-	GCGGTCACGTTCATCTGCGCACTCCGGATTGCTCGGGGGCGCCGGTGGCGCCCTGGGGATGTTCCAGTCCGTCGGGGACACGTCCCGTTTGATTATGACCCCAATTACATCCCATGCTTGCCGTTATTGGCAAGGTTCATTTACCATTA
HBG379584	Rsp	111022252	31	Actinobacteria	-	GCGGTCACGTTCATCTGCGCACTCCGGATTGCTCGGGGGCGCCGGTGGCGCCCTGGGGATGTTCCAGTCCGTCGGGGACACGTCCCGTTTGATTATGACCCCAATTACATCCCATGCTTGCCGTTATTGGCAAGGTTCATTTACCATTA
HBG379584	Tte	20807263	34	Clostridia	T-box leader	GGTACACCGAAGGTAGTTCTGGAGCCTGCGGGCCGAAATTGGAGTAGGCCTGATCGGGTTTTGCCCGTTACAGCGTGAGTGATAAATGAAGGTGGTACCGCGGAATGCCCTTTCGCCCTTCCTTGGGTGAAAGGGTTTTTTTAAAGAGG
HBG379584	Lga	116629854	9	Bacilli	T-box leader	CTGATTAATTGAACTTTAGTAGGTTAATCCGGACACTTCAGCACCGTTATCGCTTATAAGAGAGGTATACAATTGTATACTTAACGTAGGTGGTACCGCGGAAAATTTCGTCCTAGACAATATAAGTTGTCTAGGACTTTTTTATTGGA
HBG379584	Ljo	42518883	9	Bacilli	T-box leader	ATTAATTGAATTTTTTAGTAGGTTAATCCGGACACTTCAGCGCCGTTATCGCTTATAAGAGAGGTATAGGTTCTATATCTAATCGTAGGTGGTACCGCGGAAAAATTTCGTCCTAGACAAATATTTGTCTAGGACTTTTTTATTGGAGG
HBG379584	Cte	28210025	45	Clostridia	T-box leader	AGTAGATTGCTGAAATTTTAGTAAGTATATCCGTAATCCTGCGTTAAAGGATAGAACATGTTTGTGTTTGAGAAAGTTACACTATTTTTATAGGTGGTATAGCGAAGATAGACTTCGTCCTATTTGGACGAAGTCTTTTATATTATGAG
HBG379584	Cte	28211899	53	Clostridia	T-box leader	GCTTCCTTACTGAAATTTTAGTAGGTAAGGACGGTGGATAACATCGTTAAATTTATTAAGAGTCTGTATTGTAAAAATACAGGAAAAAAGGTGGTAACGCGCACTGTCGTCCTTTAAATTTAAAGGACAACGGTGCTTTTTTTATATAA
HBG379584	Efa	29375585	127	Bacilli	T-box leader	TATCCTAGATGCAGTTCTGAACACTTGAGTAGGAACTGCCGGATAATTACCGTTATCAATTTCAGAGAAAGTAGGGGCAACTCTACTTTGAATTTGGGTGGTAACACGAGTACTTCGTCCCTTGGGATGGAGTACTCTTTTTTTATCTA
HBG379584	Efa	29375585	78	Bacilli	T-box leader	TATCCTAGATGCAGTTCTGAACACTTGAGTAGGAACTGCCGGATAATTACCGTTATCAATTTCAGAGAAAGTAGGGGCAACTCTACTTTGAATTTGGGTGGTAACACGAGTACTTCGTCCCTTGGGATGGAGTACTCTTTTTTTATCTA
HBG379584	Smu	24379039	206	Bacilli	T-box leader	ATAAGTTTTCCTTATCCTGCGTTAGTTACTCTTGGTAGGTTTGCCATCTTGAGTCACTGCTTGGGCTAAGAAAAATTTTTTAGAACTTTCTGAATTAAGGTGGTACCACGAGCTTTCGTCCTTTGATGAAAGTTCTTTTTTATTGATTT
HBG379584	Spy	28895608	33	Bacilli	T-box leader	AAAATTTTCGCTGAACTACAGTAAGCGAGGAGGTTTGTTCACCTTACGAGCAAAGAGGGAGCGGTAAGTCTTATGATATATTATCGCTCTGAACTAAGGTGGTACCACGAGCTTTCGTCCTTTTTGAGACGAGGCTTTTTTCGTTATAG
HBG379584	Spy	15675414	33	Bacilli	T-box leader	CTAAAATTTTCGCTGAACTACAGTAAGCGAGGAGGTTTGTTCACCTTACGAGCAAAGAGGGAGCGGTAAGTCTTATGATATATTATCGCTCTGAACTAAGGTGGTACCACGAGCTTTCGTCCTTTTTGAGACGAGGCTTTTTTCGTTAT
HBG379584	Sag	22536664	47	Bacilli	T-box leader	TTCTACCTGAACTATTATTTAAGTAAGGTAGAAGGCTTAACCCACCTTACGGGTTGTTGAGGGAGTAAGAAATAGCTATTTTCTGCTCTGAATTAAGGTGGTACCACGAGCTTTCGTCCTTTATGTGATGAAAGCTTTTTTATTTAGCA
HBG379584	Sth	55822708	27	Bacilli	T-box leader	GTTATCATTTTCTAGCGTTCTAGCTGAATTAAGTAAGCTAGAAGGATGGTCCTCCTTACGGACATTTGAGGGAGCAATGTTACTTGCTCTAAACTAAGGTGGTACCACGAGCTTTCGTCCTTTTTTGATGAAGGCTCTTTTTATTTAGT
HBG379584	Spn	116515942	22	Bacilli	T-box leader	GATTATCCTCTCAAACTATCAAGTCTGAATCTAGTAAGATTTGACGTTCCCCACGTTACGGGATAAGAGGGAGAAAGACTAAAACTTTTTCCGAATAAAGGTGGTACCACGATTTTCGTCCTTTTTGGAAGTCGTGGTTTTTAATTTGT
HBG379584	Efa	29377395	67	Bacilli	T-box leader	GTAGAACGATTCGTTTCGTGAACGTTATCTCACGAATGAGTGGCATTTGAAGGAATTCAATTCAAATGCAATTTAGGTGGTACCGCGTAAATAAGATGAATCTACGCCCTAAAATACGAAAGTATTTTAGGGCGTATTTTAGTGTTTAG
HBG379584	Ssa	73662410	17	Bacilli	T-box leader	ATATGAAGATATCTGTTTAATAGGTTAAAGCGTGCTTGAGCGTTAATCATGTAATTAAGTGCTTGAAATTAGTTTGTAATTTCTTGAATTTAGGTGGTACCACGGAATATCCGTCCTATTTTGATAGGGCGGATATTTTTTATTTTTAA
HBG379584	Sep	27468257	13	Bacilli	T-box leader	CGACAAGTAGGTAGAAGCGTGTATGAGCGTTAATCAGAGACTTAAGTGCTTGAAGAAAAGAATGAATTATTTCTTCTTGAATATAGGTGGTACCACGGAACAGAACATCCGTCCTATTTTTTATAGGATGGATGTTCTTTTTATTTTTT
HBG379584	Lde	104773811	5	Bacilli	T-box leader	TTGATTCGCTGGCCGGCTGAACCAGGAGTAAGCCGGTCCGGTACCCGCACCGTTACCGCGTTTAAGCGGAGCATTATGCTCAATTTAGGTGGTACCGCGGTTATATATCGTCCTAGACATTTACTTGTCTGGGACTTTTTTTGGAGGAA
HBG379584	Lde	104773832	50	Bacilli	T-box leader	TTAACACAAGCCGGCGAGCGATCAGCTGCCGATTGGTCTGAGCGGGGGCCGGCACGATAAGCCGGCAGGAGTGGGGCCCTTCGAGGCTCAATTTAGGTGGTACCACGATAGTCTCGTCCTATTTTAGGATGAGGCTTTTTATTTTAGCG
HBG379584	Lde	116513817	5	Bacilli	T-box leader	TTGATTCGCTGGCCGGCTGAACCAGGAGTAAGCCGGTCCGGTACCCGCACCGTTACCGCGTTTAAGCGGAGCATTATGCTCAATTTAGGTGGTACCGCGGTTATATATCGTCCTAGACATTTACTTGTCTGGGACTTTTTTTGGAGGAA
HBG379584	Lde	116513839	33	Bacilli	T-box leader	TTAACACAAGCCGGCGAGGGATCAGCTGCCGATTGGTCTGAGCGGGGGCCGGCACGATAAGCCGGCAGGAGTGGGGCCCTTCGAGGCTCAATTTAGGTGGTACCACGATAGTCTCGTCCTATTTTAGGATGAGGCTTTTTATTTTAGCG
HBG379584	Lac	58337125	14	Bacilli	T-box leader	CATAAGTGCCCAAAAGTTGATCGGCTGCCATATTGATCTAAGCGTTTTTTGCACGTTACGCAAAAGTAAGTGGAATTCTTTTTAGAATTCAATTTAGGTGGTACCACGATTAACCTCGTCCTAATTTGGACGAGGTTTTCTTTTTAGAA
HBG379584	Lsa	90962047	28	Bacilli	T-box leader	GTAGCTTGTGAGCTGTTATCTTGAATAAAGTAGGGATAACCGGATTTCGATTCGTTAACAAGGATTTAAGTGGAGTTAAAAACTCAATTTAGGTGGTACCACGGCATTGTCGTCCTATTAAGTAGGATGGCAATGCCTTTTTCTTTGCT
HBG379584	Lca	116494743	62	Bacilli	T-box leader	TAGCTTGTGAGCTGCCGTCCTGAAGTGAGTAGGGAGCGGCCGGTGACAGCCGTTATCCTGAACCAAGTGGGGGATTGTTTCCCAATTTAGGTGGTACCGCGAGCTGACTCGTCCTAATTTTTTTAATTAGGGCGGTTTTTTTTATTCTC
HBG379584	Lca	116494771	22	Bacilli	T-box leader	ACGATATCAGTTCACAGTTGTCCTGCCGAAGTTGGTAAGCGGGACCGGTTGATCACCGTTAGTCAATCACTGAGGGGGACTTGTTCCCTGAAGTTAGGTGGTACCACGTTTGCTCGTCCTAATATTAGGGCGGGCTTTTTTGATTTCAA
HBG379584	Lsa	81428370	21	Bacilli	T-box leader	TGTATCACCTTGTTGTTTTTCAGATGAATCAAGTAGTTTGGAACGGCCAATGCCCGTTAACGCATCTTAAGGAGGGTCTTTGACTCTCAAAATTAGGTGGTACCACGAAGATTTCGTCCTATACAGGGCGGGGTCTTTTTTTGTTTTAA
HBG379584	Lsa	81428459	31	Bacilli	T-box leader	GTGAGCTGTTAACCTGAAATTTAGTAGGGCTAACCGGACCATTTCGTTCGTTAACAAATCATGAGTTGGGGACTAGTCTAGTCCTAATTTAGGTGGTACCGCGAAAAAGCATTCGTCCTATTGTGAGGAATGCTTTTTTGTTTGCCATT
HBG379584	Lbr	116333862	40	Bacilli	T-box leader	CTTGCGAGCTGAAAGGCTGAACTAATAGTAGGCCTTTTCCGGAGCACTCTCCGTTAACAAAGAAGTTAAGTGGGGCATAAATGCCCAATTTAGGTGGTACCGCGAAGACTCTTCGTCCTAATTGATAGGATGGGGAGTTTTTTTGTGCC
HBG379584	Lme	116617448	24	Bacilli	-	TGTTAATGCCCAAGGTTGCTGAGAATTATAATTAATCATATTAAATAAATAAGCGGTCGTTTAAAAACGACAAATTAGGTGGTACCACGGTAGAAAGATCGTCCTAATCTCTGTAATTTGAGATTAGGACGATCTTTTTTCGTGTTACG
HBG379584	Lsa	90962017	33	Bacilli	T-box leader	TCATCTTTCAAATACTTTCCTGAAATAATAGTAGGGTAAGTCGTTTCATCGCGTTAATGATGACTAAAGAAACTACTAATTAATGATAGTTAAAATTTGGGTGGTACCACGGAAATCTCGTCCCTTGCTGGATGGGATTTTTTTGTTTC
HBG379584	Lpl	28378792	47	Bacilli	T-box leader	TGCAGATCATCTCTGAATGCTATCCTGAATTGAGTAAGGGTGGCCGGTCCATGGACGTTAACCATGCTAAGAGAGAATTTAAACAATTCTAAAATTGGGTGGTACCACGATAACTTCGTCCCTGGGTGGACGAAGTTTTTTTTGTGTCT
HBG379584	Ppe	116492940	23	Bacilli	T-box leader	TCACTTTTGAGTGCTAGATTGAAATTCAGTAAATCTAGTCGGTTGGCAACCGTTAAGTGCTACAAAGAGGAAGACCATTTAATGGTCTTTAAATTTGGGTGGTACCGCGAAGACTTCGTCCCTGTTAAGGGATGGAGTCTTTTTATTTT
HBG379584	Lbr	116334043	114	Bacilli	T-box leader	ACTCTTCCAAGCTCTGTAGCCGAATCACAGTAAGCTATAGCGAGAACGTCGCGATATGACGATTGAGGGTTAATGTTAGTTGAACATTAACCGAATTTGGGTGGTACCACGAACGATTTCGTCCCTTGACGAGGTCGTTTTTTGTTTGC
HBG379584	Ooe	116491375	135	Bacilli	T-box leader	AGATCTGATGGTTGGTGAAAATCAGAACGCTTAAATCGAAGGTTGCTAAGATATAGAAAACGGAAGATATTAAGTGGCTTGGCAACAAGCAACTTGGGTGGTACCACGCAAAAGCGTCCCGAGATTTTCTCAGGGCGTTTTTATTTTGA
HBG379584	Lme	116618581	60	Bacilli	-	TTGTTTAGCTGAATATCAATATTTAGTAAGCTAAGCCGGTGAGGATCGTTAAACCCCAGTTGAGGGCAGCATTTTTATGCTGCTAAACGTTGGGTGGTACCACGCTATTGCGTCCCTATGCTTTCGAGCATAGGGGCTTTTTATATTTA
HBG379584	Dge	94986050	24	Deinococci	-	CCGTCACAGCGCGCACGAGCGCCGCACGCCTGGCCTCCGGGAGGTCGGGACGCGGAACGGCGGTGGTACCGCGGGACAGTGCATCGACGCCTCGTCTCGTCCGCATTCGGAGCTGACGCTCCGGCGGGCGGGGCGTTTTGTTTGCCCGC
HBG379584	Det	57234202	11	Dehalococcoides	T-box leader	CAAGTAGACCTGGCCGGGTTCGCCACCCGTTATAATGGGCGGGGCATGTTAGTGCCCTTATGAGAGCCTCTGCTTTAGGGCAGGGGAAGCGGGGTGGTACCGCGGGCTTATTTGTCCCGTCCCTGATAAGGACGGGATTTTCTTTTTTA
HBG379584	Sth	51892369	19	Clostridia	T-box leader	CCGGTTCCCGGCGAGGGCGGTAGGCGCAGGCGGCCTCGCCCCCGTTAGAGCGGCGGAGAGTTGGCGGCAGCCCTTCGGGCGGCCGCTGAACGAGGGTGGTACCGCGAGCGCAGCCTCGCCCCTTACGGGGCGGGGTTTTTCACTTCTTC
HBG379584	Chy	78043727	52	Clostridia	sORF	TTTGGGTGGTACCGCGGTGTAAAGCCGTCCCTTAACCTTTTTGGGTTAAGGGATTTTTTATTTGGGT
HBG379584	Tte	20808023	31	Clostridia	T-box leader	CCCCTCGGAGCTGCAGGCTGAACTTGTAAGTAGGCTGGGCCGGATTTTCCGTTATCTAAAATGAGGGATTAAGGCAAAGCTTTGCTTTGTCTTAATAATTAGGGTGGTACCGCGAACTTCTCGTCCCTGACGAGAAGTTTTCTTTTTAG
HBG379584	Cth	125973305	60	Clostridia	T-box leader	AAGCTTTCCGAGTAAGCTTGGCCGGTGATGAGCCGTTAATCAAATTGAGTGATTATGAATATATATATGAATATATATTCATAATAAATTTGGGTGGTACCGCGTGAGAATACTCTCGTCCCTTTTTGGGATGAGAGTTTTTTGTTTTG
HBG379584	Gka	56419671	27	Bacilli	T-box leader	AGTTCCATGCCGAACATCAAGTAGGCCATGGCGCGTCATTCCCGTTACGAATGAAAAGAGGGCTGTGCGTCGTTTGCATGGCCAAGAAGGGTGGTACCGCGAGACCGTTCTCGTCCCTTGCCGGGGGGAGAACGGTTTTTTATTTGGAA
HBG379584	Bcl	56964107	20	Bacilli	T-box leader	TATGTTTATCCATTTGTGCTAGTAGTGGGGTGCGTGCTGCCTACGTTAACGGCGTGAAGTGGAAAAGGCGCTAGCGCTTTTTCTATGAGGGTGGTACCGCGGGAAAACCTTCTCGTCCCTTTTTGGGACGGGGAGGTTTTTGTTTTTAA
HBG379584	Bha	15615108	71	Bacilli	T-box leader	CGAACGATCGTTGATTCAGTAGGCTGCAACAGGTCATGCCTGTTAACAATGACACGAGGGAACAAGCAAAGAATGTCGTTTGTTCACTAGGGTGGTACCGCGGGAATACCTTCTCGTCCCTAATGGGGATGGGGAGGTTTTTATTTGTT
HBG379584	Bli	52785521	25	Bacilli	T-box leader	TCCTTTCTGAACCGTCCAGTAGGAAAGGACGTCCCATCACGTTACGATGTTTGAGCGGATAAGCCGAATCGGCTTGTCTAAAAGGGTGGTACCGCGAGATCAAAGCCTTCTCGTCCCTTATGGGATGAAAAGGCTTTTTTTGTTTTAGA
HBG379584	Bsu	16078607	26	Bacilli	T-box leader	TTCCTTGCTGAACTCACAGTAGGTTAGGACGTTCATCACGTTACGATGCTCAAGAGGAAAAAGTGTATGCTTGCTTTTTCTAAAAGGGTGGTACCGCGAGATAAGCTTTCTCGTCCCTTATGGGATGAGAGGGCTTTTTTTATTTTCTG
HBG379584	Bsu	23499963	109	Alphaproteobacteria	-	CCCTGCCTCTTTATTCCTGCAAAGCTCGTTGCTAAAAGCGAGCCCATGATGACGGACTTTCGGCTTATCATGACGGCCATACGAATTATTGGCCCGGCCTCCCGCTTTGCCTGATCGGCTGGTTTGCACAGCCAATTTTCTGGGTAATT
HBG379584	Bme	17989388	109	Alphaproteobacteria	-	CGCCCTGCCTCTTTATTCCTGCAAAGCTCGTTGCTAAAAGCGAGCCCATGATGACGGACTTTCGGCTTATCATGACGGCCATACGAATTATTGGCCCGGCCTCCCGCTTTGCCTGATCGGCTGGTTTGCACAGCCAATTTTCTGGGTAA
HBG379584	Bab	62317149	109	Alphaproteobacteria	-	CCCTGCCTCTTTATTCCTGCAAAGCTCGTTGCTAAAAGCGAGCCCATGATGACGGACTTTCGGCTTATCATGACGGCCATACGAATTATTGGCCCGGCCTCCCGCTTTGCCTGATCGGCTGGTTTGCACAGCCAATTTTCTGGGTAATT
HBG523338	Bli	52787641	100	Bacilli	-	TTCTGAACGGAATTCATGTTTAAATCGATCTTGACTTTCACAGGCGAACTAGGTAGTATGTATTTTGGGCTCTTCAAAACGAAGAGATTCGAGTGATACGGACTATCAGCTCCCTTTCAAGAAATTGAAAGGGAGCTTTCTTGTTTTTC
HBG523338	Bsu	16080768	101	Bacilli	-	TATCAGATTTCATCTTCAAAACGATCTTGACTTTCATAGTCGAACTATGTAGTATGTATTTTGGGCTCTTCAAAAACGAAGAGAGAACATAGTACGTTATGCTCCCTTTCAAGAAATTGAAAGGGAGCTTTCTTATTTTC
HBG523338	Lde	104773508	17	Bacilli	-	GATTTTGTCCTTGACTTGCGGCTGAAAAGTCGTTATTATTTTGTTTGGGCACCCTATGTGCGTTTAGCTCCCTAATTGCTAGGGAGCTTTTTTATTATTTT
HBG523338	Lde	116513503	17	Bacilli	-	GATTTTGTCCTTGACTTGCGGCTGAAAAGTCGTTATTATTTTGTTTGGGCACCCTATGTGCGTTTAGCTCCCTAATTGCTAGGGAGCTTTTTTATTATTTT
HBG523338	Lac	58336574	27	Bacilli	-	TTTGCTTGACTTAAGAAGAAAAAGCAGATAATATTTTTGTTGGGCACCCTATGTGCGTTTAGCTCCCTGAATGGGAGCTTTTTTGTTTAAAA
HBG523338	Ljo	42518309	33	Bacilli	-	AGTACTTGACGGAAAGTAATTTTCCCTTTAGTATTTTGTATGGGCACTCTATGTGCAATTAAGCTCCCATGTATTTGGGAGCTTTTTTTGATTTTAAC
HBG523338	Lpl	28377375	36	Bacilli	-	GCTTTTCAAGATTTTTCCTTGACGAAAAGGGAATCTCCTTGTATTATCTTATTTGGGCTCTCTGGTAGAAATACCTGAGACAAACGATCGTATTAGCTCCCTATTTCTGCTGAAATAGGGAGCTTTCTTTATTTATAC
HBG523338	Ppe	116493299	81	Bacilli	-	ATATACAAACTTGACTTATAGTCTGTAACTCTGTATTATATTTTTTGGGCTCTGGAGATCCTTTTGAGGATTTTTCAGACAATGAACGGTAATACCCCCTATTCTCAGAATAGGGGGTATTTTTATTGTTG
HBG523338	Efa	29375723	90	Bacilli	-	TAGAAAAAATTATTTTCTTGAATAGAAGTACTTGACCTGATGTCCGTTTGCTTGTATTATACTACTTGGGCACCTTTAAGAAGGTCAGAAGTTTGAACGAACTTACAAGCTCCCTATTCGTAATGGATAGGGAGCTTTTCTATTTTTGT
HBG523338	Lca	116496002	30	Bacilli	-	TATGATTATTTGGGACATTTCATACTTAAGTTTTAGGCCTTGACGTCTTTGCCACAATTAGTTAATATACAGCTTGGGCGCTTTACAAAATGTAAAGCCAATACGGTTCAAGCTCCCTGTTCGTATGAATAGGGAGCTTGTTTTTGTTT
HBG523338	Lsa	81429241	59	Bacilli	-	AAGCAGTTAATAAGTTAGGTGATTTTTGCTTGACGCTAAAATAGATTTCTTGTATTATATTCTATGGGCGCTTTACAATTATTTGTGAAGCCAGAATCGGTTAACAAGCTCCCTGTTCATTTTGAATAGGGAGCTTGTTTTTGTTTTTT
HBG523338	Lbr	116333149	48	Bacilli	-	TTTTCGTGGTTCGCTTGACCTCTTTGCCAAAAGCAGGTATTATATTTTTTGGGCTCCTTGCTACTTGTAGTGAGGACAACTGAACGGTGAGCTCCCTATTCGCAATGGATAGGGAGCTTTTTTATAGTTTT
HBG114333	Ppr	54310151	23	Gammaproteobacteria	-	ATATTTATCGTTTTTTTATTTTTTGTTTTATCTGGTTGGTGAAAAAGTAGCTAAATAAGTTGCATTCATCGGCTTAAAGAGTAAAATTCCGAGGCTTCAAAATTTGGCACTGGCCCCGTTTTATTAGACGGGGCCAATTTATTTACAGT
HBG114333	Vch	15640583	82	Gammaproteobacteria	-	CGCACGCAACCGCTTGAGTGTTCAGTGAACTTTCCAATTTGTTAACTGAATCACGGTAATTTGTAGCGCTTTAAGCTGGCGAAAAAGTAGCTAAACCCCTTGCAAAGCCTCGGAATAAGAGTAAAATCCCGAGGCTTTATTTTGGCACG
HBG114333	Vpa	28899307	75	Gammaproteobacteria	-	TTCATCGATGTGACTATAGTTTCAGGGTGTTAGCTGCGTCACAAACTTGAATTTCGATTTATGTTGGTGAAAAAGTAACTAAACCCTTGCATTGCTCCGGGATAAGAGTAAAATTCCGGAGCTTTATTTTGGCA
HBG114333	Hso	113460439	22	Gammaproteobacteria	-	ACTTGCTTTTTAGCTAAAAAAGAGTACAATCTTCAGGCTTTTTGTCTATATATACAGAGAAAAAAGTAAGCATTCCCACTCTTTTGATGTGGGTTTTCTTTTAGTTT
HBG114333	Msu	52424495	22	Gammaproteobacteria	-	TAAAATCCCTCTCATTTTAACAAAAGTCGAGACTAAGATAAACCTTGCTTTTTAGGCTTAAAAATGTATAATCTTCAGGCTTTTTGTCTATATATACAGAGAAAAGAGTAAGCATTCCTGCCCCTTCGTAGCAGGTTTTCTTTTATTAT
HBG114333	Sde	91794105	31	Gammaproteobacteria	-	CGGAGAACTGAACTTGATATCAAGGAGCCACTCAAGTCTTAGGCGTAAAAATCGCCGGATTTGGTTGCATTCGTTGAAAAGTCAGGTAAAATCTTCCGGCTTTCTTTCTGGAACTCTTCGCGAACACGGAGTTCCAGTTTTTATTTTTG
HBG114333	Sfr	114564084	31	Gammaproteobacteria	-	TGGTTAGGTTATATTTTTGACTTTATTGCAACAAAATGGGTGAGCTAAAAATCATCAGATTTGGTTGCAATAGTTCAAAAGTCAGGTAAAATCTTCCGGCTTTCTTTCTGGGACTCTTCGCGAACACGGAGTTCCAGTTTTTATTTTTG
HBG114333	Sba	126173448	33	Gammaproteobacteria	-	GTTGACTCTGGTAACAATGAACCGCTAACGAAGGACGCAGGCGTAATAATCGCCATCTTTGGTTGCATTAGTTGGAAACTCAGGTAAAATCTTCCGGCTTTCTATCTGGGACTCTTCGCGAACACGGGGTTCCAGTTTTTATTTTTGCT
HBG114333	Son	24372935	32	Gammaproteobacteria	-	GTTGATTCTATTTGGAACTTTGGGTGCAATCCTTGGTCAGGTTTAATAATCACCAGATTGGGTTGCATTAGTTGAAAAGTCAGGTAAAATCTTCCGGCTTTCTATCTGGGACTCTTCGCGAACACGGGGTTCCAGTTTTTATTTTTGCT
HBG114333	Plu	37525224	14	Gammaproteobacteria	-	TCGATAAAGTCTCGAAGAATATCCACTTTGGATTGCTTTTTGCGCCAAAGTGAGTAAACTTTTCGGGCTTTTTATCTGACAACCGGACTTCGTTCCTCGATGAAGTCTGGTTGTTTTGTTAACT
HBG114333	Eca	50122281	14	Gammaproteobacteria	-	TCACTGAAATCGATGGTGCAGAGAAACTCTTGGCGAGATTATACGCTTTAGATTGCTTTTTGCGCCAAAATGAGTAAAATTTTCGGGCTTTTTATATGACATACTGGGCTCCGTTCCTCGATGGGGCCCGGTTGTTTTATTCA
HBG114333	Sty	16765991	14	Gammaproteobacteria	-	CGCCGACGCCAAACTGGCTGCAACGGTCACGCCCTGGAATCAAGCTTCATCACATGTTGATTGCTTTTTTCCCAGAAATCAGTAAAATTTTCGGGCTTTTAATATGACGCCGGGCTCCGTTCCTCGATGGGGCCCGGTTGTTTTATTCA
HBG114333	Sbo	82545153	14	Gammaproteobacteria	-	ATGACCTTATGCGACAGAGTTATTAACTGCTGATTGCATTTTCTCCAGAAATCAGTAAAATTTTCGGGCTTTTAATATGACACCGGACTCCGTTCCTCGATGGGGTCCGGTTGTTTTATTCA
HBG114333	Sfl	30064008	14	Gammaproteobacteria	-	ATGACCTTATGCGACAGAGTTATTAACTGCTGATTGCATTTTCTCCAGAAATCAGTAAAATTTTCGGGCTTTTAATATGACACCGGACTCCGTTCCTCGATGGGGTCCGGTTGTTTTATTCA
HBG114333	Sdy	82777968	14	Gammaproteobacteria	-	ATGACCTTATGCGACAGAGTTATTAACTGCTGATTGCATTTTCTCCAGAAATCAGTAAAATTTTCGGGCTTTTAATATGACACCGGACTCCGTTCCTCGATGGGGTCCGGTTGTTTTATTCA
HBG114333	Eco	16130530	14	Gammaproteobacteria	-	TCCGGCACCAAACTGGCTGCACCGCCGACGGCCTTTTACAGCAGAGTTAGCAACTGTTGATTGCAATTCCCGCAAAAATGAGTAAAATTTTCGGGCTTTTAATATGACACCGGACTCCGTTCCTCGATGGGGTCCGGTTGTTTTATTCA
HBG114333	Sso	74313199	14	Gammaproteobacteria	-	TCCGGCACCAAACTGGCTGCACCGCCGACGGCCTTTTACAGCAGAGTTAGCAACTGTTGATTGCAATTCCCGCAAAAATGAGTAAAATTTTCGGGCTTTTAATATGACACCGGACTCCGTTCCTCGATGGGGTCCGGTTGTTTTATTCA
HBG114333	Yen	123441194	14	Gammaproteobacteria	-	TAAACGAAGAAAATTGTGCTCATTACAAAACTAGCGCATAGGAATCTACGCTTTAGATTGCTTTTTGCGCCAAAATGAGTAAAATTTTCGGGCTTTTTATATTGCAACTGGACCCCGTTCCCCGATGGGGTCCAGTTGTTTTATTAACT
HBG114333	Ype	16123448	14	Gammaproteobacteria	-	GGTAAACGATGAAAATGGTACTCAGTACAAAATGTGCGAACAGGAATCTACGCTTTAGATTGCTTTTTTCGCCAAAATGAGTAAAATTTTCGGGCTTTTTATATTGCAACTGGACCCCGTTCCCCGATGGGGTCCAGTTGTTTTATTAA
HBG114333	Yps	51595184	14	Gammaproteobacteria	-	TAAACGATGAAAATGGTACTCAGTACAAAATGTGCGAACAGGAATCTACGCTTTAGATTGCTTTTTTCGCCAAAATGAGTAAAATTTTCGGGCTTTTTATATTGCAACTGGACCCCGTTCCCCGATGGGGTCCAGTTGTTTTATTAACT
HBG001285	Ban	30260293	136	Bacilli	-	TTGGCTATGTTAACATTATACAATGCCAATATATGATTTTCTGCGTTGAGAAAGATGTATATTTTTGTTTCTCTTGGAAAAGATAGTAAAATCAGCAGATTATGAAACAGAATGATGGTTTTCTTATAGAAGCCATTTTTCTTTTTTGA
HBG001285	Ban	50196908	136	Bacilli	-	TTGGCTATGTTAACATTATACAATGCCAATATATGATTTTCTGCGTTGAGAAAGATGTATATTTTTGTTTCTCTTGGAAAAGATAGTAAAATCAGCAGATTATGAAACAGAATGATGGTTTTCTTATAGAAGCCATTTTTCTTTTTTGA
HBG001285	Bce	30018372	134	Bacilli	-	TTGGCTATGTTAACATTATACAATGCCAATATATGATTTTCTGCGTTGAGAAAGATGTATATTTTTGTTTCTCTTGGAAAAGATAGTAAAATCAGCAGATTATGAAACAGAATGATGGTTTTCTTATAGAAGCCATTTTTCTTTTTTGA
HBG001285	Ban	49183136	136	Bacilli	-	TTGGCTATGTTAACATTATACAATGCCAATATATGATTTTCTGCGTTGAGAAAGATGTATATTTTTGTTTCTCTTGGAAAAGATAGTAAAATCAGCAGATTATGAAACAGAATGATGGTTTTCTTATAGAAGCCATTTTTCTTTTTTGA
HBG001285	Lde	104773535	75	Bacilli	-	GGCTTGCTTTCCTTTAAAATTAGTGGTATAATATTGGACGATTTAAAAGGCTGAAGTTCAGGATTTTACTGATATATTGTCCAGTAAAATGATACAGACAAAAACGACTTGTTCGTTTTTGTCTTTTTTATGCCCAA
HBG001285	Lde	116513532	162	Bacilli	sORF	GGCTTGCTTTCCTTTAAAATTAGTGGTATAATATTGGACGATTTAAAAGGCTGAAGTTCAGGATTTTACTGATATATTGTCCAGTAAAATGATACAGACAAAAACGACTTGTTCGTTTTTGTCTTTTTTATGCCCAA
HBG001285	Lac	58336623	71	Bacilli	-	TAAGTACTTGATCTTGACAAAAATAAAAAAATATTATACAATTTTTGCTGATTTAAAAAGACTGAGATTCAGGATTTTGCTGATCTATTGTCCAGCAAAATGATAAGGACAAAAACGACACTTGTTGTTTTTGTCTTTTTTATGCCTAA
HBG001285	Lga	116628956	62	Bacilli	-	TTCTTTTTGACAAATTAGTAATATAAGTGTAAAATACAAAACGTTTAAAAGGCTGAAATTCAGGATTTCGCTGATCTATTGTCCAGCGAGATGATAAAACAAAAACGACTATTATGTTGTTTTTGTTTTTTTGTACCCAA
HBG001285	Ljo	42518422	71	Bacilli	-	TTTTTTGACAAATTAGTAATATAAGTGTAAAATACTAAACGTTTAAAAGGCTGAAATTCAGGATTTCGCTGATCTATTGTCCAGCGAGATGATAAAACAAAAACGACATTTACGTTGTTTTTGTTTTTTTGTACCCAA
HBG001285	Jsp	89053059	128	Alphaproteobacteria	-	ATCCGGGGTCCAGCCGTCGCCGTCTAATAGGACGGCGTCTTGGAAAGGGCCTGTGGGTCAGGCGTTTTCCAAGACGATGACATAGGGGTCGTGCTTTGCCGGTGGGACGGCAGACAGATGGACCCGTCACGTCTGTATTCTTGCGAGCG
HBG001285	Spo	56698330	136	Alphaproteobacteria	-	GGTCAGGAGCCGTTTTCCGTCACGGAAAACGGGCCGGAATTTTTGCAAAATTCCGGTTGCGCTCCGAAACTTCGAGGCTGGACCCGGGAAATCCGGGTCCAGCCGAACCTGTCTTAGAAAGGACCCCTGCGGCGGGGTATTTTCTAAGG
HBG401792	Ssa	73663536	11	Bacilli	T-box leader	TAAAGTGAATAACTTAAATGAGAATTATAAGGAATAGACTTGATATCAATCAGTACAAAGTTTGATTTAGGCAATTGCTTATATAAAATGAGAGTGGAACCGTGCAAAAGCACCTCTAACAATAAAGTTAGGGGTGCTTTTTTATAAGG
HBG401792	Sep	27467209	82	Bacilli	T-box leader	ATTAATGAATGCACCTTTGTTAATAAAAATAAATAATTGAGATGAGAATAGTAATAAATCAAATATGAGTATTGCTATTAAATGAAGAGTGGAACCGTGCGAGAGCGCCTCTAGCAACAAATGTTAGAGGTGCTCTTTTCATATTTTTA
HBG401792	Bcl	56961910	18	Bacilli	T-box leader	TTCTTGAACAGGAACACGTAGGGAAAAGCGGGTCGCTCCGTTACAAGCGATTAGAGATTCAGCAAAAAGCTGAAAAAAGCAGAGTGGAACCGTGCAGTAAGCGCCTCTGTACCTTCGTTGGGAGGTGCAGGGGCGTTTTTTATTGCGAT
HBG401792	Neu	30249657	104	Betaproteobacteria	-	TCAGTCAACAATCTCAAGGTAACAAAAGTAACGCGGGCGGGTACAATAGGCCGCCTGTTTTTCCAATTCCACAGCCATCGGGCCGGGCTGATTCCCGGCATGGCCGGCAGGTTCTCCGGGCAACATTTTCCCGGGTATTTATTGTTTGA
HBG401792	Neu	30249657	26	Betaproteobacteria	-	TCAGTCAACAATCTCAAGGTAACAAAAGTAACGCGGGCGGGTACAATAGGCCGCCTGTTTTTCCAATTCCACAGCCATCGGGCCGGGCTGATTCCCGGCATGGCCGGCAGGTTCTCCGGGCAACATTTTCCCGGGTATTTATTGTTTGA
HBG401792	Neu	114330446	174	Betaproteobacteria	-	AAAAAGCCAGAAATCTCATAGTAGAAAAAGTAATGCGGGCAGGTACAATAGACCTCCTGTTTCTCCAGCTCTGCTGCCAACGGGTCAGGTTCATCCAGATATTACTAGCAGGTTTATTCCGGGTATCAATTCTCGGCTATTAATTCAGG
HBG401792	Yen	123440482	11	Gammaproteobacteria	-	TTGTTCAGCTGAAATAAAATAATAAAGATATAGCCACAATCCTTGGCGTTGCCGCTTCAAGGTACAAGGGCGTTAGTCGCTTCGGTCGTTCCCCGAAGTGGCTTGTTTATGGGCAG
HBG401792	Yps	51594424	12	Gammaproteobacteria	sORF	CCACGTCAGTGATTCGGGGGGGCGAGAGCCGCTAACGTTAATTATAACCAAATCAATAGTAACCATAATTAATCGTAACAGTGCTACAGCTTGAAGGAATAAGGGCATAGCCGCTTCGGTCGTTCCCCGGAGTGATTTGTTTATGGGCA
HBG401792	Xfa	16120421	12	Gammaproteobacteria	sORF	CCACGTCAGTGATTCGGGGGGGCGAGAGCCGCTAATGTTAATTATAACCAAATCAATAGTAACCATAATTAATCGTAACAGTGCTACAGCTTGAAGGAATAAGGGCATAGCCGCTTCGGTCGTTCCCCGGAGTGATTTGTTTATGGGCA
HBG401792	Mth	83591301	12	Clostridia	T-box leader	GTAGGCCCTGCCGGCAGGCCCCGTTACGGCCCGGGAAGTTATTGCCCGTTGAGTGGAGGAGTAATCCTCAAACAGGGTGGAACCGCGAGAGCCCCTCGTCCCTGACCGGAGAGAGGCTCTTTTATTTTCCGAAGAGCTATTTTTAGGAG
HBG401792	Swo	114567863	157	Clostridia	T-box leader	AGGTAGGCCGAATCTTAAAGTAGGCCTATCCGGTTATAAGCCGTTATAGGATTAAGGGGAGTGCTTTTAGGAAAACAGCGCTCAATTAGAGTGGAACCGCGGAAGAATGCCTTTCGTCTCTTTAGGGACGAAGGGCTTTTTTTATTATA
HBG401792	Gka	56418619	30	Bacilli	T-box leader	GAACAGAGACGTTCTGCAGTAGAGGGGAGCGGAGCATCTCCGTTATCGGAATCGAGTGAGCGAAACGGCGCCCCGTTTCGCTAAACAGAGTGGAACCGCGCCAAAAGCGTCTCTGTGTCTGCGGCACAGGGACGCTTTTTTATTCAAGA
HBG401792	Bth	49476708	110	Bacilli	T-box leader	TTTGCAAAACGTCTTAGGGCGTAAAAAGTAAGCAGAAGCGGTGTACACCGTTATCAGAGATGAGTTTGAGGCTTTTTTAGCCTAAACAGAGTGGAACCGCGCTTATAAGGCGTCTCTGTCAATATGACAGAGGCGTCTTTTTTTATACC
HBG401792	Ban	30260279	110	Bacilli	T-box leader	TTTGCAAAACGTCTTAGGGCGTAAAAAGTAAGCAGAAGCGGTGTACACCGTTATCAGAGATGAGTTTGAGGCTTTTTTAGCCTAAACAGAGTGGAACCGCGCTTATAAGGCGTCTCTGTCAATATGACAGAGGCGTCTTTTTTTATACC
HBG401792	Ban	47525343	110	Bacilli	T-box leader	TTTGCAAAACGTCTTAGGGCGTAAAAAGTAAGCAGAAGCGGTGTACACCGTTATCAGAGATGAGTTTGAGGCTTTTTTAGCCTAAACAGAGTGGAACCGCGCTTATAAGGCGTCTCTGTCAATATGACAGAGGCGTCTTTTTTTATACC
HBG401792	Bce	42779169	111	Bacilli	T-box leader	GTTTTGCGAAACGTCTTAGGACGTAAAGTAAGCAGAAGCGGTGTACACCGTTATCAGAGATGAGTTTGAGGCTTTTTTAGCCTAAACAGAGTGGAACCGCGCTTATAAGGCGTCTCTGTCAATATGACAGAGGCGTCTTTTTTTATACC
HBG401792	Bce	30018359	121	Bacilli	T-box leader	TCGTGGGATGTCTTAGGCCGCAAAGTAAGCAGAAGCGGTTTACACCGTTATCATGGATGAGTTTGAGGCTTTTTTAAGCCTAAACAGAGTGGAACCGCGCTTAAAAGGCGTCTCTGTCAATATGACAGAGACGCCTTTTTTTTATACCG
HBG401792	Ban	49183122	110	Bacilli	T-box leader	TTTGCAAAACGTCTTAGGGCGTAAAAAGTAAGCAGAAGCGGTGTACACCGTTATCAGAGATGAGTTTGAGGCTTTTTTAGCCTAAACAGAGTGGAACCGCGCTTATAAGGCGTCTCTGTCAATATGACAGAGGCGTCTTTTTTTATACC
HBG401792	Bli	52078588	38	Bacilli	T-box leader	AACGTTTTTATAACAAGTATTCAAAGGCGGTATCCGCCGTTATGGATGAGAGTTGAGAAAACAGCTGTGCTGTTTTCTAAACAGAGTGGAACCGCGCGTCAAAAAGCGTCTCTGTCATCAGACAGAGGCGTTTTTTATATGGTTTGACA
HBG401792	Bli	52783949	43	Bacilli	T-box leader	TGAAGAACGTTTTTATAACAAGTATTCAAAGGCGGTATCCGCCGTTATGGATGAGAGTTGAGAAAACAGCTGTGCTGTTTTCTAAACAGAGTGGAACCGCGCGTCAAAAAGCGTCTCTGTCATCAGACAGAGGCGTTTTTTATATGGTT
HBG401792	Bsu	16077161	35	Bacilli	T-box leader	ACGTTTTTTGAAATCAGTATTCAAAGGCGGCCGCCGCCGTTACAGGCTGAAGTTGGGAGAGCAGAAGTCTGCTTTTCAAACAGAGTGGAACCGCGCGGTTAAAGCGTCTCTGTCATGTTTACATGCAGAGACGCTTTTTTTATTGGGTA
HBG401792	Cac	15893975	31	Clostridia	-	CGCTTTGGAGTACATCATTTGAAGTATGAGTAGGATGATGCGGTAATACCCGTTATAGTATGGAGCATTATATGTGCTTTTGTTTTAGAGTGGAATAGCGAGTAAGTATGACTTCGTCTCTAGTGAGAGACGGGGTCTTTTTTTATAAA
HBG401792	Cte	28210108	22	Clostridia	T-box leader	CGAAATCAGTAGGCTGCAACGGTTTTACCCGTTATAGTAATAAAGCATTATAGTGCTTGAACTTTATTCTAAGCCTAATTTATAGGTAGAGTGGAATACGAAAGATACAACTTCGTCTCTATTTTTGAGATGAAGTTTTTTATTTATTC
HBG053760	Sty	16764324	22	Gammaproteobacteria	-	GCTTATGAGGTCCGCGGGTATAGCGCAATGGATGCGTTGTTGCTGTCGTCGGTCTGGTAAGGCGAAAACGTCGCTATTACGTAAACGCGGTTTACGTTCATCAATACAATCAGAGGCGATCATCAATTGATCGCGTTTCCTTTTATTAT
HBG053760	Sen	62179487	22	Gammaproteobacteria	-	GCTTATGAGATCTGCGGGTATAGCGCAATGGATGCGTTGTTGCTGTCGTCGGTCAGGTAAGGCGAAAACGTCGCTATTACGTAAACGCGGTTTACGTTCATCAATACAATCAGAGGCGATCATCAATTGATCGCGTTTCCTTTTATTAT
HBG053760	Tte	20806566	16	Clostridia	T-box leader	AGTTTTACTTACGAAATCCATCCTGGAGCTAGGGTGTAATGACCTTCGGGCGACCGTTAAATCATGTGGAGGGCCCAATTTTTGGGCCGAAAGAGGGTGGCAACACGGGGTTCCCGTCCCTTTGTGGGACGGGAATTATTTTTAGAAAG
HBG053760	Cte	28209854	22	Clostridia	T-box leader	GAATCCACCTTGGAGGGATTGTGATAATAAACAGTACGTTAAGCACGTTAAGCTTATTTTAAAGAGGATTAATTTTACAAGTTAATCAATTAGGGTGGCAACGCGGAGTCTTTCGTCCCTTTAAGGGCACGAGGGGCTTTTTTTAATAT
HBG053760	Cno	118443475	43	Clostridia	T-box leader	TGTGAATCCAACTCTGAGGGATTGTGATAAACAATACGGTAAAACCGTTAATATTTAAAGTGGGTTTATTTATAAACCAATTAGGGTGGCAACGCGGAGTCCTTTCGTCCCTACATTAATGTGTAGAGAAGGGCTCCTTTTTTGTGTCA
HBG053760	Ssa	73661318	36	Bacilli	T-box leader	ATATTTAATATGAATCTACCTACTATATGAGAACAATCGGTTATAGCCGTTATTTAGTGAGAGTGCAGTCTAATTTTGGACTGTTAAATAGGGTGGCAACGCGTAGACCACGTCCCTTGTACAGGGACGTGGTCTTTTTGTGTTATTAT
HBG053760	Sau	15925714	64	Bacilli	T-box leader	TACTTAATTTAAAAGAACAATCGGTGATAACCGTTATTTTAGTGAAGTGCAATTTAGGTTTAGTGTATCTTTATAACTTAAATTGTTAAATAGGGTGGCAACGCGTAGACCACGTCCCTTGTAGGGATGTGGTCTTTTTTTATTTTCTA
HBG053760	Bth	49478185	25	Bacilli	T-box leader	GAATGTGGAATATCTTTATGATTAGTAAACATTCCCGGTGAAGAGCCGTTATTTCTACTTGAGAGGAAGGCGGTAATGCTTTCAACTAGGGTGGCAACGCGGGTTAACTCCCGTCCCTTTATATAGGGACGGGAGTTTTTTGTGTTTTA
HBG053760	Ban	30260206	25	Bacilli	T-box leader	GAATGTGGAATATCTTTATGATTAGTAAACATTCCCGGTGAAGAGCCGTTATTTCTACTTGAGAGGAAGGCGGTAATGCTTTCAACTAGGGTGGCAACGCGGGTTAACTCCCGTCCCTTTATATAGGGACGGGAGTTTTTTGTGTTTTA
HBG053760	Ban	47525268	25	Bacilli	T-box leader	GAATGTGGAATATCTTTATGATTAGTAAACATTCCCGGTGAAGAGCCGTTATTTCTACTTGAGAGGAAGGCGGTAATGCTTTCAACTAGGGTGGCAACGCGGGTTAACTCCCGTCCCTTTATATAGGGACGGGAGTTTTTTGTGTTTTA
HBG053760	Bce	42779094	25	Bacilli	T-box leader	GAATGTGGAATATCTTTATGATTAGTAAACATTCCCGGTGAAGAGCCGTTATTTCTACTTGAGAGGAAAGCGGTAATGCTTTCAACTAGGGTGGCAACGCGGGTTAACTCCCGTCCCTTTATATAGGGACGGGAGTTTTTTGTGTTTTA
HBG053760	Bce	30018290	25	Bacilli	T-box leader	GAATGTGGAATATCTTTTGGATTAGTAAGCATTCCCGGTGAAGAGCCGTTATTTCTACTTGAGAGGAAAGCGGTAATGCTTTCAACTAGGGTGGCAACGCGGGTTAACTCCCGTCCCTTTATATAGGGACGGGAGTTTTTTGTGTTTTA
HBG053760	Ban	49183051	25	Bacilli	T-box leader	GAATGTGGAATATCTTTATGATTAGTAAACATTCCCGGTGAAGAGCCGTTATTTCTACTTGAGAGGAAGGCGGTAATGCTTTCAACTAGGGTGGCAACGCGGGTTAACTCCCGTCCCTTTATATAGGGACGGGAGTTTTTTGTGTTTTA
HBG053760	Bsu	16077081	29	Bacilli	T-box leader	CTTGAGCGAAATGCTGAAGCGAGTAGGCATTTACGGGATAACCGTTATGTTTGAAAGTGGAAAACGAGTCTTTGATTTGTTTTCAATCAGGGTGGCAACGCGAGAGCTCTCGTCCCTTTATGGGGATGAGGGCTCTTTTTATTTTCGAT
HBG053760	Lde	104774578	14	Bacilli	T-box leader	CAGATTTCATTAGTGTGGGCAATTAATCATTGCACGGCCGGGCACCGTTAACGCTCAACTGAGTGCGGCTCTTTGAGCCGAAACTGGGTGGTACCGCGAACCGTGCGCCGATTCGTCCCAAGACTGGGACGGACCGGTTTTTTTATTTT
HBG053760	Lac	58337885	11	Bacilli	T-box leader	TGGGCAATTAATAGTTGCACGGTTTGGCGTCGTTACTCGTCTATTAAAGAGGTGCAGTCTAATTTAGACTGAAAATGGGTGGTACCGCGAAACTGTGTAAGAGCCGATTCGTCCCAGTAATAGGGATAATCGGCTCTTTTTTATGCATG
HBG053760	Ppe	116493174	15	Bacilli	T-box leader	CCGGCGCTAGTTAAAAGGTGGGTAATGCCACACGGTGATTCCGTTATCGTCGGATTGAGTGCACCGCTTATATAAGCAGGTGAACTTGGGTGGTACCGCGAAAAGAGTCTCTTCGTCCCAATGTGGATAGAGGCTCTTTTTCTATATTT
HBG053760	Lbr	116334281	28	Bacilli	T-box leader	GTCGAAAATTCCAGCACTAAAAAAGTGGGCGGGTAATGCCGCACGGTGCAGACCGTTATCATGTTCAAGGGTGTCATTGCGTGCAATGACGAACTTGGGTGGTACCGCGAAGGTCTTCGTCCCATGTGACGGAGACCTTTTTTGTATCA
HBG262099	Sco	21223884	101	Actinobacteria	-	ACTGCCTCCGTGCTCTCGTTCGCCATGATTATTGGCAGCAGGCGCGCCGGTCCGCAGTGACCACCACGTACGACCAGGTACGGGTGGACACCGTCGTCCTCGACCCGCGCGCAGACCTCTCGCACCCGCGAGGGGTTTTTCGCTTTCCT
HBG262099	Sav	29829252	108	Actinobacteria	-	AGACTGCCCCCGTGCTCTCGTTCGCCATGATTATTGGCAGCAGGCGCGCCGGTCCGCAGTGACCGCCACGTACCACTACGTACGGGCGGACACCGTCGTCCTCGACCCGCGCGCAGACCTCTCGCACCCGCGAGGGGTTTTTCTTTTTC
HBG262099	Tfu	72161021	50	Actinobacteria	-	GTGGGGCCTGGGTGCACCCAGAGAACAAGATGTGGCACACTTGGTGCTATGCCGCCTCAGGCGATCATTATCGTGAGGCGCGCTGGCTGAAACGGACCCCGCCAGCGCGCAGACCTCTCGTGTCCACGAGAGGTCTTTTTTGTTGGCGG
HBG262099	Smu	24379790	27	Bacilli	-	TCGAAAGGAAAAAGTCAATGTTTACACGAAATGACGCTTTGTTGTTGAGGTGTGAGGGCTAATGCAAAAGCATTAGTCCTGTTTGGCTTACCAAGCGGGAAGAAAAAACATCTCGCTTGGGTTTCTGAGTGAGATGTTTTTTTACTTTA
HBG262099	Ssa	125717811	32	Bacilli	-	GTCAAACATGAAGTCAACCCAATCTTCAAACTTTGCTTTGTTGTTGCGTTACTCGGGCTAGTGCAAAAGCATTAGTCCTGTTTGGCTTACCAAGCGGGAGTAAATCAACATCTCGCTTGTTCCTCAAGTGAGATGTTTTTTATTTCACC
HBG262099	Sth	55823122	1	Bacilli	-	AGGAAATAAATCAGATGACATTCGCAACTACAACTATCTTGCTATTGCGTAATGAGGGCTAGTGCAAAAGCATTAGTCCTGTTTGGTTTACCAAGCGGGAGTTCAAAACATCTCGCTTGGGTTTCCGAGTGAGATGTTTTTTTACTACT
HBG262099	Rso	17546791	73	Betaproteobacteria	-	AGTCTCGATTGATGGCCTACTAGGTCGTCAGGTCGGGACACGCGCATAGGAATCGCAGAACAGGCAACCAGGAACCGCCTAGTCTTCGCGAAACAGGAATCACAGCGCCCCGGCCTGCAACCATGCACGCCGGGGCGTTTTGCATTCTG
HBG262099	Rme	94309863	74	Betaproteobacteria	-	CGCTCGCACCATTCTAGGTGGCCTACTAGGCCATCAGGTCGGGTTGCGCGCGCGCTAAGGGTCACCAATCGCCTTAACGCGGAATCACCAGGATTCTTTCGAACGCCCCGGCCTGCATCGTTGCACGCCGGGGCGTTTTGCATTCTGAC
HBG262099	Msu	52424654	24	Gammaproteobacteria	-	CTTATTACTCCTCTCACATTCTGTGTGCGGCTAATCGGTTGTGGATAAAAAACGGCAAATGTAAAGATTCCATAAATTAAAACCCGCACTTCAAAATGGCGGGTTTTTTCATATTTAA
HBG262099	Cps	71280884	64	Gammaproteobacteria	Peptide leader	GTTTTGTTGCTTCTTCAAAAGTTTAAATATTGAGAACTAAGTAGAAATAAAATAAAACCCGCGCTAACAATCGCGGGTTTTTTTATGTCCGC
HBG258034	Cpe	110802599	58	Clostridia	PyrR binding site	TAAAAGCAGTCCAGAGAGGCTGAATAAAATAACCTTTAAATTTGATCCAGAGAGGTCAATAAGGAAGTTATATAGTTGAATTATAATCGTAAAAGATTTATTTATACGTGAAAAGTCTTCCTTATCTTAGGAAGACTTTTTTTAATAAA
HBG258034	Cpe	110799591	58	Clostridia	PyrR binding site	TAAAAGCAGTCCAGAGAGGCTGAATAAAATAACCTTTAAATTTGATCCAGAGAGGTCAATAAGGAAGTTATATAGTTGAATTATAATCGTAAAAGATTTATTTATACGTGAAAAGTCTTCCTTATCTTAGGAAGACTTTTTTTAATAAA
HBG258034	Bli	52785528	24	Bacilli	PyrR binding site	AAACCTTTTAAATGAAGTCCAGAGAGGCTTGAAAGGGTTGCGGAGAGAGAAGTGCAAAAAAGCGCATTCTCTGATTCACTGTACCCCAAGCCGTTATGGCCTGGGGTTTTTTTACGGGAAA
HBG258034	Bsu	16078613	26	Bacilli	PyrR binding site	AACCTTTTAATGAAAGTCCAGAGAGGCTTGGAAGGGTTATGAAGAGAAGGAAGCTTCAATGCTGCCCTCTATTTAACCATACCCCGAGTCTATCTTAGACCGGGGTTTTTTTTCAGCCTTA
HBG258034	Lde	104774744	12	Bacilli	-	AAAGAATAACAGATAAATAATCAACCATTTAATTGACTCCAGAGAGGGCCAGAAGGGTTGCTTAGTTTTTCGTATACAAAAATATGGAGAAGAAGCCTGGAGCAATTAAATGCTTCAGGCTTCTTTTGATAG
HBG258034	Lde	116514879	12	Bacilli	-	AAAGAATAACAGATAAATAATCAACCATTTAATTGACTCCAGAGAGGGCCAGAAGGGTTGCTTAGTTTTTCGTATACAAAAATACGGAGAAGAAGCCTGGAGCAATTAAATGCTTCAGGCTTCTTTTGATAG
HBG258034	Lac	58337653	10	Bacilli	-	AAATAAAAAATTTAATACCCAACCATTTAATTGACTCCAGAGAGGGCCAGAAAGGTTGCTTAGTTTTTCGTATACCAAAATACGGAAAAAGGCCTGGAGTAATTAAATGCTTCAGGCTTTTTTGTTAGAA
HBG258034	Ljo	42519204	11	Bacilli	-	TTAAAAAATATTAATTTAATAGTCAACCATTTAATTGACTCCAGAGAGGGCCAGAAGGGTTGCTATATTTTTCGTATGCAAGAATATGAAAAATAGGCCTGGAGCAATTAAATGCTTCAGGCCTTTTTGCTTTAGA
HBG258034	Lpl	28379203	19	Bacilli	-	TTTAATTGAATAAAACCATTTAATTGTTTCCAGAGAGGAACGAAACGGTTTGGTCATGCGTGACCACTTAATCGGAGTCTAGCCTCTTTGCAAACATTTTTGCGGAAGCTAGACTTTTTTTATATAC
HBG258034	Ngo	59802197	11	Betaproteobacteria	-	AAAAATACAGGATTCGTGCGGTAAAACTTTGTGGAGGCAAATGTGCGATAATACGCGCCGTGTCGCCGCTTTTGCGAAGCTGTTCCGCAAACATACGGGCGGCGTGGACGTATAACCGGATACCCGCCTGACGCGGGTTTTTTACGGAA
HBG258034	Nme	121633984	11	Betaproteobacteria	-	TACGGGATTCGTGCGGTAAAACTTTGCGGCGGCAAATGTGCGATAATACGCGCCGTATTGCCGCTTTTGCGAAGCTGTTCCGCAAACATACGGGCGGCGTGGACGACGTATAACCGGATACCCGCCTGACGCGGGTTTTTTACGGAAGG
HBG258034	Sty	16767705	18	Gammaproteobacteria	pyrBI operon peptide leader	ATGGTTCAGTGTGTACGACATTCTGTCTTACCGCGTCTGAAAAAAGACGCAGGCCTGCCGTTTTTCTTTCCGTTGAAAACCAATACCAAGCCCCTCAATTGAGGGGTTTTTTTTTGCCC
HBG258034	Sen	62182885	18	Gammaproteobacteria	-	TCTGTCTTACCGCGTCTGAAAAAAGACGCAGGCCTGCCGTTTTTCTTTCCGTTGAAAACCAATACCAAGCCCCTCAATTGAGGGGCTTTTTTTTGCCC
HBG258034	Sfl	30065468	19	Gammaproteobacteria	pyrBI operon peptide leader	ATGGTTCAGTGTGTTCGACATTTTGTCTTACCGCGTCTGAAAAAAGACGCTGGCCTGCCGTTTTTCTTCCCGTTGATCACCCATTCCCAGCCCCTCAATCGAGGGGCTTTTTTTTGCCTAGGTGTCAGGAGATAA
HBG258034	Vpa	28899428	57	Gammaproteobacteria	-	TTTGTCTGAGGATTAAGAAATGACCAAGCTGATTGCTGACGTAAAAACGCGATTTGCTCTAACTAAGCGACTACGCTTACGTGGTGTTATTTTTGTTAATTCTATCGATTTTTAAACCTCCCCATTTGGGGAGGTTTTTTTATGTCCAA
HBG258034	Vvu	27364849	26	Gammaproteobacteria	-	GGTTGGTAAATAACAATGGATCATCGCAGTAACAAAACACGACGAGCAGGTACGCAATCCCACCTGCATGGTGTTGTTTCTTCTACCATTGTATTTGTTCAACCAATAGAATTTTGAAGCCTCCCGTCATGGGGGGCTTTTTTATGCCT
HBG258034	Sgl	85060093	62	Gammaproteobacteria	-	GGACAATTTGCCGGGAGGAACCATGCACAGCATCAGCACGTTGGCATATTTTCAGCTGCATACGTTTCACGCTGGCGGCCAATCGCCGCGGCTGCTCCCGTTATATTCTGTTATTATCGCCCCTCAATGAGGGGCTTTTTTTGCACGCA
HBG258034	Ype	16123730	84	Gammaproteobacteria	-	AATGATGAAAAACCGCCTATATTTTGTTGAACAACATGCAATTGATCATCGACAAAATCACCTGCCTGCGGGCAGCCAACTGCCGTGGTTTCTCCCGTTGCTAAACCGATCCTGTAAGGCCCCTCGTTGAGGGGCTTTTTTTTGTCTGT
HBG258034	Yps	51597823	84	Gammaproteobacteria	-	AATGATGAAAAACCGCCTATATTTTGTTGAACAACATGCAATTGATCATCGACAAAATCACCTGCCTGCGGGCAGCCAACTGCCGTGGTTTCTCCCGTTGCTAAACCGATCCTGTAAGGCCCCTCGTTGAGGGGCTTTTTTTTGTCTGT
HBG258034	Lin	94987260	38	Deltaproteobacteria	-	TGTACTTTCCATATATCGTCAATAATAATTTATATTTTTTTGATAAATAGTTTTTTATTGTATTATATTCTATAAATAAAAAAAGAAATGTATTACATATACCTTAATATAGTTTTATCCCCTTCCCTTTAGGGGTATTTTTTTTTTTA
HBG258034	Lin	94987260	40	Deltaproteobacteria	-	TGTACTTTCCATATATCGTCAATAATAATTTATATTTTTTTGATAAATAGTTTTTTATTGTATTATATTCTATAAATAAAAAAAGAAATGTATTACATATACCTTAATATAGTTTTATCCCCTTCCCTTTAGGGGTATTTTTTTTTTTA
HBG258034	Xca	78048107	98	Gammaproteobacteria	-	TTTCAGCACGACACCAGCGCCGCCCGGATGGCCTCCGGCATGACCTCGCGTGCCCGCCGACCGGAATCCCACATTTTCGCTGGGTAAGCCGGGGCGTTTGCTGTTCCGACGTTGAAGACCCAGCCCCCAGGCTGGGTTTTTTCGTTTTG
HBG258034	Xax	21243086	98	Gammaproteobacteria	-	TTTCAGCACGACACCAGCGCCGCCCGGATGGCCTCCGGCATGACCTCGCGTGCCCGCCGACCGGAATCCCACATGTTCGCTGGGTAAGCCGGGGCGTTTGCTGTTCCGACGTCGAAGACCCAGCTCCCAGGCTGGGTTTTTTCGTTTTG
HBG258034	Xca	66768190	98	Gammaproteobacteria	-	CTTTCAGCACGACAGCAGCGCCGCCCGGATGGCCTCCGGCATGACGTCGCGTGCCCGCCAACCGGAATCCCACATTTTCGCTGGGTAACCGGAGCGTTTTGCTGCCTGTTTCGAAAACCCAGCCCGCGGCTGGGTTTTTTCGTTTCGGG
HBG258034	Xor	58582299	98	Gammaproteobacteria	-	TTTCAGCACGACACAAGCGCCGCCCGGATGGCCTCCGGCATGACATCGCGTGCCCGCCGACCGGAATCCCACATTTTCGCTGGGTAAGCCGGGGCGTTTGCTGTTCCGACGTTGAAGACCCAGCCTACAGGCTGGGTTTTTTCGTTTTG
HBG258034	Xor	84624179	98	Gammaproteobacteria	-	TTTCAGCACGACACCAGCGCCGCCCGGATGGCCTCCGGCATGACATCGCGTGCCCGCCGACCGGAATCCCACATTTTCGCTGGGTAAGCCGGGGCGTTTGCTGTTCCGACGTTGAAGACCCAGCCTACAGGCTGGGTTTTTTCGTTTTG
HBG258034	Tte	20807970	11	Clostridia	sORF	ATATTTTAAGAAATAAGAGTAGTTCCATTTCACCTTTTTGTGAAATGGGGACTACTCTTTTTTTAAAGGAGGGAAAAGGTCATGCTCAAAAAGGACCTTCTGGGGATTAATTAAAGAGCCAGAAAGTATCTGGCTCTTTGTTATATAAT
HBG258034	Cno	118443170	30	Clostridia	sORF	GAGTATCTGTTTATTTATTAGTTAGAATAGAAGGAAAATTAGAAAACCTTACATTAAGTATTAATAAATTATCTAATGCTATAAACAAAATATCAAAAACTGATAGTTAATTAAAGAGCCAGAAAGTATCTGGCTCTTTGTTATATAAT
HBG258034	Nsp	17232399	74	Cyanobacteria	-	ACCTCTAGAGCAACTTAATTTGGCTTGGTGGAAGGGGATTGGCAAGAGGAAAAGAAGCCCTCCTTGTGAATTTACCTACCAAAAAACACAGAAATGGGTAATTCCTCATCAACTCCTTACGGGTAGGTGAGGGGGTTCTTTTTGTTCAG
HBG258034	Ava	75908416	74	Cyanobacteria	-	CTAAAGCAACTTAATTTAGGTCAGTGAATACTAGGGAATTGGCAAGGGCAAGAGAAGCCATCCTTGTGGGTTTACCTACCAAAAAACACGGAAATTGGCGATTCCGCATCAACTCCTTACTGGTAGGTGAGGGGGTTCTTTTTGTTCGG
HBG380413	Tth	46198716	65	Deinococci	SAM riboswitch (S box leader)	CCGTTCCATGGCCGGATGCGGGCGGGGCTGGTGCCAACGCCGGCCCGGGCGGGGGAAACGCCCGGGGACGATAAGAGAGGGGGGTAAGCGCCACGCCCAACCCCTTCTTGGCGAGAGAACGGACGCCGGGAAGGGGCTTTTTTTGGCCC
HBG380413	Chy	78043055	91	Clostridia	SAM riboswitch (S box leader)	TCTTATCGAGAGCGGCGGAGGGACTGGCCCTATGAAGCCCGGCAACCGGCCTTTTTGGCAAAGGTGCCAAATCCTGCAGGAGGATAATCCTGAGAGATAAGAGGAGGAAACCAAAGCCTCTTCTTGTCGGAAGAGGTTTTTTTATTTAA
HBG380413	Mth	83590156	38	Clostridia	SAM riboswitch (S box leader)	GGAGGGACTGGCCCGATGAAGCCCGGCAACCCGCTCTCCTGGTTTCTCCGGGGGCGACAGGTGCCAATTCCTGCAGGGCAGAAGGCCCTGAGAGATAAGGGGGGTAAGAATTGAGTGCCTCTTCTTATCGGAGAGGTTTTTTTATTCCC
HBG380413	Cac	15896038	54	Clostridia	SAM riboswitch (S box leader)	GGGACTGGCCCTATGAAACCCAACAACCAGCATTTTTTAATTAGATGTATGGTGTTAATTCCTGCAAAGTTAATTTTGAGAGATAAGAGGATTATAAAATTTTAGAAAGCTAAAATCCTCTTCAACTAAGAAGAGGATTTAATTTTATA
HBG380413	Bcl	56963632	27	Bacilli	SAM riboswitch (S box leader)	AGAGAAGTGGAGGGAATGGCCCAATGAAGCTTCAGCAACCAGCCAACCATGGTCAGGTGCTAAATCCAGCAGTTTATCTGCAAGATAAGAGAAGCATGCACGTAAGCAACCCCTTCTTCTAATCTTGGAGAAGGGTTTTTTGTTTGGCA
HBG380413	Oih	23100503	43	Bacilli	SAM riboswitch (S box leader)	GAATAGGCCCTGCGAAGCCCGGCAACCTGTAGCAATTGCTATTGAAAGGTGCTAAATCCTACAGACTTCATCGTCTGGAAGATAAGAGGAGGTTCGGTTTTAAACAGACAAAGTCCTCTTCTTATGAAGGGGGCTTTTTTTAATCCTTC
HBG380413	Bce	30022336	41	Bacilli	SAM riboswitch (S box leader)	AGAGGGACTGGCCCTGTGACGCCTCAGCAACCATTAACATTTTGTTAATAAGGTGCTAATTCCAGCAAATTGTGAAAGATTTGACAGATGAGAAGAAGACTCTATTCAAACCGAAAGCCTTCTTCTTAGAAGGCTTTTTTTATTTTATA
HBG380413	Bha	15614190	101	Bacilli	SAM riboswitch (S box leader)	GAAACCTCAGCAACCAGCCACGATCCTGTGGTCAGGTGCTAATTCCTGCAAGCATTATTTGCTTGAGAGATAAGAGGAAGCGAGTGAGATCCAACACCTACTTCTTCTTAATCTTACATGACGAGAAGGTAGGTGTTTTTTTACACAAT
HBG380413	Bsu	16078252	19	Bacilli	SAM riboswitch (S box leader)	GACTGGCCCTTAGAAACCTCAGCAACCGGCTTGTTTTGCATTTGCAAAGCGCCAAGGTGCTAAATCCAGCAAGCGTTTTTTATGCTTGGAAGATAAGAAGAAGCGTTAAACCCCTTCTTCTTATGAAGAAGGGGTTTTTATTTTGAAAA
HBG380413	Reu	113868567	77	Betaproteobacteria	-	ATGGCGGTCAGCAACGATTCCCGATGCGCAGTGCCTTCGCGGCGCAGCGATTTCCGGAAGCCGGCCGCCACAGCCTGAAGCCGAAGGCCATTCGCAGAACAGCAAGCCCGTCGATCCGACCACCCGATCGCACGGGCTTTTTTCATGGC
HBG380413	Bxe	91777264	87	Betaproteobacteria	-	TCGATTTGATCTCAGCTTGCGGACGCGGGGCAACCCGAAACAGCTAAAGCGAAGGGTGGAAAAGCCGCACTCATCCGCCTCCGCTCCAGCTTTCCCCCGCACATGAAGCCCGCTTATGCCGACGCAAAAGCGGGCTTTTTTGTTGCTGC
HBG380413	Bce	107026745	71	Betaproteobacteria	-	CTTGCGTCGATTTGATATCAGCTTGCGGACGCGGGGCAACTTCCCAAAACAGCTAAAGCGAAGGCCGGCGGCAGCCGGCCCGAGTCGATCGCTGTCGTACCGCACCGAAGCCCGCTGATGCCGACGCATAGCGGGCTTTTTGTTTTTTG
HBG380413	Bce	115358107	30	Betaproteobacteria	-	TTGCGTCGATTTGATTCAGCTTGCGGACGCGGGGCGACTTCCCAAAACAGCTAAAGCGAAGGCCGGCGAGCGCCGGCCCGAGTCGATCGCTGTCGTACCGCACCGAAGCCCGCTGATGCCGACGCATAGCGGGCTTTTTGTTTTGGCCT
HBG380413	Bth	83718046	30	Betaproteobacteria	-	GTCGATTTGATTTCAGCTTGCGGACGCGGGGCAACCCGAAACAGCTAAAGCGAAGGCCGGCGAGCAGCGCCATGCCGGCCCGAGTCGATAGCTGCTCCGCACACCAAGCCCGCTGATGCCGACGCATGAGCGGGCTTTTTGTTGGTCTG
HBG380413	Bps	76819395	32	Betaproteobacteria	-	CGATTTGATTTCAGCTTGCGGACGCGGGGCAACCCGAAACAGCTAAAGCGAAGGCCGGCGAGCAGCGCCATGCCGGCCCGAGTCGATAGCTGTTCGTACCGCACACCAAGCCCGCTGATGCCGACGCATGAGCGGGCTTTTTGTTGGTC
HBG380413	Bma	53716184	59	Betaproteobacteria	-	CGATTTGATTTCAGCTTGCGGACGCGGGGCAACCCGAAACAGCTAAAGCGAAGGCCGGCGAGCAGCGCCATGCCGGCCCGAGTCGATAGCTGTTCGTACCGCACACCAAGCCCGCTGATGCCGACGCATGAGCGGGCTTTTTGTTGGTC
HBG380413	Sme	15964275	15	Alphaproteobacteria	SAM riboswitch (alpha-proteobacte...	AAACTCCGGGAATTGACGCAAGCGCGGCCAGGCAGTATTGGAGCTTTATCCCGTGGTGATTTGGCCGGTCGGCTTGCAGCCACGTTAAACAAGTAGCTAAAAAGGCCGGGTGTCAAACCGGTCGTTTCGCGGCCGGTTTTTTTGTTTTT
HBG380413	Rle	116250326	13	Alphaproteobacteria	SAM riboswitch (alpha-proteobac...	AACTCGGGGAATTGACGCAAGCAGCTAACAGCAGTATTGCAGAATTATCCCGTGGTGATTTGGCCGGTCGGCTTGCAGCCACGTTAAACAAGTGGCTAAAAAGACCGGGTTGAAACCGGTCTGCTTTTGCGACCGGTTTTTTTGTTATG
HBG380413	Gsu	39996047	9	Deltaproteobacteria	SAM riboswitch (S box leader)	AGGCCCGGTGACGTCGCGGCAACCTCCCCATGGGGGGAAGGTGCCAATTCCTGCGAGACCGACAGGTTTCGGGAGATAAGGAAGAGCGTGACACCTCACGGTGAATCGAATCCTCTTCCGCACCCCGGAAGGGGATTTTTCATTGTGGA
HBG380413	Ppr	118580250	14	Deltaproteobacteria	SAM riboswitch (S box leader)	AGCGACCGAGGGACTAGCCCGGTGACGTCGCGGCAACCTGCCCCAAGGGCAAGGTGCCAATTCTAGCGGAATCGTATGATTCCGGGAGATAAGGAAGAGAGCGGCATAGCGGTCCTCTTCCTCCCCGGAAGGGGATTTTTTATTATGGG
HBG507213	Dha	89894867	68	Clostridia	yybP-ykoY leader	CTATAAGCTATACTAAAAAGGTAATAATACAAAGGGGAGTAGCTGGACAGCAAAGTCGTCATTACGGATTAACATCCCGGCTTTGTTGACAACACTGTTGTAAGCAAGACCTTTGCCCACAAGGGGGTGAAGGTCTTTTTTGATGCAAT
HBG507213	Lwe	116872392	52	Bacilli	yybP-ykoY leader	AATGTCAGAGGGGAGTAGCGCTGATTAGCTCTTTAATCAGGATAAAGTCGTCATTACATGATAGAGATATCATCGGTTTTATCACATTTAATTTTAAATGTTAGCGAGACCTTTGCCTTTACGGGCAGGTCTCGCTTTTTTGTTTCTTC
HBG507213	Lin	16800059	52	Bacilli	yybP-ykoY leader	AAATGTCAGAGGGGAGTAGCGCTGATTAGCTTTTAATCAGGATAAAGTCGTCATTACATGATAGAGATATCATCGGTTTTATCACATTTAACTTTAAATGTTAGCGAGACCTTTGCCTTTATGGGCAGGTCTCGCTTTTTTGTTTCTTC
HBG507213	Lmo	16803031	52	Bacilli	yybP-ykoY leader	AATGTCAGAGGGGAGTAGCGCTGATTAGCTTTTTAATCAGGATAAAGTCGTCATTACATGATAGAGATATCATCGGTTTTATCACATTTAACTTTAAATGTTAGCGAGACCTTTGCCTTTACGGGCAGGTCTCGCTTTTTTGTTTCTTC
HBG507213	Lmo	46907223	52	Bacilli	yybP-ykoY leader	AATGTCAGAGGGGAGTAGCGCTGATTAGCTTTTTAATCAGGATAAAGTCGTCATTACATGATAGAGATATCATCGGTTTTATCACATTTAATTTTAAATGTTAGCGAGACCTTTGCCTTTACGGGCAGGTCTCGCTTTTTTGTTTCTTC
HBG507213	Bcl	56962532	64	Bacilli	yybP-ykoY leader	GGGGAGTAGCTGCAAGTTATTGACATAACTTGAACCAAAGTCGTCATTACGTGGATTTTCCACCGGCTTTGTTGTTGGCATGATACATAAATGTCTAGCAAGACCTTTGCCTCGTTTTTAAAACCAAGGCAGAGGTCTTTTTTGTGTAT
HBG507213	Oih	23100491	165	Bacilli	yybP-ykoY leader	TATATACTTATAGCAAATTAAAGGGGAGTAGCTGTACATTTAAAGTCGTCATTACGAGATTTAATCTCCGGCTTTATATGGCAACGACCGTTGTTAGCGAGACCTTTACCACTACCATTAGTAGGTAAAGGTCTCGCTTTTTTACGTGC
HBG507213	Bth	49479768	104	Bacilli	yybP-ykoY leader	ATCTCCAAAGGGGAGTAGCGTCCAAGAATATTTCTTGGAAACAAAGTCGTCATTACGTAGAACTTAGTTCTTCCGGCTTTGTTGGCATTTTCATTACATATGTCTAGCAAGACCTTTGCCTATTAACGGCAGAGGTCTTTTTTGCATTC
HBG507213	Ban	30261411	104	Bacilli	yybP-ykoY leader	ATCTCCAAAGGGGAGTAGCGTCCAAGAATATTTCTTGGAAACAAAGTCGTCATTACGTAGAACTTAGTTCTTCCGGCTTTGTTGGCATTTTCATTACATATGTCTAGCAAGACCTTTGCCTATTAACGGCAGAGGTCTTTTTTGCATTC
HBG507213	Ban	47526587	104	Bacilli	yybP-ykoY leader	ATCTCCAAAGGGGAGTAGCGTCCAAGAATATTTCTTGGAAACAAAGTCGTCATTACGTAGAACTTAGTTCTTCCGGCTTTGTTGGCATTTTCATTACATATGTCTAGCAAGACCTTTGCCTATTAACGGCAGAGGTCTTTTTTGCATTC
HBG507213	Bce	42780496	103	Bacilli	yybP-ykoY leader	ATCTCCAAAGGGGAGTAGCGTCCAAGAATATTTCTTGGAAACAAAGTCGTCATTACGTAGAACTTAGTTCTTCCGGCTTTGTTGGCATTTTCATTACATATGTCTAGCAAGACCTTTGCCTATTAACGGCAGAGGTCTTTTTTGCATCC
HBG507213	Bce	30019460	98	Bacilli	yybP-ykoY leader	TCTCCAAAGGGGAGTAGCGTCCAAGAATATTTCTTGGAAACAAAGTCGTCATTACGTAGAACTTAGTTCTTCCGGCTTTGTTGGCATTTTTTATTACATATGTCTAGCAAGACCTTTGCCTATTAACGGCAGAGGTCTTTTTTGCATTC
HBG507213	Ban	49184240	98	Bacilli	yybP-ykoY leader	ATCTCCAAAGGGGAGTAGCGTCCAAGAATATTTCTTGGAAACAAAGTCGTCATTACGTAGAACTTAGTTCTTCCGGCTTTGTTGGCATTTTCATTACATATGTCTAGCAAGACCTTTGCCTATTAACGGCAGAGGTCTTTTTTGCATTC
HBG507213	Bha	15615116	83	Bacilli	yybP-ykoY leader	ATCAACTACATAGCTTTTAAGGGGAGTAGCTAATTACAATAAAGTCGTCATGACAGGGATCTCCCATAAATCCCTCGGCTTTATTGGCAACGGATATACGGTTGTTAGCAAGACCTTTACCAAATGGGGTAAAGGTCTTTTCCTATGCT
HBG507213	Bli	52785263	65	Bacilli	yybP-ykoY leader	AGGGGAGTAGCGTCCGGATGTTTAACCGGAAACAAAGTCGTCAGTTCATGGATCTTCATCCATCGGCTTTGTTGGCATGTTTTAATTAATGATAACCATGTCTAGCAAGACCTTTGCCTAATGTTGGCAGAGGTCTTTTTTGTTTTCTG
HBG507213	Eca	50119601	15	Gammaproteobacteria	yybP-ykoY leader	GTTACTGGGCAACTTTGATGAAAAGCTTGATTCTTAATGAAACAGCTTCATTAACGTTGTAAGTGAGACCTTGCCGGGAGGCGAGGTGCATTTGCAGCTTTAATAACAAGCGGCCAGCGTCCTTCCGATGTTGGCCGTTTTTGTTTCTA
HBG507213	Sty	16766523	95	Gammaproteobacteria	yybP-ykoY leader	TGCAAAACCACATCCGGTCACCGGGCAGCCATAAAGGAATGCGTCAGCGTATTCCTTTATTGTTGTAAGTGAGACCTTGCCGAATGGCAAGGTCTATGCATAAAAGCAACGGCTAATGCCATTCGGCGTTAGCCGTTTTTTTTTTTTGC
HBG507213	Sty	16766523	15	Gammaproteobacteria	yybP-ykoY leader	TGCAAAACCACATCCGGTCACCGGGCAGCCATAAAGGAATGCGTCAGCGTATTCCTTTATTGTTGTAAGTGAGACCTTGCCGAATGGCAAGGTCTATGCATAAAAGCAACGGCTAATGCCATTCGGCGTTAGCCGTTTTTTTTTTTTGC
HBG507213	Sen	62181741	91	Gammaproteobacteria	yybP-ykoY leader	TGCAAAACCACATCCGGTCACCGGGCAGCCATAAAGGAATGCGTCAGCGTATTCCTTTATTGTTGTAAGTGAGACCTTGCCGAATGGCAAGGTCTATGCATAAAAGCAGCGGCTAATGCCATTCGGCGTTAGCCGTTTTTTTTGCATAG
HBG507213	Sen	62181741	11	Gammaproteobacteria	yybP-ykoY leader	TGCAAAACCACATCCGGTCACCGGGCAGCCATAAAGGAATGCGTCAGCGTATTCCTTTATTGTTGTAAGTGAGACCTTGCCGAATGGCAAGGTCTATGCATAAAAGCAGCGGCTAATGCCATTCGGCGTTAGCCGTTTTTTTTGCATAG
HBG507213	Sbo	82545344	94	Gammaproteobacteria	yybP-ykoY leader	GAAAAACCACATCCGGTCACCGGGCAACCCGAAAGGAATACGCAGACGTATTCCTTTTTTGTTGTAAGTGAGACCTTGCCGGAAGGCGAGGTCTATGCATAAAAAGCAGCGGCTGACGTCTTCCGACGTTGGCCGTTTTTTTTATGTGT
HBG507213	Sbo	82545344	13	Gammaproteobacteria	yybP-ykoY leader	GAAAAACCACATCCGGTCACCGGGCAACCCGAAAGGAATACGCAGACGTATTCCTTTTTTGTTGTAAGTGAGACCTTGCCGGAAGGCGAGGTCTATGCATAAAAAGCAGCGGCTGACGTCTTCCGACGTTGGCCGTTTTTTTTATGTGT
HBG507213	Sfl	30064431	93	Gammaproteobacteria	yybP-ykoY leader	AAAAACCACATCCGGTCACCGGGCAACCCGAAAGGAATACGCAGACGTATTCCTTTTTTGTTGTAAGTGAGACCTTGCCGGAAGGCGAGGTCTATGCATAAAAAGCAGCGGCTGACGTCTTCCGACGTTGGCCGTTTTTTTATGTGTAA
HBG507213	Sfl	30064431	11	Gammaproteobacteria	yybP-ykoY leader	AAAAACCACATCCGGTCACCGGGCAACCCGAAAGGAATACGCAGACGTATTCCTTTTTTGTTGTAAGTGAGACCTTGCCGGAAGGCGAGGTCTATGCATAAAAAGCAGCGGCTGACGTCTTCCGACGTTGGCCGTTTTTTTATGTGTAA
HBG507213	Sdy	82778414	93	Gammaproteobacteria	yybP-ykoY leader	CAAAACCACATCCGGTCACCGGGCAACCCGAAAGGAATACGCAGACGTATTCCTTTTTTGTTGTAAGTGAGACCTTGCCGGAAGGCGAGGTCTATGCATAAAAAGCAGCGGCTGACGTCTTCCGACGTTGGCCGTTTTTTTATGTGTAA
HBG507213	Sdy	82778414	11	Gammaproteobacteria	yybP-ykoY leader	CAAAACCACATCCGGTCACCGGGCAACCCGAAAGGAATACGCAGACGTATTCCTTTTTTGTTGTAAGTGAGACCTTGCCGGAAGGCGAGGTCTATGCATAAAAAGCAGCGGCTGACGTCTTCCGACGTTGGCCGTTTTTTTATGTGTAA
HBG507213	Eco	49176311	93	Gammaproteobacteria	yybP-ykoY leader	AAAAAACACATCCGGTCACCGGGCAACCCGAAAGGAATACGCAGACGTATTCCTTTTTTGTTGTAAGTGAGACCTTGCCGGAAGGCGAGGTCTATGCATAAAAAGCAGCGGCTGACGTCTTCCGACGTTGGCCGTTTTTTTATGTGTAA
HBG507213	Eco	49176311	11	Gammaproteobacteria	yybP-ykoY leader	AAAAAACACATCCGGTCACCGGGCAACCCGAAAGGAATACGCAGACGTATTCCTTTTTTGTTGTAAGTGAGACCTTGCCGGAAGGCGAGGTCTATGCATAAAAAGCAGCGGCTGACGTCTTCCGACGTTGGCCGTTTTTTTATGTGTAA
HBG507213	Sso	74313518	11	Gammaproteobacteria	yybP-ykoY leader	TTGACTGGCTGAATGGTCTGTCATACTTTGTTACCTGCAAAGGGGAGTAACTTCATTGCCGGTCGATCGTCATTACGATGTGTGAAAAACCACATCCGGTCACCGGGCAACCCGAAAGGAATACGCAGACGTATTCCTTTTTTGTTGTA
HBG507213	Sso	74313518	93	Gammaproteobacteria	yybP-ykoY leader	TTGACTGGCTGAATGGTCTGTCATACTTTGTTACCTGCAAAGGGGAGTAACTTCATTGCCGGTCGATCGTCATTACGATGTGTGAAAAACCACATCCGGTCACCGGGCAACCCGAAAGGAATACGCAGACGTATTCCTTTTTTGTTGTA
HBG507213	Sgl	85058213	15	Gammaproteobacteria	yybP-ykoY leader	CAATACGATGCCAACGCATCCGGTAGCCGGGCAACTGCAGAATTTTCATGCGGGTTGTAAGTGAGACCTTGCCGGAAGGCGAGACACGCTTATAGCCCGGACCGTGAACAACGGCTGGCGCCTTCTGACGTCAGCCGTTGTTCGTTGTG
HBG507213	Yen	123443887	60	Gammaproteobacteria	yybP-ykoY leader	GATGCTTCTATACCCAAAATAATTCGAGTTCAGGATGATGGGTATGCATTAATAGAGTTGTAAGTGAGACCTTGCCGGAAGGCGAGGTTTGCTTGCAGCTCAGACATAGCGGCTGGCGTCTTCCGACGTTGGCCGTTTTTGTTTTTATG
HBG507213	Yen	123443887	12	Gammaproteobacteria	yybP-ykoY leader	GATGCTTCTATACCCAAAATAATTCGAGTTCAGGATGATGGGTATGCATTAATAGAGTTGTAAGTGAGACCTTGCCGGAAGGCGAGGTTTGCTTGCAGCTCAGACATAGCGGCTGGCGTCTTCCGACGTTGGCCGTTTTTGTTTTTATG
HBG507213	Xca	78050033	10	Gammaproteobacteria	yybP-ykoY leader	GTGCAGCGCTCCGGTGCAACGGCAACCGGCCCGGCCGGTTGCGAGCGAGACCTTCGCCGCGCAGGCGAAGGTCCGTCACCCGGAATCCACGATTTCCGTGTCACAAGGCCTCAGCCCGCCGGCTGTCCAGGCCGCTTTCACTTTTTTCG
HBG507213	Xax	21245077	9	Gammaproteobacteria	yybP-ykoY leader	GTGCAGCGCTCCGGTGCAACGGCAACCGGCCCGGCCGGTTGCGAGCGAGACCTTCGCCGCGCAGGCGAAGGTCCGTCACCCGGAATCCACGATTTCCGTGTCACAAGGCCTCAGCCCGCCGGCTGTCCAGGCCGCTTTCACTTTTTCGG
HBG507213	Xor	84626019	9	Gammaproteobacteria	yybP-ykoY leader	GTGCAGCGCTCCGGTGCAACGGCAACCGGCCCCGCCGGTTGCGAACAAGACCTTCGCCGTACAGGCGAAGGTCCGTCACCCGGAATCCACGATTGCCGTGTCACAAGGCCTCAGCCCGCCGGCTGTCCAGGCCGCTTTCGCTTGTTCGG
HBG000638	Bsu	23502352	129	Alphaproteobacteria	-	GATGCGAGGATTATCGTCATTATTTCAGGGAAGCGTGAACGCGGACGATTGACCCGGCCCTTAACTTTCTTTATTGCTCAAGGCTTAGCAGGACATCGGCACGTGCTCGCGGCGGGAGTTTTAATCCCCGCTGCCTTTTGGCGCATATA
HBG000638	Bab	62290374	129	Alphaproteobacteria	-	GATGCGAGGATTATCGTCATTATTTCAGGGAAGCGTGAACGCGGACGATTGACCCGGCCCTTAACTTTCTTTATTGCTCAAGGCTTAGCAGGACATCGGCACGTGCTCGCGGCGGGAGTTTTAATCCCCGCTGCCTTTTGGCGCATATA
HBG000638	Asp	119897672	52	Betaproteobacteria	-	GTGGGCGCCGCGCCGTCTGTCCGCGCATTGCCGCCGAGGCCGAAATTCGTTATAATCTCAAGCATTTGATAGCGGGATTGGCCCTTCGGGCTCGTCCCGTTTTTTCACATATGGGGGCGGCGGCTTGTGCCCCTGTTTTTTCGGCTGAA
HBG000638	Asp	119897672	16	Betaproteobacteria	-	GTGGGCGCCGCGCCGTCTGTCCGCGCATTGCCGCCGAGGCCGAAATTCGTTATAATCTCAAGCATTTGATAGCGGGATTGGCCCTTCGGGCTCGTCCCGTTTTTTCACATATGGGGGCGGCGGCTTGTGCCCCTGTTTTTTCGGCTGAA
HBG000638	Pae	15599952	36	Gammaproteobacteria	-	GGCGCTGCCGCACGTCGTCTTATTGGTGGACCGGAATGTCGCGATTCTGTAAACTACAGCTTTAGTGTGTCCACTAAAAGCAGCGCAGCATGAATCGAAAAAAAGCGGGATGACTCTTCACGGTGTCATCCCGCTTTTTTACACCT
HBG000638	Pfl	70734325	39	Gammaproteobacteria	-	TTCCTCTGCCTTTAGGGCTCATTAGCGGTGGACCGAAAAAGCCTTTTTCTGTAAGCTACAGCTTTAGTGTGTCCACTAAAAGCGCGCAGATAATTCGACGAAGAAGCGGGGTGACGTGTCTATACGTCATTCCGCTTTTTTGCAACCTG
HBG000638	Pen	104780015	38	Gammaproteobacteria	-	CCTGTGTTTTAGAGACACATTCCAGGTAGACCCAAAACGCATTTTTCTGTAAGCTACAGCTTTAGTGTGTCCACTAAAAGCGCGCAGACTAATTCAGCATAAAAGCGGGGTGACGTGTCCATACGTCATTCCGCTTTTTTGCAACCTGC
HBG000638	Ppu	26991407	38	Gammaproteobacteria	-	TGTTTTAGAGACACATCCGCGGTAGACCGAAAACACACTTTTCTGTAAGCTACAGCTTTAGTGTGTCCACTAAAAGCGCGCAGCGAATTGAATTCAGCACATGAAAGCGGGGTGACGTGTCCATACGTCACTCCGCTTTTTTGCAACCT
HBG460149	Bth	83718177	94	Betaproteobacteria	-	GGCGGCTCGAAGCGGCTTTTTCGGCGATCACCTACAATCGGAACACGCCCCGGCCGCCGGTGCGCCTCGAGCGCGCCGGCTGAAGCGGGCCGCGCCGCGCGCCGCCGCAGCCGTTTCGCATGGCTTGCCGTGTGCTTTTGTCTGTCGAA
HBG460149	Bps	76818088	100	Betaproteobacteria	-	CGCGCCGAAGCGACTTTTTCGCCGATCACCTACAATCGAAGAGCGTTCCCGCCGCCGGCGCGCCGTCGCGCGCCGGCCGCAGCGGGTCGCGCCGCGCATCGCCGCGCACCGCCGCGGTGGGTTCGCATCGCTTGCCGTTGCTTTTGTCT
HBG460149	Bma	53716501	101	Betaproteobacteria	-	CGCCGAAGCGACTTTTTCGCCGATCACCTACAATCGAAGAGCCTTCCCGCCGCCGGCGCGCCGTCGCGCGCCGGCCGCAGCGGGTCGCGCCGCGCATCGCCGCGCACCGCCGCGGTGGGTTCGCATCGCTTGCCGTTGCTTTTGTCTGT
HBG460149	Dar	71907251	38	Betaproteobacteria	-	CTCCAACACTGCCCGCGCAGTGCTGCCGGTCGTCGTACGTGTAGTCGTCGTAAGCGTCGTTACGGACACGCCGTCGCGGATCGGGTAAGCAGAAGCAGCACAGAACCCCAACCCCCGCCGGCGCAAACCGGCGGGGGTTTTGTTTTGGA
HBG460149	Asp	56478123	43	Betaproteobacteria	Peptide leader	CATCTGGTTCTCTCCCTCGCCGTAGTACTGCCGGTACGCGTAGTAGCAAGCGTAGGCAGGCGCGCGTCTTAAGGGCAAGGGACAACCAGGTAGCATCGATTCCAACCCCCGCCGGCGCGCAGGCCCGGCGGGGGTTTGTTTTTTGCGCC
HBG460149	Dde	78355445	46	Deltaproteobacteria	-	CTACTGGGTCTCTGCGCCGTTGTTTCCGTCGTCGTCTCTGTCGTAGTCGTCGTTCGCGTCGTTATAAGCGCGCCGTAGCGGAGGAGCACATACACAGTATTCAGTCCAACCCCCGCCGGCGCAAGCCGGCGGGGGTTGTCTTGTTGCAG
HBG460149	Ppr	54310631	51	Gammaproteobacteria	-	CCATTTAACGCCAAAGCCCTACAACTCATTATTATCGTCATCGTGGTGATTATGTCACCACGAGGGGAATGCTAGGCGTTAGGTAGCAAGAAACACAACAAACGCAAAAGCCCCCGCACTGAAAGGTTCGGGGGCTTTTTTAAATATTC
HBG460149	Vfi	59713163	138	Gammaproteobacteria	-	TAAGCGCTAAATGAACGAGAATTGTGAATTAAATGATAGTTTTTTCTTGTCATGAGAGCCATGTCTGTGTTACCACTAAGTTAATGTAACGAAATATCAAAAAGAAAACGTTTACGGATAGATAAAATGACCTTTTTTGCTCAACTGAA
HBG460149	Vvu	27364465	133	Gammaproteobacteria	-	GACAGATGAACTTTGCCGCTCAAATTAACTCTCTGATTAACCTGATTATCGTGGTCCTCATTAGCACCGCGCGGGGGAGAGTGGGCGCAAAATAACCACTAGATTGACAAACCCCCGCACTGAAAAGTTCGGGGGTTTTTTTTCAGCCA
HBG460149	Pmu	15603493	24	Gammaproteobacteria	-	TATGGCATTACGCCCTGTACTTAGCATTATTATTAACCTCGTGGTGATTATTATCACTGCGGGGCGAGCGCGTTAATGTTTGACTGTCAATAAATAAAAAAGATCAAATTTAACCCTCGTCTGATAGCAGATGAGGGTTTTTTTTACTT
HBG460149	Sde	91794761	44	Gammaproteobacteria	-	TGAACCAAGTCAGCGCCATTATCCTCGTGATTATTACCGTAGTGATTATTAAGTCACAGCGGGGGTGGCGTTTGGCAATAAAAATGATCTAAAAAATCAAACATTGCAAAAACCCCCGCTCCGAAAGGACCGGGGGTTTTTTCGTTTTA
HBG460149	Sfl	30061642	41	Gammaproteobacteria	-	TTTTTTATTGAATGTAGAATTTTATTCTGAATGTGTGGACTCTCTATTTTAGGATTAATTAAAAAAATAGAGAAATTGCTGTAAGTTGTGGGATTCAGCCGATTTATTATCAATTTAATCCTTCGTAATGGAGGATTTTATCGTTTCTT
HBG460149	Eco	90111084	125	Gammaproteobacteria	-	TTTTTTATTGAATGTAGAATTTTATTCTGAATGTGTGGGCTCTCTATTTTAGGATTAATTAAAAAAATAGAGAAATTGCTGTAAGTTGTGGGATTCAGCCGATTTATTATCAATTTAATCCTCTGTAATGGAGGATTTTATCGTTTCTT
HBG460149	Sso	74310695	125	Gammaproteobacteria	-	TTTTTTATTGAATGTAGAATTTTATTCTGAATGTGTGGGCTCTCTATTTTAGGATTAATTAAAAAAATAGAGAAATTGCTGTAAGTTGTGGGATTCAGCCGATTTATTATCAATTTAATCCTTCGTAATGGAGGATTTTATCGTTTCTT
HBG460149	Rsp	77463189	26	Alphaproteobacteria	-	ACCGCCTAGTGTCCGGCCCGACCGCAACGGAGGCCCGGAAATGTCTGGTGTCGTACTTCTTGTAGGAATGCTGCGCATGGGCCGGTGACGGTTGACCATAATCGGTTCCCATGCGCCCCCGAGTGAACCCCGGGGGCTTTTTGTTGCGC
HBG460149	Spo	56697423	37	Alphaproteobacteria	-	CGCCCATAATGTCCCCGCCAAGCATGAAGGAGCCGCAGGCAATGACCGCGCTAGTCGTAATCGTAGGAACCACGCGCATGGGCCGGTAACGGTAAGCCATAATCGAACCCATGCGCCTCCGAAAGTTCGGGGGCTTTTTTTATGCTGAA
HBG460149	Bhe	49475826	49	Alphaproteobacteria	-	AATTAGAAATCTCTTTATAAGAAAGATTTTTCTTAATATATTTTGTGCATTGGAGTAATGGGGGGATAATCATACAATCTATGTTTTGTGTGTAGTAGGCTCTCTAAGAGCCTTTTTTTATGGGCTCTTCTGGGGTCTTTTTTTATTGT
HBG460149	Bhe	49475826	24	Alphaproteobacteria	-	AATTAGAAATCTCTTTATAAGAAAGATTTTTCTTAATATATTTTGTGCATTGGAGTAATGGGGGGATAATCATACAATCTATGTTTTGTGTGTAGTAGGCTCTCTAAGAGCCTTTTTTTATGGGCTCTTCTGGGGTCTTTTTTTATTGT
HBG460149	Nha	92118232	48	Alphaproteobacteria	-	CTTTGGGAAGTATTGACGATAGAATGAGCAACTTTGTTACCAAGATCGTCCTTGTTATCGTCGTACCCCGGAGCACCGCCCGGGGCGGCTGAGGCCGTCCCAATCCAAGGCGGTGTGCCGGGGCCCTTCAGAGGCCCTTTTTTATTTCT
HBG460149	Nwi	75676528	47	Alphaproteobacteria	-	TTTGCGAAAGTTAGCGACGAAATGCGTAATTTTGTTACCAGAGATCTTGTTCCGGTGGTCGTCGTTTCCGGGAGTGCTGTCTGGCGCGGTTGAGCTGTCCCAATCAAGGGGCGGTGCGCCGGGCCCTTCCAAGGGCCTTTTTTCTTATC
HBG460149	Bsu	23502260	106	Alphaproteobacteria	-	CGACACCTTTGCTCGCTATTAGTGTCCGCAAGCATGAACACGATCATTATTCTTGTAGTACGGGCGCGCATGGGCAGGGTGGTGTAACCACCCGGCGAAAGCTCCCATGCGCGAAAGACAGGCTCCCTCGGGGGCCTTTTTTATTATCC
HBG460149	Bme	17986900	38	Alphaproteobacteria	-	CGACACCTTTGCTCGCTATTAGTGTCCGCAAGCATGAACACGATCATTATTCTTGTAGTACGGGCGCGCATGGGCAGGGTGGTGTAACCACCCGGCGAAAGCTCCCATGCGCGAAAGACAGGCTCCCTCGGGGGCTTTTTTATTATCCA
HBG460149	Bab	62290284	37	Alphaproteobacteria	Peptide leader	CGACACCTTTGCTCGCTATTAGTGTCCGCAAGCATGAACACGATCATTATTCTTGTAGTACGGGCGCGCATGGGCAGGGTGGTGTAACCACCCGGCGAAAGCTCCCATGCGCGAAAGACAGGCTCCCTCGGGGGCCTTTTTTATTATCC
HBG460149	Sme	15965867	49	Alphaproteobacteria	-	GATGGGGAATTTCCGTTTAACAAATCGCCCCATGAAAAATTTCGCGGTTATTCTTGTGGTGGGACGGCGCATGGGCAGGGTGGTGTAACCATCCGGCGGTAGCCACCCATGCGCTGAACGAGGCTCCTGACGGGGCCTTTTTTTATGCC
HBG460149	Ret	86358394	89	Alphaproteobacteria	-	TGCGAAATTTTCTGTCTATCACTTCGGCCCATGAAAATCGCAACGGCTCTTATCGTGGTGGGAAAGCGCATGGGCAGGATGGTGTAACCATCCGGCGACAGCCACCCATGCGCTAGATGACAGGCTCCTCCGGGGCCTTTTTTTGTGCC
HBG460149	Rle	116252194	38	Alphaproteobacteria	-	CGTGTAAATTCGGAGGTAGCTCTATCGCCCATGAAAATCGCAATGGTTCTCGTAGTGGTGATATCGCGCATGGGCAGGACGGTCTGATCGTCCGGCAATAGCCACCCATGCGCCGAAAACAGGTCCCTGACGGGGCCTTTTTTTATGCC
HBG460149	Rle	116252987	54	Alphaproteobacteria	-	GCGAAATTTTCTGTCTATCACTTCCGACCATGAAAATCGCAACGGCTCTTATCGTGGTGGGAAAGCGCATGGGCAGGATGGTGTAACCATCCGGCGATAGCCACCCATGCGCTAGATGACAGGCTCCTCAGGGGCCTTTTTTTATGCCC
HBG411300	Eca	50122272	24	Gammaproteobacteria	-	CTGACTAACCGAGTAAACATGATAAATAAACCGTTTTTCTTCGTATTCTTTTTCACCTTCCCCTGATTTGGGAGGCGATTCGTCGTAAGAGCAAGAATACGAAGACGAACAAAAAAGCCTCCTGACAAGGAGGCTTTTTTTATATAAGA
HBG411300	Sen	62181239	18	Gammaproteobacteria	-	TACACAAAGGAAACAGTTATGAAGCTAACCCGGTTTTTCTTCGCATTCTTTTTTATCTTCCCCTGACCGGGAGGCGTTTCGTCATGTGATAAAGAATGCGAAGACGAACAAGAAGGCCTCCCCCACCGGGAGGCCTTTTTTATTGATAA
HBG411300	Sdy	82777952	17	Gammaproteobacteria	-	GTCACTTAAGGAAACAAACATGAAACACACACCGTTTTTCTTCGCATTCTTTTTTACCATTCCCCTGAATGGGAGGCGTTTCGTCGTGTGAAACAGAATGCGAAGACGAACAATAAGGCCTCCCAAATCGGGGGGCCTTTTTTATTGAT
HBG411300	Sgl	85058558	20	Gammaproteobacteria	-	TCATTCCAAAGAGCTCACCATGACAACACCGTCGTTTTTCTTCGCTTTCTTTTTTAACTTCCGTTGCTAAGAGGCCCGCGCTCGTCGTGTGAGAAATAAAGCGAAGACGAACCGCAAAGCCTCCTGAAACAGGGGGCTTTTTTTGCTGG
HBG411300	Yse	123441203	160	Gammaproteobacteria	-	TAAAGCAGGTAGCCAGCAACAATGATTAATAAAGTGTTTTTCTTCGCATTCTTTTTTACCTTCCCCTGATTGGGAGGCGTTTCGTCGTGTGATAAAGAATGCGAAGACGAACAACAAAGCCTCCCAAGCGGGAGGCTTTTTTTATGCAT
HBG411300	Yps	51595193	99	Gammaproteobacteria	-	TAAAATAGGTAAACCGTAGTGATTCTCAATAAAGTGTTTTTCTTCGCATTCTTTTTTACCTTCCCCTAATTGGGAGGCGTTTCGTCGTGTGATAAAGAATGCGAAGACGAACAAGAAAGCCTCCCAAGCGGGAGGCTTTTTTTATGTAT
HBG411300	Sty	16765982	18	Gammaproteobacteria	sORF	CCGGGAGGCGTTTCGTCATGTGATAAAGAATGCGAAGACGAACAAGAAGGCCTCCCCCACCGGGAGGCCTTTTTTATTGATAA
HBG411300	Sty	82545055	18	Gammaproteobacteria	Peptide leader	ATGGGAGGCGTTTCGTCGTGTGAAACAGAATGCGAAGACGAACAATAAGGCCTCCCAAACCGGGGGGCCTTTTTTATTGATAA
HBG411300	Sfl	30063999	17	Gammaproteobacteria	Peptide leader	ATGGGAGGCGTTTCGTCGTGTGAAACAGAATGCGAAGACGAACAATAAGGCCTCCCAAATCGGGGGGCCTTTTTTATTGATAA
HBG411300	Sso	74313183	18	Gammaproteobacteria	Peptide leader	ATGGGAGGCGTTTCGTCGTGTGAAACAGAATGCGAAGACGAACAATAAGGCCTCCCAAACCGGGGGGCCTTTTTTATTGATAA
HBG411300	Vch	15640724	8	Gammaproteobacteria	-	ACTTGGATAAATATGCATTGATGACACCTCATTTCCTGTACTTTTTTGACTTCTTTTTTCTCCAATAATGTTTGGAGGCTCGCTCGTTGTTCAAAGACAAGTCAAAAACGAACAGAAAGCCTCCTCTTAAGGGGGCTTTTTTTATAAGG
HBG411300	Vpa	28897329	9	Gammaproteobacteria	-	TCATAAATTAAGCACTATTTATGCACTTAACCTCACTGTTTATTTTTGACTTCTTTTTCCTTCCATAGTTGGAGGGGCTAACTCGTTTGTGAAAGAAAAGTCAAAAACAAACAGAAAGCCTCCCCACTCGGGAGGCTTTTTTTATAAGG
HBG411300	Vvu	27363951	9	Gammaproteobacteria	-	TCACAAAAGTTTACTATTTATGCAAATCCACTCTCTGTTTAGTTTTGACTTCTTTTTTCTTCGATAGCGGAGGGGCTAACTCGTTTGTGAAAGAAAAGTCAAAAACAAACAGAAAGCCTCCCACATCGGGGGGCTTTTTTATTAAGGAA
HBG011746	Vch	15642257	24	Gammaproteobacteria	-	TCTCGGCTCTGAGTGAAACTTAGGCTATCTGCCATGATTGTGTAGCATAGCCCAAGTTATAGTTAGCATTGGGGGCCGATAATGTAGGCCCTCAATTTTTACCCAAT
HBG011746	Vpa	28899091	25	Gammaproteobacteria	-	TAGCGGCTCTGTGTCACACTTAGTTTATGTGAAACCTTGTTGTAGCATAGACTGAGTTATAGTTAGCATCGGGGGCCGACAATGTAGGCCCCTGTTTTTTACCTTA
HBG011746	Vvu	27365208	24	Gammaproteobacteria	-	TCGCGGCTCTGTGTCACACTTAGTCCATGTGCAACCTGTTTGTCGCATAAACTAAGTTATAGTTAGCATCAGGGGCCGAAATACTGGCCCCTGATTTTTACCGTATCC
HBG011746	Sty	16763607	51	Gammaproteobacteria	-	TCCCGGGAGCTTACATCAGTAAGTGACCGGGATGAGCGAGTGAAGGCAACGCGCCTGCGGCTCGAAATATGAAGGGGAGAGCCCTTATAGACCAGGTAGTATCACGTTTGGTTAGGGGGCCTGTATATGGCCCCCTTTTTCACTTTTAT
HBG011746	Sbo	82542769	50	Gammaproteobacteria	-	TCCCGGGAGCTTACATCAGTAAGTGACCGGGATGAGCGAGCGAAGATAACGCATCTGCGGCGCGAAATATGAAGGGGGAGAGCCCTTATAGACCAGGTAGTACACGTTTGGTTAGGGGGCCTGCATATGGCCCCCTTTTTCACTTTTAT
HBG011746	Sfl	30061727	50	Gammaproteobacteria	-	TCCCGGGAGCTTACATCAGTAAGTGACCGGGATGAGCGAGCGAAGACAACGCATCTGCGGCGCGAAATATGAAGGGGGAGAGCCCTTATAGACCAGGTAGTACACGTTTGGTTAGGGGGCCTGCATATGGCCCCCTTTTTCACTTTTAT
HBG011746	Sdy	82775560	50	Gammaproteobacteria	-	TCCCGGGAGCTTACATCAGTAAGTGACCGGGATGAGCGAGCGAAGACAACGCATCTGCGGCGCGAAATATGAAGGGGAAGAGCCCTTATAGACCAGGTAGTACACGTTTGGTTAGGGGGCCTGCATATGGCCCCCTTTTTCACTTTTAT
HBG011746	Eco	16128163	50	Gammaproteobacteria	-	TCCCGGGAGCTTACATCAGTAAGTGACCGGGATGAGCGAGCGAAGATAACGCATCTGCGGCGCGAAATATGAAGGGGGAGAGCCCTTATAGACCAGGTAGTACACGTTTGGTTAGGGGGCCTGCATATGGCCCCCTTTTTCACTTTTAT
HBG011746	Sso	74310790	50	Gammaproteobacteria	-	TCCCGGGAGCTTACATCAGTAAGTGACCGGGATGAGCGAGCGAAGACAACGCATCTGCGGCGCGAAATATGAAGGGGGAGAGCCCTTATAGACCAGGTAGTACACGTTTGGTTAGGGGGCCTGCATATGGCCCCCTTTTTCACTTTTAT
HBG011746	Par	71064927	93	Gammaproteobacteria	-	ATCGCTGAGTGATATGGTTTAACGTTGTAAGGGTACCTTGATAATTTATCTATTGGCAGCCATATAACGTGACTAACAGCATAGAGATAAACAATAGGCATGATGTAGTGTTACTCGTCATGCCTTATTGTTACAGCG
HBG011746	Pcr	93005220	111	Gammaproteobacteria	-	ATCGCTGAGTGATATGGTTTAATGTTGTAAGGCTGCCTTGATAGTTTGTCTATTGGCAGCCATATAACATGACTTATAGTATAGACAGCATAAAGACAAACAATAGGCATGATGTAGTATTACTCGTCATGCCTTATTGTTAAAGCG
HBG098705	Pfl	70731342	59	Gammaproteobacteria	-	CCCATCCGGGTCGGGGTCATGCCTGATCTGGCAGCGGGGCGCTAGTCAACCGGTCTACCACCGGTTCACGCCGAGGGTCGCGGGTTTAACCTTCGTCCGCTCCGCCAGTTACGAGAAGGCGCATCCTCGGATGCGCCTTTCTTCTATCC
HBG098705	Psy	71737764	56	Gammaproteobacteria	-	CTCTCGATGCCTTTGCCCGCTGGGTCGGGTCTGTCCTGATCCAGTAGCGGAGCGGTGGTGCATTCGGTTGCAACACCGAGGGGTTCGAGCCCTACCGCTCCGTCAGTTACGAGAAGGCGCATCCTCGGATGCGCCTTTCTTCTATCCGC
HBG098705	Pen	104781017	59	Gammaproteobacteria	-	GTCGTCTCTTCAGCCGGCTCGGGCTTCAACGAGCCGACCGCGTGACGGCGGGTCGCAAACGTTCCCGCTGGCACGCTCGCTTCGAAAAGGCGCATCCACTGGATGCGCCTTTCTTCTATCAGG
HBG098705	Ppu	26989028	59	Gammaproteobacteria	-	GTCGTCTTTCAGCCGGACCCGGCCTGGCCTGGTCCGAGCACGGTGATGGCGGGGCGCAAACGTTCCCGCCTGACACGTTTGCTAAGAAAAGGCGCATCCTCGGATGCGCCTTTCTTTTATCAGG
HBG098705	Vpa	28897695	66	Gammaproteobacteria	-	TTAAAGCGTGATTCTGTTGCCGGCCATTTGAATAACTTTTGCTCAAACAATAAGTTTCGAACAAAAATTTACAAACTTCGAGCCGAACTTTTTTAAATTATGCGCATCATACTGATGCGCATTTCTTTTTCTGAT
HBG098705	Vvu	27363507	64	Gammaproteobacteria	-	TCGCGATAGTGTGAATTTTGTTCAATCAAACCCGTTTGAACACGATTTTGCGATGTGAAAGCCGAACTTTTTTAAATTATGCGCATCCTACTGATGCGCATTTCTTTTTTCT
HBG098705	Sam	119774365	27	Gammaproteobacteria	-	TTCTTCAAGCACTGCCACTGCAGTGCTTTTTACGAATTGAAGGTGCTGAGCAACCAAGCACGGCACCGGAGTGACGAAGCATTCAAGGTCATTCCTGAAAAGTTACATAAAGGCGCATCCTCAAAAAGATGCGCTTTTTTATTTCAATC
HBG098705	Sde	91793843	23	Gammaproteobacteria	-	AGGCATCCGCTCATGTTGCAGCTAGGCTGTACCTAAGCGGGCATAAATACCCTGTATTACACTGGGTATTTGGGGCTTGAGTCTAACCACTAAGCTCTACATATTACAAAAAAGGCGCATCCATTCTGTGATGCGCCTTTTTAATTTTT
HBG098705	Sfr	114563758	24	Gammaproteobacteria	-	CTTAGGCGGTGCTTTTTACGAAAAGCAATATTGTTATGCAAGGCATAATACATATTGGGAGTATTGGGTCATACCCGTGGTAGCGTCTGATAACTCCATATAATTTACAATAAGGCGCATCCACAAGGTGATGCGCCTTTTTATTTTAT
HBG098705	Sba	126173842	24	Gammaproteobacteria	-	GTGCTTTTTACGAATTGAAAGTAATGGAATATGAAGCTTAATTTCTACCATTACTCGGGGTTTTAGAATTTACCAGTGGTAGCGTCTGAATATTCCCCATAAATTACAGAAAGGCGCATCTCAAACTGATGCGCCTTTTTATTTTGTTA
HBG098705	Son	24373364	24	Gammaproteobacteria	-	GTGCTTTTTACGAATTGAAAGTAATGGATTTTGAAGGTAAATTTCTACCATTACTCGGGGTTTTAGCACTTACCAGTGGTAGCGTCTGAATAATCCCTATAAATTACAGAAAGGCGCATCTCAACGTGATGCGCCTTTTTATTTTGTTA
HBG302075	Spy	28895285	14	Bacilli	-	CGGAAATAATGACTTTTTCTACCAGATGAGCTACTTGGGGCATTCCTTCCAGTCTCGTCATGGAATTCTCAGATTCCCTTTAATTGTCGCTATCAAAACAGGTAACAATGTCATAAGCTGGGCTTTCAGCCTAGCTTTTGTTTTAAAAA
HBG302075	Spy	15675570	13	Bacilli	-	GTCGGAAATAATGACTTTTTCTACCAGATGAGCTACTTGGGGCATTCCTTCCAGTCTCGTCATGGAATTCTCAGATTCCCTTTAATTGTCGTTATCAAAACAGGTAGCAATGTCATAAGCTGGGCTTTCAGCCTAGCTTTTGTTTTAAA
HBG302075	Cps	71280573	44	Gammaproteobacteria	-	TTGCTAGTAGGCACAATTATTGCGTTGGAAGTACTTATTGACATGCGTCAACTTCGTGCTTCCGCCTTATATTTGAACCAACTAGCTTCGAGCTAATAGTAAACTATTTTTCAAAAGGGGCTTATGCCCCTTTTGTGTTAATTATTGAT
HBG302075	Sty	16766583	15	Gammaproteobacteria	-	ATAGTTATCTATGCTCCCGGGGATTTACGAGCTTGCCGCCTTGTTGCAATCCAAAATCCTTAGAAGATGATTAGGCGTAGGCCGGGTAAGCGAAGCGCCACCCGGCAAGAAATTTAAAAAGGGGCTTATGGCCCCTTTTTTGTCTTTAT
HBG302075	Sen	62181796	15	Gammaproteobacteria	-	ATAGTTATCTATGCTCCCGGGGATTTACGAGCTTGCCGCCTTGTTGCAATCCAAAATCCTTAGAAGATGATTAGGCGTAGGCCGGGTAAGCGAAGCGCCACCCGGCAAGAAATTTAAAAAGGGGCTTATGGCCCCTTTTTTGTCTTTAT
HBG302075	Sbo	82545593	8	Gammaproteobacteria	-	GGGTTCCATGCGGGATAAGGCGTTTACGCCGCATCCGGCATGGATTGCCTGATGTGACGCTGGCGCGTCTTATCAGGCCAACGTGAACAGCCCTTCCACCTGAAATTAATTTTAAAAAGGGGCTAACAGTCCCTTTTTTGTCAGGAGAA
HBG302075	Sfl	30064507	8	Gammaproteobacteria	-	TAGGGTTCCATGCGGGATAAGGCGTTTACGCCGCATCCGGCATGGATTGCCTGATGTGACGCTGGCGCGTCTTATCAGGCCAACGTGAACAGCCCTTCCACCTGAAATTAATTTTAAAAAGGGGCTAACAGCCCCTTTTTTGTCAGGAG
HBG302075	Sdy	82778481	9	Gammaproteobacteria	-	TTAGGGGTCCATGCGGGATAGGCGTTTACGCCGCATCCGGTATGGATTGCCTGATACGACGCTGGCGCGTCTTATCAGGCCAACGTGAACAGCCCTTCCACCTGAAATTAATTTTAAAAAGGGGGCTAACAGCCCCTTTTTTGTCAGGA
HBG302075	Eco	16131059	8	Gammaproteobacteria	-	TAGGGTTCCATGCGGGATAAGGCGTTTACGCTGCATCCGGCATGGATTGCCTGATGTGACGCTGGCGCGTCTTATCAGGTCAACGTGAACAGCCCTTCCACCTGAAATTAATTTTAAAAAGGGGCTAACAGCCCCTTTTTTGTCAGGAG
HBG302075	Sso	74313704	8	Gammaproteobacteria	-	TAGGGTTCCATGCGGGATAAGGCGTTTACGCCGCATCCGGCATGGATTGCCTGATGTGACGCTGGCGCGTCTTATCAGGCCAACGTGAACAGCCCTTCCACCTGAAATTAATTTTAAAAAGGGGCTAACAGCCCCTTTTTTGTCAGGAG
HBG302075	Smu	24378915	84	Bacilli	-	ATATTTAGTTACTCCTTTGTTAACACTTCTAGGCATACGCAAGTACAGCCGTTGTCGTGTTGCCTTAGATGAACGTCATATGATTTCTTTTGAAATTCAAAGATAAACAATAAAGCTAGGTCATCTGGCCTAGCTTTTTTCAGAAGATG
HBG302075	Spn	116515755	17	Bacilli	-	CCCCTGTGATGGGACTGATAAATCAGTTCCATCACTTTCACCACGGCGAAAGAAGCAGATGACTTCAAATTGAACTTCGTTTCAATTTAAACTGAAAATCAAGAAGTTTAAAATAGCTAGGTCTGCTGGCCTAGCTTTTGGTTCAAAGT
HBG372223	Eca	50119976	61	Gammaproteobacteria	-	CCGGATAGACCCATGGCACAATTTGTTCATGTGCGGTGGAGGTGGTATAGTCTGCGCCACTCAATGGTTGATTATGCGAAAGTTGTTTAATCGACCATGCAGCTAAGCCGTGATCGTTCACGGCTTTTTTTGCGCTAAT
HBG372223	Sbo	82542773	50	Gammaproteobacteria	-	GGATAATCCGGCTACAGAGAGTCTCGCTATTTGTTAGCGTAGGGCTTCAGTGATATAGTCTGCGCCATCTGATCGTAAGTAGTTGGCTTTATAAGGTCAGGTATGCCGTGGTTTTGCACGGCTTTTTTTGTATAGG
HBG372223	Sfl	30061731	51	Gammaproteobacteria	-	GGATAATCCGGCTACAGAGAGTCGCGCTATTTGTTAGCGTAGGGCTTCAGTGATATAGTCTGCGCCATCTGATCGTAAGTAGTTGGCTTTATAAGGTCAGGTATGCCGTGGTTTTACACGGCTTTTTTTTGTATAG
HBG372223	Sdy	82775564	51	Gammaproteobacteria	-	GGATAATCCGGCTACAGAGAGTCGCGCTATTTGTTAGCGTAGGGCTTCAGTGATATAGTCTGCGCCATCTGATCGTAAGTAGTTGGCTTTATAAGGTCAGGTATGCCGTGGTTTTACACGGCTTTTTTTTGTATAG
HBG372223	Eco	16128167	51	Gammaproteobacteria	-	GGATAATCCGGCTACAGAGAGTCGCGCTATTTGTTAGCGTAGGGCTTCAGTGATATAGTCTGCGCCATCTGATCGTAAGTAGTTGGCTTTATAAGGTCAGATATGCCGTGGTTTTACACGGCTTTTTTTTGTATAG
HBG372223	Sso	74310794	51	Gammaproteobacteria	-	GGATAATCCGGCTACAGAGAGTCGCGCTATTTGTTAGCGTAGGGCTTCAGTGATATAGTCTGCGCCATCTGATCGTAAGTAGTTGGCTTTATAAGGTCAGGTATGCCGTGGTTTTACACGGCTTTTTTTTGTATAG
HBG372223	Sgl	85059916	59	Gammaproteobacteria	-	GGCGCCGGGGCGCCGCGATGGCTGATTTGTTCGTTGACCGGCAAAATGATATAGTCTGCGCTACTCATCCCGTCGATGAAGGCCAGCCGGGTAAAATTAGTTACAGGCCGTGTATGTACACGGCTTTTTTGTGCGT
HBG372223	Yen	123443480	56	Gammaproteobacteria	-	GGAATTTGTTAGGGCAAGGCTGAGATGATATAGTCTGCACCGTCAATGGACAGATAGACTGTTGATTAGTGGCCCAATAGGTATTTAAACCGTCTATTTTGGCTGTCACTTAAGAAGCCGTGACTTGGTACACGGCTTTTTTTGTGCGC
HBG372223	Ype	16121349	56	Gammaproteobacteria	-	CATTTGTTAGGGAAAGGCTGAGATGGTATAGTCAACCCTATCAATGGATAGATAGACTGTTGATTAGTGACCCAATAGGTATTTAAACCGTCTATTTGGGCTGTCACTCCAGAAGCCGTGACTTGGTACACGGCTTTTTTTGTGCACTT
HBG372223	Yps	51597313	56	Gammaproteobacteria	-	GTCATTTGTTAGGGAAAGGCTGAGATGGTATAGTCAACCCTATCAATGGATAGATAGACTGTTGATTAGTGACCCAATAGGTATTTAAACCGTCTATTTGGGCTGTCACTCCAGAAGCCGTGACTTGGTACACGGCTTTTTTTGTGCAC
HBG372223	Gsu	39997015	8	Deltaproteobacteria	-	GGAGGCGTGGCCAATGGCCGCGCAACCTGTTAATTTCGTTTTTTTCCTTGCGCCCATACTGCTTTTATGGTTTAATCCCCTTTAACCCCTCGTTTAAAGGGGATTTTTTGTTTCT
HBG372223	Gme	78222468	9	Deltaproteobacteria	-	TGCCGCGCTAAGCGGGAAAAAAGTATTTTTCCGCTTTTTGCTTGCGCACCAAGTGCTTTTATGCTTTAATCCCCTTTAACCCCTCAATTAAAGGGGATTTTTTGTTTCTGG
HBG372223	Ssa	73662817	97	Bacilli	-	ACATGGTAATGATGATAATGGCTTCAATCATTAAGGCGATATAATTGAACTTATATTGTTGCTGATTAAGAGGCTAATCATATTTTTATCTGAACTGTATCAAATCAGACTTTGGTACAGTTTTTTTATTTG
HBG372223	Sau	15926843	94	Bacilli	-	ACAAGTTAATTAAACATATACTTTATAAATAATAGGCATTAGGTATATTGCTATAATAAAGTTATGTAATTTTTAACCTCAGTATGTATGTCACATTTCTGGTGTAAACTGTACCGAGTCAGACTTTGGTACAGTTTTTTTATTTGCTT
HBG409440	Nmu	82701971	8	Betaproteobacteria	-	ATAAAGTTTGACGTTCTTCAAATAGCGTGTATCCTGCAGTAGGTCTTTTGGATTCAAGCTGTAAAACGATACCTCTGGTTGACTCTTTCCCTTGATATTCAGCGGCTGATCACTTACAGATGACTGTGAGTGGAATTTTATTAAGGAGA
HBG409440	Tde	74316697	12	Betaproteobacteria	-	AAAAACGCTTGGTGGCGTCGGACTTGTGTGATATCAATACGCCTATCTATTGGATTCAAGCTTTAAATTGCGGTACCTCTGGTAAGGCTTTTTCCTTGAAATTCGATTGATAGGGCATGTCGCCCAATTTTTTAGATAGAT
HBG409440	Eca	50120233	13	Gammaproteobacteria	-	TTCTGCATCGAGTTAAAATAGGGCAGCGAAGTCGCTCGGTATACATTTTTAGCGACTTTTATCACTTTTTATCCAACTTCGACTGGACAAAAGGTCAATCTATTGCTGTACTGTACCCGACACAGAATTTGTGTCTTTCATTCATGTAA
HBG409440	Sty	16764006	13	Gammaproteobacteria	-	TTAAAAAGTCTTAAAAAACAATAAGTAGATAGAGTTAGCTAAAAATTAACGCGATATTTATCACTTTTTCGCAAAGTTCGACTGGACAAAATGCATCACAATTGTTGTACTGGTATCCGACACAGCATTTGTGTCTATTTTTCATGTAA
HBG409440	Sbo	82543070	13	Gammaproteobacteria	-	TAGTAACTTCTTTAAAATCAATAGCTAAAATAAGTAACATCAAAAATAACGCGACTTTTATCACTTTTTAGTAAAGTTGCACTGGACAAAGCGTACCACAATTGGTGTACTGGTAACCGACGCAGCATTTGTGTCTATTTTTCATGTAA
HBG409440	Sfl	30062187	13	Gammaproteobacteria	-	TTTAGTAACTTCTTTAAAATCAATAACTAAAATAAGCAACATCAAAAATAACGCGACTTTTATCACTTTTTAGTAAAGTTGCACTGGACAAAGCGTACCACAATTGGTGTACTGATAACCGACACAGCATTTGTGTCTATTTTTCATGT
HBG409440	Sdy	82775893	13	Gammaproteobacteria	-	TAGTAACTTCTTTAAAATCAATAAATAAAATAATTAACATCAAAAATAACGCGACTTTTATCACTTTTTAGTAAAGTTGCACTGGACAAAGCGTACCACAATTGGTGTACTGGTAACCGACACAGCATTTGTGTCTATTTTTCATGTAA
HBG409440	Eco	16128606	13	Gammaproteobacteria	-	TAGTAACTTCTTTAAAATCAATAGCTAAAATAAGTAACATCAAAAATAACGCGACTTTTATCACTTTTTAGTAAAGTTACACTGGACAAAGCGTACCACAATTGGTGTACTGGTAACCGACACAGCATTTGTGTCTATTTTTCATGTAA
HBG409440	Sso	74311159	13	Gammaproteobacteria	-	TAGTAACTTCTTTAAAATCAATAACTAAAATAAGTAACATCAAAAATAACGCGACTTTTATCACTTTTTAGTAAAGTTGCACTGGACAAAGCGTACCACAATTGGTGTACTGGTAACCGACACAGCATTTGTGTCTATTTTTCATGTAA
HBG409440	Sbo	82544688	42	Gammaproteobacteria	-	CCTGATAATGAGAACTGCTTTAGTAAACTACTTTGTATGCTGTCTGTCTTTCAAACCGACGCAGCTATTAAGGCATGATAATTGAGATTAAGCAAATTTTATTTTAGCCGTCCGGCGGTCTTAAATATCGCTGGCTTTATTTTATTAAC
HBG409440	Sfl	30062525	42	Gammaproteobacteria	-	TGCCTGATAATGAGAACTGCTTTAGTAAACTACTTTGTATGCTGTCTGTCTTTCAAACCGACGCAGCTATTAAGGCATGATAATTGAGATTAAGCAAATTTTATTTTAGCCGTCCGGCGGTCTTAAATATCGCTGGCTTTATTTTATTA
HBG409440	Sdy	82776278	42	Gammaproteobacteria	-	TGCCTGATAATGAGAACTGCTTTAGTAAACTACTTTGTATGCTGTCTGTCTTTCAAACCGACGCAGCTATTAACGCATGATAATTGAGATTAAGCAAATTTTATTTTAGCCGTCCGGCGGTCTTAAATATCGCTGGCTTTATTTTATTA
HBG409440	Eco	16128955	42	Gammaproteobacteria	-	TGCCTGATAATGAGAACTGCTTTAGTAAACTACTTTGTATGCTGTCTGTCTTTCAAACCGACGCAGCTATTAACGCATGATAATTGAGATTAAGCAAATTTTATTTTAGCCGTCCGGCGGTCTTAAATATCGCTGGCTTTATTTTATTA
HBG409440	Bth	49481145	10	Bacilli	-	TCTGTAACTGTCGAAAGTGATAATAAAAAGGCGATAAGTCTTCTTTGACTTCGTATGTTGTCATTCGTTATAGTCAAATTATGGGGCGAATGCCCTGATTTTTAGAGTGA
HBG409440	Bce	42784343	10	Bacilli	-	TCTGTAACTGTCGAAAGAGATAATAAAAAGACGATAAGTCTTCTTTGACTTCGTAAGTTGTCATTCGTTATAGTGAAATTATGGGGCAAATGCCCTGATTTTTAGAGTGA
HBG409440	Bce	30023224	10	Bacilli	-	TATGACAGTGTCGAAAGCGATAATAAAAAGGCGATAAGTCTTCTTTGACTTCATATGTTGTCATTCGTTATAGTCAAAATATGGGGCGAATGCCCTGATTTTTAGAGTGA
HBG409440	Lla	125624635	121	Bacilli	-	ATTTTGAAAATGAGAGATTGTCTCTCTTTTTTTATTTATTGCTGTTGTAATTAGATTTTAAAATGTTATACTAGTCTTGGGAAGAATAGTTGCTTTCCTAACAGTTTATCAAGACTACCTTCATTATAGAGGTGGTTTTTTTATAGG
HBG409440	Sth	55822803	65	Clostridia	-	AGCATGGGGTGTCCTTTGCTTTTTTATTTATTGCTATTGCAAAAACGAATTAAAATGTTATACTGAGTGAGGGAAAGATTAGTTACTTTCCCTACAGTTCATAAAATCCATGTCACTACGATATGGATTTTATTAATCAGA
