# Supplementary material for: Premature terminator analysis sheds light on a hidden world of bacterial transcriptional attenuation
Source: Genome Biol. 2010 Sep 29;11(9):R97. doi: 10.1186/gb-2010-11-9-r97 (PMC2965389; doi:10.1186/gb-2010-11-9-r97)
Supplement: Additional file 1 — Supplementary tables and figures. Table S0: gene families showing the highest absolute numbers of attenuator candidates. Table S1: genes most frequently regulated by attenuation in bacteria (normalized by family size). Table S2: list of sequence clusters observed in the 30 gene families most often regulated by attenuation (tabulation-separated). Table S3: sequence clusters obtained among candidates upstream of ABC-transporter genes. Table S4: complete list of clusters obtained by analyzing all candidates from enterobacterial species listed in Table S6. Cluster classes: 'a', clusters including only orthologous genes. 'b', clusters including only non-orthologous genes, sometimes from a single species; 'c', 'super-clusters' containing several sets of orthologous genes. Table S5: complete list of clusters obtained by analyzing all the candidates of Bacillus species listed in Table S6. 'a', clusters including only orthologous genes; 'b', clusters including only non-orthologous genes, sometimes from a single species; 'c', 'super-clusters' containing several sets of orthologous genes. Table S6: list of species analyzed for the identification of attenuators 'regulons'. Table S7: complete list of analyzed species, along with GenBank identifiers of corresponding DNA molecules and clade. Table S8: complete list of attenuators predicted in 5' UTR of genes, using the protocol described in [31] (tab-delimited table). Supplementary data 1: list of rimP-leaders from Gammaproteobacteria; list of rimP-leaders from other species; list of intergenic regions where no terminator could be detected, but showing sequence similarity to putative attenuators. Supplementary data 2: Stockholm alignments of the five ABC-leaders shown in Figure 4. Supplementary data 3: lists and Stockholm alignments of attenuator 'regulons' (candidates present upstream of several non-homologous genes) in Firmicutes. Supplementary data 4: parameters, commands and descriptor files used for terminator prediction. [file gb-2010-11-9-r97-S1.ZIP › Suppl_data/TableS3.txt]

Hogenom family	Organism	gi regulated gene	terminator-ATG distance	Species family	Known element	Transporter specificity	Sequence
HBG543560	Lga	116630291	29	Firmicutes	-	multidrug	AGCGTGACTATTTAATTAAAGTAGTCTACAGTATAAATAAAGATAGCAAATAATGTGTTTGTTAGAGAGTAAATAGACGGCGCGAGGCGTCTATTTATTTTTATCT
HBG543560	Ljo	42519764	30	Firmicutes	-	multidrug	AAACGTGACTATTTATTTAAATTAGTCTACAGTATAAATAAAGATAACAAATAATTTATTTGTTAAGGGAGTGAATAGACGGCGCGAGGCGTCTATTTATTTTTA
HBG543560	Lga	116629475	7	Firmicutes	-	-	GCATAGTTGAATTTTAATAAATATTTTCTCTTTTATAAGGGACGACTGTGCGCTTTTGACAAGATTAAACGTAGATGGGATATCTTCTTTTTTGCTTAATGAGGAGAAAGTCTACACTTGTCAAGAGTGTAGGCTTTTTTCGTGAGGTG
HBG543560	Ljo	42519355	8	Firmicutes	-	-	AATAGCATAGTTGAATTTTAATAATTATTTTTCTTTTATAAGGACAACTGTGCACTTTTGACAAGATTAAACGTAGATGGGAATCTTCTTTTTTTGCTTAACTAGGAGAAAGTCTACACTTGTCAAAAGTGTAGGCTTTTTTCGTGAGG
HBG543560	Lga	116629191	87	Firmicutes	T-box leader	polar aa	GTTGAGCCGTAAGCGGTACGTTATCTAGCCGCTGGAGCATGTTTGTGCTCTAGTCAAGTTGGTCTTTAAGTAGACAATTTAGGTGGTACCGCGGAAAAAAGCCTTTCGTCCTGAGAAATATAGGAGCGAAGGGCTTTTTTCTTTACTCC
HBG543560	Ljo	42518675	106	Firmicutes	T-box leader	Gln	TTTAGCCGTAAGCGGTACGTTATCTAGCCGCTGGAGCATGGTTGTGCTCTAGTCAAGTTGGTCTTTAATTAGACAATTTAGGTGGTACCGCGGAAAAAAGCCTTTCGTCCTGAGTAAATTAGGAGCGAAGGGCTTTTTTTCTTTACTCC
HBG543560	Lsa	90961041	76	Firmicutes	-	-	TAAAGCCGAGTGTTTATTTTTTGTGGACAGAATTTAGTTTAACATGGATTGGTATGCCTTGTGCTGTAAAGGCGTAGTTTCTTTATGGCATACTATTATTCATATTATTACCCCTGAGTCTGTCCACTGTGACAGGCTTTTTATTTTAC
HBG543560	Lsa	90961041	16	Firmicutes	-	-	TAAAGCCGAGTGTTTATTTTTTGTGGACAGAATTTAGTTTAACATGGATTGGTATGCCTTGTGCTGTAAAGGCGTAGTTTCTTTATGGCATACTATTATTCATATTATTACCCCTGAGTCTGTCCACTGTGACAGGCTTTTTATTTTAC
HBG543560	Bps	76809899	237	Proteobacteria	-	aa	TTCGATTCGAGCCGGAACGCGTTTTGGTCGAAGACGCATTCGGCCGCGCACAAAAAATGCATATGGCATCAGGGTTTGCGCGCGGCCGGAAACGATTCGGCGCGAACCGAACGCTCGCGTGCGAATAAGCGGGCGCATTGATCTTCAAA
HBG543560	Bma	53723996	237	Proteobacteria	-	branched chain aa	CGATTCGAGCCGGAACGCGTTTTGGTCGAAGACGCATTCGGCCGCGCACAAAAAATGCATATGGCATCAGGGTTTGCGCGCGGCCGGAAACGATTCGGCGCGAACCGAACGCTCGCGTGCGAATAAGCGGGCGCATTGATCTTCAAAAC
HBG543560	Hso	113461300	48	Proteobacteria	-	spermidine/putrescine	AAAATTACCTAAAAATGAAATCATCACTTTCAATTATGAGCTAATCGCTATATCATTAGCCATTCAAAACTAAGGGCGCTTGCAATTTTATTGTGGGCTTTTTATTTCTACT
HBG543560	Pmu	15602129	10	Proteobacteria	-	spermidine/putrescine	ACAACACCACATCTCATAAAAAATCGTGTCACACTCTCTTTTAAATTTTTTACAAAATCCCTTTTATTTATTGAACAATAGCTATATCATTAGCATTTATTTTTTAACCGTAAGTGCCAACAGCTTTTCTGTTGGCATTTATTTCTACT
HBG543560	Mmy	42560969	50	Tenericutes	-	-	ATTGTTATTTATCTTAAATTTTTTAGATATTTTATGTTTGCAAAATTAAACTAGTTTATTAGTTATTTAATTAAAATATAATTCCTAATAAAAAATATTTTAATTAAATAATATTAGAGACTATAACTTGGTCTCTTTTTCTTTTTAAA
HBG543560	Mca	83319922	50	Tenericutes	-	-	TTATTTTTATTTATCTTAATTTTTTAGATATTTTATGTTTATAACATTAAACTAGTTTATTAATTATTTAATTAAAATTAATTACTAATAAAAAAGGATTTTAATTAAATAATAACTAGAGACTATAACTTGGTCTCTTTTTCTTTTTA
HBG543560	Bth	49479157	15	Firmicutes	-	-	AAATCTCTTCACCCATTTTTAATAAACGTGTGAAAAGGGAGCTATTTAGCTTCCTTTTTCTATGCCGAAAACCATGGGGAATGTTTCTTTCCCATGGTTTTTTATATTGAA
HBG543560	Bce	42779326	15	Firmicutes	sORF	-	TTGCATAGTAGCTATAGAACGATAGAAATCTCTTCACCCATTTTTAATAAACGTGTGAAAAGGGAGCTATTTAGCTTCCTTTTTCTATGCCGAAAACCATGGGGAGTGTTTCTTCCCCATGGTTTTTTATATTGAA
HBG543560	Bce	30018476	13	Firmicutes	-	-	AAATCTCTTCACCCATTTTTAATCAACGTGTGAAAAGGGAGCTATTTGGCTTCCTTTTTCTATGCCGAAAAACCATGGGGAATGTTTCTTTCTCATGGTTTTTTATATTGAAAG
HBG543560	Ban	49183250	15	Firmicutes	-	-	AAATCTCTTCACCCATTTTTAATACACGTGTGAAAAGGGAGCTATTTAGCTTCCTTTTTCTATGTCGAAAACCATGGGGAATGTTTCTTTCCCATGGTTTTTTATATTGAA
HBG543560	Bth	49476807	69	Firmicutes	-	-	TTCAAATGGTTTTAGCTTGATATGGGAGAAGTCTGCCCATTTTTATCGATTAAGCTAAATTGAAGACAGCAGGTAAAGAACCTTAATCCTTTTTTACGATAATATGTAATGGGTAAGGTGTATTCACCTTACCCATTTTTATGCACAAT
HBG543560	Bce	42779575	72	Firmicutes	-	-	TTCAAATGGTTTTAGCTTGATAAGGGAGAAGTCTGCCCATTTTTATCGGTTAAGCTAAATTGAAGACAGCAGGTAAAGAACCTTAATCCTTTTTTACGATAATATGTAATGGGTAAGGTGTATTCACCTTACCCATTTTTTATATGCAC
HBG543560	Bli	52787934	11	Firmicutes	-	-	AGAGAATTGGCTTAAAGACGGGAGAAGTCTGCCCTTTTTTAGACAAGCCATCTCGGGAACAGTTTGATACGATTTGACATCCTTTCTTGCTGTATTTTAAATATGTAGCGGGTAAGGTGTAGTTTGCCTTACCCGTTTTTTTGCCGGAC
HBG543560	Bth	49479067	50	Firmicutes	-	alkanesulfonates	TAAACAAATCGTTTGTATGTTTTAATAAAACCCAGTTGACTTATCGGAAATATTTGTATAATATGTAGTTAATTCTATAACGTATTGCTGATTGGAGAAACCAAAGGCATTTTATCTATTGATAAAATGCCTTTGGTTTTTTTATTACA
HBG543560	Ban	30262881	50	Firmicutes	-	sulfonate	TAAACAAATCGTTTGTATGTTTTAATAAAACCTAGTTGACTTATAGGAAATATTTGTATAATATGTAGTTAATTCTATAACGTATTGCTGATTGGAGAAACCAAAGGCATTTTATCTATTGATAAAATGCCTTTGGTTTTTTTATTACA
HBG543560	Ban	47528215	50	Firmicutes	-	sulfonate	TAAACAAATCGTTTGTATGTTTTAATAAAACCTAGTTGACTTATAGGAAATATTTGTATAATATGTAGTTAATTCTATAACGTATTGCTGATTGGAGAAACCAAAGGCATTTTATCTATTGATAAAATGCCTTTGGTTTTTTTATTACA
HBG543560	Bce	42782017	50	Firmicutes	-	sulfonate	CAAACGAACCATATGTATTTTTAAACAAAACCTAGTTGACTTATCGGAAATATTTGTATAATATGTACTTAATTCTATTACGTATTGCTGATTGGAGAAACCAAAGGCATTTTATCTATTGATAAAATGCCTTTGGTTTTTTTATTGCA
HBG543560	Bce	30021029	50	Firmicutes	-	alkanesulfonates	CAAACAAATCATATGTATGTTTTAATAAAACCTAGTTGACTTATCGGAAATATTTGTATAATATGTACTTAATTCCATAACGTATTGCTGATTGGAGAAACCAAAGGCATTTTATCAACAGATAAAATGCCTTTGGTTTTTTTATTGCA
HBG543560	Bth	49478745	47	Firmicutes	-	-	ATCAACGATTTTTCAATTATATCTATCGTAACTCGGGATATATCAACGATTTTTTCGATATATCGACGATTCGACACACTATATCGACTTATCGACAAAACATAACAAAAAAAGACGTGCACTCATTGCACGTCTTTTTGTTATTCTCC
HBG543560	Bce	30022821	47	Firmicutes	-	multidrug	ATCTATCGTAACTCGGGATATATCAACGATTTTTTCGATATATCTATCATAACTTACAATATATCAACGATTTCTCGGATATATTGATTGTTCGACAAAACATAACAAAAAAAGACGTGCACTCATTGCACGTCTTTTTGTTATTCTCC
HBG543560	Ban	49187639	47	Firmicutes	-	multidrug	ATCAACGATTTCTTAATTATATCTATCGTAACTCGGGATATATCAACGATTTTTTCGATATATCGACGATTCGACACAACATATCGACTTATCGACAAAAGATAACAAAAAAAGACGTGCGCTCATTGCACGTCTTTTTGTTATTCTCC
HBG543560	Bha	15614588	37	Firmicutes	sORF	-	CATTTTTTCCCACGTGTCTAATCAACGGGATACGTATGCCCTTTTGCACACACTTAAATAGGGAAAAATACCAGGAAGAGACATCTACCCACAAACGACTAATTTAAAGATGGTGGAGAAAGCTCTGCCATCTTTTTTTGCATTCATAA
HBG543560	Bli	52784761	33	Firmicutes	-	-	ATTTTTTCCGGGGAATGCGTATTACGGGATCAGTCTGCCCTTTTTTACACATTCAATTGGAAAAAATACCAGTGAGAGACATCTGCCCACAATCGGATTTTCTGATGCTGACGGCGGGGTGTAAGCTCTGCCGTCTTTTTAATGCTCGG
HBG543560	Bli	52079351	14	Firmicutes	-	sulfonate	TTTTTTTATAATATAGGGTTGACAGGTCGGAATAATATGAATTAGTATGTTATTTAATATTTCGGAAAATTCCATCAGCGCTGATCGGTCAACCGAAGGCTCTTATCTCAATTGGGATAAGAGCTTTTTATTTTCAGTTTTAGAAAAGA
HBG543560	Bli	52784714	25	Firmicutes	-	sulfonate	CCTTTCATCTGTTTTTTTATAATATAGGGTTGACAGGTCGGAATAATATGAATTAGTATGTTATTTAATATTTCGGAAAATTCCATCAGCGCTGATCGGTCAACCGAAGGCTCTTATCTCAATTGGGATAAGAGCTTTTTATTTTCAGT
HBG543560	Sth	51891391	19	Firmicutes	SAM riboswitch (S box leader)	metal ion	CCCGATGACGCCACGGCAACCGGCACGTCTCCCCAGGCGTGCAGCGGTGCCAATTCCTGGGGAGGGCTCCGCCCTCCCGAAGATGAGAGGCAGCCGGAAGTCGTTCATTCTGTGCGCCTCTTTGTTGGGGCGCACTTTTCTATTGCCGA
HBG543560	Chy	78044077	16	Firmicutes	SAM riboswitch (S box leader)	metal ion	TCTTATCAAGAGTGGCGGAGGGACTGGCCCAATGAAGCCCGGCAACCGGCCATATTTTTGGCAATGGTGCCAATTCCTGCGGATTAAATTCCGGGAGATAAGAGGAGGAGTAAAACCCTCTTCTAACCGGAAGGGGGTTATTTTTTTGC
HBG543560	Cte	28211035	21	Firmicutes	SAM riboswitch (S box leader)	metal ion	TTAAGAGCGGTGGAGGGACTGGCCCTATGAAGCCCGGCAACCTGTATATGTGTTTGCATATTATAAGGTGCTAAATCCTGCGGTGTAAACCGAGAGATGAGGATTTGAAGGTAAAAAACCTGAGGATGACCTCAGGTTTTATTTTTTTA
HBG543560	Cno	118443526	20	Firmicutes	SAM riboswitch (S box leader)	metal ion	AGAGGTGGAGGGACTGGCCCTATGAAACCCGGCAACCAGTATACATTTTTAGTGTACAATGGTGCTAAATCCTGCAGTGTAAACTGAAAGATGAGGATAAGTAGGAAATTTATATGACCTAAGGATATCCTTAGGTCTTTATTTTTTAA
HBG543560	Gka	56421534	29	Firmicutes	SAM riboswitch (S box leader)	metal ion/aa	AGGGATGTGCCCAATGAAGCCCGGCAACCGTCAGCGCATGTGCTGAAATGGTGCCAATTCACACAAAGCGGCCTGCTTTGAGAGATAAGAGACGGAATGGTGCACAATACCTTTCTGTTCTCTGCGGGCAGAAAGGTTTTCTTTTTGCG
HBG543560	Lwe	116873782	24	Firmicutes	SAM riboswitch (S box leader)	metal ion	AAACCCAGCAACCTAAACAATAAGTGATTATGTGTTTAAGGTGCTAAGTCATGCAGAACAACTATTTGTTCTGAAAGATGAGAAGGAAGTTAGCCTATTTGAAAAAATGCTGCCTTTCTGCTCATGAGCAGAAAGGCTTTTTTGTATAT
HBG543560	Lmo	16804457	25	Firmicutes	SAM riboswitch (S box leader)	metal ion	AAGCCCAGCAACCTAAACAATAATTCATTATGTGTTTAAGGTGCTAAGTCATGCAGAACAACTAATTGTTCTGAAAGATGAGAAGGAAGTTAGTCCATTTGAAAAAATGCTGCCTTTCTGCTCATCAGCAGAAAGGCTTTTTTTGTATA
HBG543560	Lmo	46908590	24	Firmicutes	SAM riboswitch (S box leader)	metal ion	AAACCCAGCAACCTAAACAATAATTCATTATGTGTTTAAGGTGCTAAGTCATGCAGAACAACTAATTGTTCTGAAAGATGAGAAGGAAGTTAGTCCATTTGAAAAAATGCTGCCTTTCTGCTCATCAGCAGAAAGGCTTTTTTGTATAT
HBG543560	Sha	70727048	27	Firmicutes	sORF	metal ion	ATGTGCCCTATGAAGCCCGGCAACCGTCTAGTTATAGAAATGGTGCCAATTCACATAAAGTTGATTACTTTAGAAGATGAGAGAAAGATGAATCAATGCTTTCTCAACTTTGCTAAAGTGAGAAAGCATTTTTTA
HBG543560	Ssa	73663175	31	Firmicutes	SAM riboswitch (S box leader)	metal ion	GGAGGGATGTGCCCTTTGAAGCCCGGCAACCGTCTGTAACAGAAATGGTGCCAATTCACATAAAGTTCATAGAAACTTTAGAAGATGAGAGAAGCAAACGTTGCTTTCTCTATTCTTCAATGAACATAGGGAAAGCATTTTTTATTTAA
HBG543560	Sau	15926497	25	Firmicutes	SAM riboswitch (S box leader)	metal ion	GGGATGTGCCCTACGAAGCCCGGCAACCGTCTTATATAGAAATGGTGCCAATTCACATAAAGTTTTAACTTTTGAAGATGAGAGAAACAATACTACTATTGCTTTCTCAATTTTTCTATCGATATTGAGAAAGCATTTTTTATTTTATT
HBG543560	Sep	27467518	29	Firmicutes	SAM riboswitch (S box leader)	metal ion	GGGATGTGCCCTAAGAAGCCCGGCAACCGTCTAAAATAGAAATGGTGCCAATTCACATAAAGTATAACTTTAGAAGATGAGAGAAAGAACATTTCAACAAATGCTTTCTCAAATTTTCTAAAAATTGAGAAAGCATTTTTAATTTGATT
HBG543560	Oih	23099839	57	Firmicutes	SAM riboswitch (S box leader)	metal ion	GGGACTGGCCCTTTGAAACCGCGGCAACCTTCATAATTAAATGAAAGGTGCCAATTCCTGCAGAAAATGAAAGATGAGAGAACGTCAGACGATATACGATAAATACGTACGTCTTTCTGTTCTCTTACAGAAAGGCGTTTTTATTTTGA
HBG543560	Bth	49481044	105	Firmicutes	SAM riboswitch (S box leader)	metal ion	CTGTGAAGCCCGGCAACCGTCAACTTATGTTGAAATGGTGCCAATTCCTGCAAAGCAAATGCTTTGAGAGATGAGAGAGAGGGATAATGTTGTTATATACGCATATAAACCTTTCTGCTTCTCTAAAGCGGAAAGGTTTTTTTGTTGTT
HBG543560	Ban	30265026	226	Firmicutes	SAM riboswitch (S box leader)	metal ion	CTGTGAAGCCCGGCAACCGTCAACTTATGTTGAAATGGTGCCAATTCCTGCAAAGCAAATGCTTTGAGAGATGAGAGAGAGGGATAATGTTGTTATATACGCATATAAACCTTTCTGCTTCTCTAAAGCGGAAAGGTTTTTTTGTTGTT
HBG543560	Ban	47530528	226	Firmicutes	SAM riboswitch (S box leader)	metal ion	CTGTGAAGCCCGGCAACCGTCAACTTATGTTGAAATGGTGCCAATTCCTGCAAAGCAAATGCTTTGAGAGATGAGAGAGAGGGATAATGTTGTTATATACGCATATAAACCTTTCTGCTTCTCTAAAGCGGAAAGGTTTTTTTGTTGTT
HBG543560	Bce	42784171	107	Firmicutes	SAM riboswitch (S box leader)	metal ion	TGTGAAGCCCGGCAACCGTCAACTTTATGTTGAAATGGTGCCAATTCCTGCAAAGCAAATGCTTTGAGAGATGAGAGAGAGGGATAATGTTGTTATATACGCACATAAACCTTTCTGCTTCTCTAAGGCAGAAAGGTTTTTTTGTTGTT
HBG543560	Bce	30023027	238	Firmicutes	SAM riboswitch (S box leader)	metal ion	CTGTGAAGCCCGGCAACCGTCAACTTATGTTGAAATGGTGCCAATTCCTGCAAAGCAAATGCTTTGAGAGATGAGAGAGAGGGATAATGTTGTTATATACGCATAAAAACCTTTCTGCTTCTCTAAAGCAGAAAGGTTTTTTTATTGTT
HBG543560	Ban	49187845	226	Firmicutes	SAM riboswitch (S box leader)	metal ion	CTGTGAAGCCCGGCAACCGTCAACTTATGTTGAAATGGTGCCAATTCCTGCAAAGCAAATGCTTTGAGAGATGAGAGAGAGGGATAATGTTGTTATATACGCATATAAACCTTTCTGCTTCTCTAAAGCGGAAAGGTTTTTTTGTTGTT
HBG543560	Bha	15616043	162	Firmicutes	SAM riboswitch (S box leader)	metal ion	AGGGACTGGCCCGATGAAGCCCAGCAACCGCCAAGCAGCAAATCGCTTGGAAAAGGTGCTAATTCCTGCAAAGCGATGCTTTGAGAGATGAGAGAAGGGAAGACGTAAAACATTCCTTTCTGCTCATGGCGGAAAGGTTTTTTTGTTCT
HBG543560	Bsu	16080327	48	Firmicutes	SAM riboswitch (S box leader)	metal ion	GTGGAGGGAAGTGCCCTATGAAGCCCGGCAACCATCAACACTGTTGAAATGGTGCCAATTCACACGAAGCGTTCAGCTTTGAAAGATGAGAGAAAGGCATTTTATATAAGCCTTTCTGCTCAAGTGTGCAGAAAGGCTTTTCTTTTGCA
HBG543560	Ava	75909042	52	Cyanobacteria	-	cobalamin/Fe3+-siderophores(hydroxamate)	CCCAACTGCGGAGATCGGGAACTTGCAAATCGAAAATATGCCATGCTGTTCAATGCAGGGATGCAGGATGATAAGTGAGAGAATCTATTGATTCTTATTCTCTACAGCTATTTGTAACCAGGGTTGTGTTCTTGGCATTAATCTTATAA
HBG543560	Cac	15896842	47	Firmicutes	-	multidrug	TTTATCTAATACCAATTATAAATAAAATTACAGGAGTTACTTCTTTGTTTAATAAAATAGATTCCAATAATATAGAATAACTCTACCTAAAATATTTCTTTAAAATCAACCGTTATAATCAATCTTTCGGTTGATTTGTTTTTTTGTCA
HBG543560	Efa	29376990	76	Firmicutes	sORF	metal ion	GCGCCCGTTACAGCCAACGGTATGCGAAGAATCAAGTACCGTATGAGGTTATTATTGAGAAATAATAGCGAATTAAGGTGGTATCACGAAATGACAAACTTTCGTCCTTTTTGCTGTAATAGCAAAAGGATGGAAGTTTTTTTGTTTTT
HBG543560	Lsa	81428725	25	Firmicutes	T-box leader	Met	AGTGCGGGGGTTGCCCGATATAGCGAACGAGTATCGATCCTGGTACTTTGTAAGGCGATTATTGTGAAGTAGTCGTGAAATTAAGGTGGTAACACGCAAATTGGCGTCCTTTCTCTCATTTATTTGAGAGGGAGGACTTTTTTTGTACA
HBG543560	Ssa	125717936	59	Firmicutes	-	lipid/multidrug/protein	AGTCTGCTTTCAGGAAGTTTGCTGCTGACAGTCATTTATGAGGCTGATGATAAGCAGAAAAAAGTCTGAAATGACCTTTACCCTACTTCATATTTTTGTTATAATATTTGTATTAAAGCGTGCATTTGCGCGCTCTTTTCTGTGTTTTA
HBG543560	Efa	29375980	40	Firmicutes	-	-	TGGCATCTATCAGAATTTGGATTGACTTTTTGACAAAATAAATTGAATAAATCTTATCAAAAAGTCTGAAATTAAAATTCATGGGTGGCGTGTGTACTTTTATACGAAACTACAAGGATAGCGATTAGGCTGTCCTTTTTTGCGTACCC
HBG543560	Msu	52425295	151	Proteobacteria	-	-	ACAAAATCGGGCTTTTCAAGCCAGAACTTTTCCGCTACCATCCGCTTCGTCAAGTAATTGCTTGATATTCATAAAGTTCCTAAATAAAATAATCATAAATAGCTAAACTACTTTCCTACCACCCTTTAAGGGTGGTTTTTTTTGTCTGT
HBG543560	Pmu	15602290	237	Proteobacteria	-	-	TAATGTAAAAATTGTTTCTCTTCAATGTAAATTTATGTAAAATAGCCATCGTCAAGTGATTGCTTGATATTCATAAAGTTCCTAAATAAAATAATCATAAATAGCTAAACTACTTTCCTACCCTCCAGTTCGGAGGGTTTTTTTTGTTT
HBG543560	Msu	52424895	52	Proteobacteria	-	-	TATAGTAAGTAATTTATTCTCCCGCCGCCAGTTTTATTACGTCTTTGCGTATTATTTTACGATCGGATTAAAAGTGCGGTCAGAAAATCGGGAATTTTTTACCGCACTTTTTCTTTTTTCAAT
HBG543560	Apl	126208683	12	Proteobacteria	-	-	TCCTTCAAAAAGGCGTAATGTTTATTACGTCTTTTTCTTCTTAAAAATATATTTTAATCTTTGACAGACGCTTATGGCGTCTTTTAGTTTTTT
HBG543560	Pha	77360945	19	Proteobacteria	sORF	Cys	TATGAGTTTCAGCAAAATAAAGACAGTATTGCTGATGACGAGCAAGTAATGCATGATTTATTAAAAGAGACTAACACAACTAAAAATGACGACTAACACCCGCCCTGATCGCGCGCAACAGCAGTCTTTGCGCGCTTTTTTAAAGCGTC
HBG543560	Psy	71735248	49	Proteobacteria	sORF	Mn/Zn	GTGCTGGCCCAATCGGCCTGGAAGCGGGTCCTGTTTTCTCTTGCGGTGCTGATATTGCTCTGGCTGGCCATCGGCTGGTCGGTGGCCATTCCATGACACCCGCCCTGATCGCGCGCAACAGCAGTCTTTGCGCGCTTTTTTAAAGCGTC
HBG543560	Bme	17986836	58	Proteobacteria	-	-	GGGTTATGAAGGGATAAGCGGGGCGCCCTGGAGAAGATTCCACATTTTAGCTTGCAGTCCGTCCTGCGGGAGGGAGGAACTCTTGCGGACGGTGGCCAGAGGGGAAACCGGGTGACGGAAATATCCGCGCCCGGTTTCATAATTTCAAG
HBG543560	Bab	62290348	163	Proteobacteria	sORF	-	TTGCGGACGGTGGCCAGAGGGGAAACCGGGTGACGGAAATATCCGCGCCCGGTTTCATAATTTCAAGCCCTGTTCTGCCTGTTGCGGATGGCCGCCCGGCCATTGGCGTTTGCGCGAAGGCGTTTGCTTCTGCGCCGCATTTGGCCTAA
HBG543560	Lla	125624349	112	Firmicutes	-	involved in cell division	AAATAAAAGTGCTACCTAAAGCACTTTTATTTTGATATAATTATTAGTAGTTCTGCTGAGGGAAATTTATTTATTACTGTCAGTAGAACGGAAGAGAAGTCTTATCGAGAAATAAAAAAGGTACAGTGCTGTGCCCGTTTTCTTGTTTT
HBG543560	Lmo	46908948	59	Firmicutes	-	-	GCAGTTACATTGGCGAAGTCTGCCCAAAAAACTGTATAACTAGAAAAAATGAGAGAAGCATGGAGTCACGCAATCGGTTTGTATAGTGCTAAATTAGTATTATACTTATAATTGGCGTCGGGCGCTTGTCTGACGCTTTTTTTGTTGTC
HBG543560	Cvi	34497750	10	Proteobacteria	sORF	-	TTTTGAAAAAATATAAGCAATCGTCTCGTTATTGCAAAAAATTCTTTGCAATATAACACCTAAATCTGTCTACATAAGTCTACCGGTCGATCCGAAGATTTCCACAGCAAAGCCCGCCGCAGCAATCGGCGGGCTTTGTGCTTTGGGAG
HBG543560	Oih	23100618	15	Firmicutes	SAM riboswitch (S box leader)	metal ion	GGATTCTTTATATTAAAGAATACTGTGCCAATTCCTGCAAATGCAAACGAGCATTTGAAAGATGAGAAACGATGGCTTCTACATATATACATATGGTACGAATCCCTCTTTTCTTGTCTTTCAAGAAAAGAGGGATTTTTTATTTCGCT
HBG543560	Rme	94309679	5	Proteobacteria	-	ion	TAAGGGCGTCTATATGACGCCAGCGCATAAAGCCATCGAAAAAATCTCGTTTGAGGTATGAAGCGGATCGCATAAAATGCTCGCTTCACAAAAATAAAGTGCGGCAACAACGCAGGAGACCCCGCGATGTTGCCGTTTTCTTTTTACTT
HBG543560	Reu	113866837	10	Proteobacteria	-	ion	TTTGCCCCTTATATGCCGGGAACGTATAAAGACATCGGTAAAAAGTCGTTTATGGTATGAAGCGAATCGCATAAAATACGCGCTTCAGAAAAATAACGAGCGGCAACAGCGCTGGAGATCCCTCGCCTGTTGCCGTTTTTCTTTTGGTC
HBG543560	Bcl	56962650	13	Firmicutes	SAM riboswitch (S box leader)	metal ion	ATTAGGCCCAATGACGTCCAGCAACCTCCCGTTACGGGGAAGGTGCCAATTCCTGCAGAATGGGATCATTCTGAAAGATAAGCCGGAAAAACGGAAACGGATTTTCGCAGCTTCTTTCATGATGATGAGAGAAGCTTTTTTATGTAGGA
HBG543560	Oih	23099555	1	Firmicutes	SAM riboswitch (S box leader)	metal ion	TCCAGAGTGACGGAGGGAACAGGACCTACGATGTCACAGCAACCTACCTTTACGGAGTGGTGCTTCTTCCTGCAGAATTTTTTCTGAAAGATAAGGTAATGATATGTAAAAACCTTCTTTCTGAATGAAAGAAGGTTTTTTTGATGGGA
HBG543560	Ype	16121477	70	Proteobacteria	-	phosphate	TACCGGAAACTAAAAAGCCAGTACTGGAAATTAAGCAGCTCGCTCCTGCCGCTGTCAGTGGTAATGATTTAACATCACAGACAGTCATTAATTAAACACACGAAAAAGGTGGCTATTTTGTCACCTTTTTCACATGCAA
HBG543560	Yps	51595567	70	Proteobacteria	-	phosphate	TACCGGAAACTAAAAAGCCAGTACTGGAAATTAAGCAGCTCGCTCCTGCCGCTGTCAGTGGTAATGATTTAACATCACAGACAGTCATTAATTAAACACACGAAAAAGGTGGCTATTTTGTCACCTTTTTCACATGCAA
HBG543560	Vvu	27367478	9	Proteobacteria	-	multidrug	ATAAGGCTGAGAAATCCCTTAGGATATGCCGCAAAGTGATAACCAACTGGTTACATTTAGCCCATCAATCCGTTAGACTACTTTTCGCCCTTCCACCACTTCTTTTTTTACCCGCACCTTCTGGCAGTGTGGGCGTTGTTATTTTTAGG
HBG543560	Lla	125623788	36	Firmicutes	-	-	TCAAATCTTTTCTGTCAGTAATTTTTTACCGACAGAAAGGAGTCATCAAAGAATCGCTCACTTTGCTAGTAAAAATGATACCTGTCGTTACTGACAGGCTTTTTTATGATATA
HBG543560	Tfu	72162098	73	Actinobacteria	-	multidrug	CGGCATCGACCCGCCTGCCACGCCTCAGCGTGCCCGGTCAGTGTCCACCGGCAGCGGAGGCGCTGCCTGCCATGACCAGGTTTCGACCGTGTCTTTCCCTGCCGCCCGAAACCTTGACCTCAACTTTGGTTGAGGTTTTAGGCTGCCGC
HBG543560	Msm	118468521	3	Actinobacteria	-	multidrug	GCCCGCCATCTTGCCCGATGACCGGCGGCTGACGACGCAGGCACGTCCGGTTTGCGTCGCGAACCGCCGGGGAAGTCTTTGACCTCATCATTGGTTGAGGTTTTACGGTGAG
