# Supplementary material for: Premature terminator analysis sheds light on a hidden world of bacterial transcriptional attenuation
Source: Genome Biol. 2010 Sep 29;11(9):R97. doi: 10.1186/gb-2010-11-9-r97 (PMC2965389; doi:10.1186/gb-2010-11-9-r97)
Supplement: Additional file 1 — Supplementary tables and figures. Table S0: gene families showing the highest absolute numbers of attenuator candidates. Table S1: genes most frequently regulated by attenuation in bacteria (normalized by family size). Table S2: list of sequence clusters observed in the 30 gene families most often regulated by attenuation (tabulation-separated). Table S3: sequence clusters obtained among candidates upstream of ABC-transporter genes. Table S4: complete list of clusters obtained by analyzing all candidates from enterobacterial species listed in Table S6. Cluster classes: 'a', clusters including only orthologous genes. 'b', clusters including only non-orthologous genes, sometimes from a single species; 'c', 'super-clusters' containing several sets of orthologous genes. Table S5: complete list of clusters obtained by analyzing all the candidates of Bacillus species listed in Table S6. 'a', clusters including only orthologous genes; 'b', clusters including only non-orthologous genes, sometimes from a single species; 'c', 'super-clusters' containing several sets of orthologous genes. Table S6: list of species analyzed for the identification of attenuators 'regulons'. Table S7: complete list of analyzed species, along with GenBank identifiers of corresponding DNA molecules and clade. Table S8: complete list of attenuators predicted in 5' UTR of genes, using the protocol described in [31] (tab-delimited table). Supplementary data 1: list of rimP-leaders from Gammaproteobacteria; list of rimP-leaders from other species; list of intergenic regions where no terminator could be detected, but showing sequence similarity to putative attenuators. Supplementary data 2: Stockholm alignments of the five ABC-leaders shown in Figure 4. Supplementary data 3: lists and Stockholm alignments of attenuator 'regulons' (candidates present upstream of several non-homologous genes) in Firmicutes. Supplementary data 4: parameters, commands and descriptor files used for terminator prediction. [file gb-2010-11-9-r97-S1.ZIP › Suppl_data/TableS4.txt]

Hogenom family	Organism	gi regulated gene	Name regulated gene	terminator-ATG distance	Known element	Cluster type	Sequence
HBG077902	Sbo	82545117	SBO_2706	185	-	b	GGCTTAAAAAATAAGTCTGTCATCTCTTTTATTAAGCACAATTCCGTGTAAGGTATACGCATTAGTTAATTATCTTGCAACTGTTAAATCAGGCAAGGCAATGTTTGAAGTAATTATTACTTCTGACATGCCTTGCCTTTTTTTTGGGG
HBG502884	Ype	16121230	tnp	137	-	-	GTCCCTAAAGAGCGATTAGCCGTTAAAAAGTCATTAACTGTTAAAACAGGCAACGACGTTATCAATACTGCAAATGGGTGTGAACAGTGATGAGAATCTCGGTAATGCACCTGTTAAAAGACCGCTTTTGCGGTCTTTTTTTTGTGCCC
HBG098937	Sbo	82544107	ydfI	44	-	b	CTGAAAATGCCAGAGGTGAAAGACCGTGATTTAAGTGCGCTGGAAGACGCTGCGGAAGATCAACCGCGTGTTGTAAGAGCTGCGCAACCTTCCAGAAGTCTGTAAACCCTCAATCCCTTCTCTTACCGGAGAGGGGATTTTTATTCATA
HBG215372	Sfl	30065555	yjfM	28	-	-	GGGCGGGATTGCACTGGTGATTCAGTTACTCGTTTTTGCTGGTGTCAGACTTTATATGCCCGCATTAAGCGAAAAAATTATTAATCACAATACCGCAGCAGGAATGTTTATGGGAACCGCCGCGCTGGCTGGCGGTATTTTTAACGCAG
HBG436950	Sbo	82543020	ylcD	96	-	b	CCGACGCCATTCATGGCCATATCAATGATTTTCTGGTGCGTACCGGGCTGAGAGGCGGTGTAAGTGAACTGTAGTTGCCATGTTTTACGGTAATGAGAGCAGAGATAGCGCTGATGTCCGGCAGTGCTTTTGCCGTTACGC
HBG437642	Sbo	82543687	SBO_1171	96	-	-	CCGATGCCATTCATGGCCATATCAATGATTTTCTGGTGCGTACCGGGCTGAGAGGCGGTGTAAGTGAACTGTAGTTGCCATGTTTTACGGCAATGAGAGCAGAGATAGCGCTGATGTCCGGCAGTGCTTTTGCCGTTACGC
HBG211907	Sbo	82543724	pocR	96	-	-	CCGACGCCATTCATGGCCATATCAATGATTTTCTGGTGCGTACCGGGCTGAGAGGCGGTGTAAGTGAACTGTAGTTGCCATGTTTTACGGCAATGAGAGCAGAGATAGCGCTGATGTCCGGCAGTGCTTTTGCCGTTACGC
HBG215019	Sbo	82545072	ygcR	112	-	-	CCGACGCCATTCATGGCCATATCAATGATTTTCTGGTGCGTACCGGGCTGAGAGGCGGTGTAAGTGAACTGTAGTTGCCATGTTTTACGGCAATGAGAGCAGAGATAGCGCTGATGTCCGGCAGTGCTTTTGCCGTTAC
HBG215472	Sdy	82775628	nfrB	96	-	-	TGCCCGGCATCCAACGCCATTCATGGCCATATCAATGATTTTCTGGTGCGTACCGGGTTGAGAAGCGGTGTAAGTGAACTGCAGTTACCATGTTTTACGGCAGTGAGAGCAGAGATAGCGCTGATGTCCGGCAGTGCTTTTGCCGTTAC
HBG438604	Sdy	82776288	SDY_0977	162	-	-	CCCGGCATCCAACGCCATTCATGGCCATATCAATGATTTTCTGGTGCGTACCGGGTTGAGAAGCGGTGTAAGTGAACTGCAGTTGCCATGTTTTACGGCAGTGAGAGCAGAGATAGCGCTGATGTCCGGCAGTGCTTTTGCCGTTACGC
HBG431695	Sdy	82776837	ynfM	168	-	-	TGCCCGGCATCCAACGCCATTCATGGCCATATCAATGATTTTCTGGTGCGTACCGGGTTGAGAAGCAGTGTAAGTGAACTGCAGTTGCCATGTTTTACGGCAGTGAGAGCAGAGATAGCGCTGATGTCCGGCAGTGCTTTTGCCGTTAC
HBG048092	Sdy	82777355	SDY_2123	144	-	-	CCCGGCATCCAACGCCATTCATGGCCATATCAATGATTTTCTGGTGCGTCCCGGGTTGAGAAGCGGTGTAAGTGAACTGCAGTTGCCATGTTTTACAGCAGTGAGAGCAGAGATAGCGCTGATGTCCGGCAGTGCTTTTGCCGTTACGC
HBG440085	Sdy	82777358	SDY_2126	96	-	-	CCCGGCATCCAACGCCATTCATGGCCATATCAATGATTTTCTGGTGCGTCCCGGGTTGAGAAGCGGTGTAAGTGAACTGCAGTTGCCATGTTTTACAGCAGTGAGAGCAGAGATAGCGCTGATGTCCGGCAGTGCTTTTGCCGTTACGC
HBG441212	Sso	74310637	SSON_0024	96	-	-	CCAACGCCATTCATGGCCATATCAATGATTTTCTGGTGCGTACCGGGTTGAGAAGCGGTGTAAGTGAACTGCAGTTGCCATGTTTTACGGCAGTGAGAGCAGAGATAGCGCTGATGTCCGGCAGTGCTTTTGCCGTTAC
HBG441251	Sso	74311000	SSON_0408	112	-	-	CCAACGCCATTCATGGCCATATCAATGATTTTCTGGTGCGTACCGGGTTGAGAAGCGGTGTAAGTGAACTGCAGTTGCCATGTTTTACGGCAGTGAGAGCAGAGATAGCGCTGATGTCCGGCAGTGCTTTTGCCGTTACGC
HBG188975	Sso	74311309	ybhJ	96	-	-	CCAACGCCATTCATGGCCATATCAATGATTTTCTGGTGCGTACCGGGTTAAGAAGCGGTGTAAGTGAACTGCAGTTGCCATGTTTTACGGCAGTGAGAGCAGAGATAGCGCTGATGTCCTGCAGTGCTTTTGCCGTTACGC
HBG439796	Sso	74311798	SSON_1269	112	-	-	CCAACGCCATTCATGGCCATATCAATGATTTTCTGGTGCGTACCGGGTTGAGAAGCGGTGTAAGTGAACTGCAGTTGCCATGTTTTACGGCAGTGAGAGCAGAGATAGCGCTGATGTCCGGCAGTGCTTTTGCCGTTACGC
HBG443446	Sso	74312895	ybcR	113	-	-	ATAGAAACAGAAGCCACTGGAGCACCTCAAAAACACCATCATACACTAAATCAGTAAGTTGGCAGCATCACCAAAATTGGTTATGCTGTTAAGAGTGGTTACTTCGTCACACAGCTTAAACCCGCCGTCGAGCGGGTTTTTCCATTTTT
HBG441223	Sso	74313170	SSON_2737	76	-	-	GCCGTTACGCACCACCCCGTCAGTAGCTGAACAGGAGGGACAGCTGATAGAAACAGAAGCCACTGGAGCACCTCAAAAACACCATCATACACTAAATCAGTAAGTTGGCAGCATCACCGGGGGCGCAGACCCTGATTATGTTATCTGGG
HBG522524	Sso	74313878	yhfM	114	-	-	CCAACGCCATTCATGGCCATATCAATGATTTTCTGGTGCGTACCGGGTTGAGAAGCGGTGTAAGTGAACTGCAGTTGCCATGTTTTACGGCAGTGAGAGCAGAGATAGCGCTGATGTCCGGCAGTGCTTTTGCCGTTACGC
HBG011507	Sso	74314178	xylA	114	-	-	CCAACGCCATTCATGGCCATATCAATGATTTTCTGGTGCGTACCGGGTTGAGAAGCGGTGTAAGTGAACTGCAGTTGCCATGTTTTACGGCAGTGAGAGCAGAGATAGCGCTGATGTCCGGCAGTGCTTTTGCCGTTACGC
HBG215385	Sso	74314736	yjgN	180	-	-	CCCGGCATCCAACGCCATTCATGGCCATATCAATGATTTTCTGGTGCGTACCGGGTTGAGAAGCGGTGTAAGTGAACTGCAGTTGCCATGTTTTACGGCAGTGAGAGCAGAGATAGCGCTGATGTCCGGCAGTGCTTTTGCCGTTACGC
HBG531104	Sen	62178789	frr	6	-	a	TTCCCGTGAGCGCCAAATACGGGTAAGATTCTGTTCTATTGACGGGTCTTATTACCTGGCAGAAATTAAACGAGACTATACTTAGCACATCTTTATATTGTGTGACCGTCTGGTCTGACTGAGACTAGTTTTCAAGGATTCG
HBG531104	Sty	16763609	frr	6	-	-	TTCCCGTGAGCGCCAAATACGGGTAAGATTCTGTTCTATTGACGGGTCTTATTACCTGGCAGAAATTAAACGAGACTATACTTAGCACATCTTTATATTGTGTGACCGTCTGGTCTGACTGAGACTAGTTTTCAAGGATTCG
HBG300572	Sen	62178773	yadQ	21	-	a	GAAAGATTCCTGGTTCGTAGAAAAAGTGAATACCCGCTATTCTAAGTTATTCAGAGAAGGTTATGAAAGTTTTACGCATTTGAAACAATACGATTTGCAGGGGATTTTCACGGCGTTGGCGAGTAGAATGCCGACTTTAGATTTGTATT
HBG300572	Sty	16763593	yadQ	21	-	-	GAAAGATTCCTGGTTCGTAGAAAAAGTGAATACCCGCTATTCTAAGTTATTCAGAGAAGGTTATGAAAGTTTTACGCATTTGAAACAATACGATTTGCAGGGGATTTTCGCGGCGTTGGCGAGTAGAATGCCGACTTTAGATTTGTATT
HBG431780	Sen	62178614	SC0044	21	-	a	GCTACGTTGACCAGATCTTAAGAATTTCTTTTGATATTCAATGTGCGACAGGAAAAATAAGGCGTAGTCGTCATCCGTTGCTAATGCCCCACCTTTTTGCTATTCATCTGAAAAACCAGCACAATCGTTGCTGGTTTTTTGGTTGTAAT
HBG431780	Sty	16763440	STM0050	21	-	-	GCTACGTTGACCAGATCTTAAGAATTTCTTTTGATATTCAATGTGCGACAGGAAGAATAAGGCGTAGTCGTCATCCGTTGCTAATGCCCCACCTTTTTGCTATTCATCTGAAAAACCAGCACAATCGTTGCTGGTTTTTTGGTTGTAAT
HBG458321	Sen	62178704	mutT	8	-	a	TGCGATAAACTTACCGGCCTGATAAGACATAATGTGTTGCCATCCGGTCGGTGCTGGCATTATTGCCGAAGGGCGCTACGCTTATTCGGCCTGGCATTGAACACAGATAAAAAGGCGCAGGCGACTGCGCCTTTTTTATGGATGC
HBG458321	Sty	16763527	mutT	8	-	-	TGCGATAAACTTACCGGCCTGATAAGACATAATGTGTTGCCATCAGGTCAGTACTGGCATTATTGCCGAAGGGCGCTACGCTTATTCGGCCTGGCATTGAACACAGATAAAAAGGCGCAGGCGACTGCGCCTTTTTTATGGATGC
HBG417191	Sen	62178685	fruR	122	-	c	TGACGACGCGCTTGCGTTTTATCCGGTCTACAGGCTGATATCTGGCCCAGGTCCGATAAGCGTAGCGCCATCAGGCAGGTTTGCCGGATATCAGCCAACAGGAATTATCGCCCAACCCAATATCACCGGTTGGGCTTTTTTTTGCGAAA
HBG533752	Sen	62181014	ucpA	105	-	-	GGTAAAACCCTGTCGGATGGCAGCGCAAACGCTTTATTCGACCTACGATTGGTAGGCCTGATAAGCGCAGCGCCATCAGGCAGAACAGCATGAAACAGCATGAAAATGCCCATCCCCGCCTCCGCGGGGATTTTTTTACCTA
HBG417191	Sty	16763508	fruR	122	-	-	TGACGACGCGCGTGCGTTTTATCCGGTCTACTGGCTGATATCTGGCCCAGGTCCGATAAGCGTAGCGCCATCAGGCAGGTTTGCCGGATATCAGCCAACAGGAATTATCGCCCAACCCAATATCATCGGTTGGGCTTTTTTTTGCGAAA
HBG533752	Sty	16765765	ucpA	105	-	-	GGTAAAACCCTGTCGGATGGCAGCGCAAACGCTTTATTCGACCTACGATTGGTAGGCCTGATAAGCGCAGCGCCATCAGGCAGAACAGCATAAAAATGCCCATCCCCGCCTCCGCGGGGATTTTTTTACCTA
HBG107711	Sty	16766037	STM2724	77	-	b	GTTTCACGCTTACGGACTATGTTACGATTTTGCACATTCTGCATAAACGCGCATGTCTATGCTGCATGAGATCGCATGATCGTTTGAGGATCTTTTGTGTTAAGGCCCGCCAGTTCTGGCGGGCTTTTGCGTAGAT
HBG437759	Sbo	82543308	SBO_0754	125	-	-	ACTAGCTTCTGGCGTCAGCAAGGTTGAACAACGAGCCCTTGCGAGGCGTTAGCTCTGTAGTGCATGTCTATGCCGCATGAGATCGCATGATCGTTTGAGGATCGTTTTTGCTAAGGCCCGCCAGAACTGGCGGGCTTTTGCGTAGATCA
HBG531886	Sty	16766052	STM2740	91	tmRNA	b	CACTGTTTTTACTATACTAAAAATGGTATGTAGGAATTTCGGACGCGGGTTCAACTCCCGCCAGCTCCACCAAACATTCATTCATGATGCATCATGAACCTTAAAAAAGCCTGTAACTTCAATGAGTTGCAGGCTTTTTTGTTGCATGT
HBG006931	Yen	123443390	YE3187	139	-	-	ACACACCAATTTTATGCCGGCATTTTGGTCAATATTGATTGTGGTGTTTGAAACTTCGCTGGCGCTGTACATTCTCCGCAATCTTTAATATCACCTCATTTTCGTACTATGAACCTTCACCCTATATGCTGTGAAGGTGTTTTCTGGTC
HBG502884	Sty	16766334	tnpA_4 _-	100	STnc440	b	GATATCTGCCAACAGCATAACTTTTACGGCCAGATAATAAATAAAAGAGTACCAAAATGTCGTATTCTGACATGTTTACGAAGGGAGTACCGCTCCCTTCTTTTTTGTCTATGGAAAACCCCCAGCTAGGCTGGGGGTTCCGGAAAGCT
HBG215190	Sty	16766768	yhfL	130	STnc490k	-	GTTGCCAGACCGCAAGATGTTTTAACAAATCAAAAGGGGTTTTAATAACTGGCTTAAAGCTGAAAGCTTTCCGGAACCCCCAGCCTAGCTGGGGGTTTTCCATAGACAATAAAGGCCGCTTATTATTAAGCGGCCTTTTTAAATCATAT
HBG502884	Sty	16767561	tnpA_6	100	STnc440	-	GGATATTTATGTTTTACTTACCTCAGTAACGGATTACTTTGTGGTGTAGCGTAACGGTAATTGTCCTCCTCATATTTGCGGCAGCGTAGTCTGCCGCTTTTTTTGTCTATGGAAAACCCCCAGCTAGGCTGGGGGTTCCGGAAAGCTTT
HBG502884	Yen	123441997	tnp	100	STnc490k	-	TACACCCATTTTAAGCACGCAGTTACAGGTATCTAACTTACTGATATTACTGTAACTGCTTGTTTTTATTAGGTGATAAATGGCGGCTTTAGCCTCCCTTTTTTGTGCACAGAAAACCTCCAGCTAGGCTGGAGGTTCCGTAAAGCTTT
HBG006573	Ype	16121016	YPO0695	56	STnc490k	-	TGGGACCCCCTTTTGATTTCTTGTTGAACATTTGCAGTTGCCAGACCGCAAACTGTTTTAACAAATCAAAAGGGGTTTTTATAACTGACCCAAAGCTGAAAGCTTTACTGAACCCCCAGCCTAGCTGGGGGTTTTCTGGGCAC
HBG502884	Ype	16122968	tnp	100	STnc490k	-	ATAATATGAGTTCACTGAATGATATGAGCTCATTAAATAATGATTAAATTATTGAATAACATGACGTTATTGAACAGCAAGGGCGGTAACACACCGCCCTGTTATTGTGCCCAGAAAACCCCCAGCTAGGCTGGGGGTTCAGTAAAGCT
HBG502884	Ype	16123249	tnp	100	STnc490k	-	TATTTATCCGTGGAGAGTACTCATTATCAATGGAGAGTACTCATTATCAGTGGATAGTACTAAAAAAATTGCGGTTCTGGTGTTTACCAGTAACCGCGATTTTTTTGTGCCCAGAAAACCCCCAGCTAGGCTGGGGGTTCAGTAAAGCT
HBG502884	Ype	16123482	tnp	100	STnc490k	-	CCGCGCAAACTAAAAAAGATGATTTTACCCAAGATAATTAGCGTTGTAGGTAGACGTAATCAGCGAGGGAGATAAGCCGGGTACTCACCTGCCCGGCCCTTATTGTGCCCAGAAAACCCCCAGCTAGGCTGGGGGTTCAGTAAAGCTTT
HBG368611	Ype	16123712	degS	82	STnc490k	-	TGGGACCCCCTTTTGATTTCTTGTTGAACATTTGCAGTTGCCAGACCGCAAACTGTTTTAACAAATCAAAAGGGGTTTTTATAACTGACCCAAAGCTGAAAGCTTTACTGAACCCCCAGCCTAGCTGGGGGTTTTCTGGGCACAA
HBG502884	Ype	16123711	tnp	100	STnc490k	-	GAGGTTTAAGGCATAAATGAATGGGTGAAAAGGAGAATAGCATGAGTTAGGCGGACACAGCATCGTGCTGTGTCCGATTTTTGTGCCCAGAAAACCCCCAGCTAGGCTGGGGGTTCAGTAAAGCT
HBG502884	Ype	16123784	tnp	100	STnc490k	-	ATGATGTCTGCCGGTGACTCAGGAGCTCGTGGTAGTGCGGTGTTTTTTATATCAGTACCGGTGTCATAGGCACAAAAAAACCTGCACGGAGGCAGGTTCTTTTTGTGCCCAGAAAACCCCCAGCTAGGCTGGGGGTTCAGTAAAGCTTT
HBG544016	Ype	16123881	YPO3744	91	STnc490k	-	AGTTGCCAGACCGCAAACTGTTTTAACAAATCAAAAGGGGTTTTTATAACTGACCCAAAGCTGAAAGCTTTACTGAACCCCCAGCCTAGCTGGGGGTTTTCTGGGCACAACAAAACCCGCATCTTTCGGGATGCGGGTTTTTGAGAGAC
HBG502884	Ype	16123900	tnp	100	STnc490k	-	CATTACCTTATTGGCTCATACCTGTGGGGTTAATGAGGCTAAAGATTTTATTCAGCAGGTTAAGCAACAACATCCAACGGCCCGGCATCATTGCTGGGCTTTTGTTGTGCCCAGAAAACCCCCAGCTAGGCTGGGGGTTCAGTAAAGCT
HBG502884	Yps	51594972	tnp	100	STnc490k	-	TTCAGGTGTTTCTTTGTCGATCAGGTAGGTGTTTACTCGATATGTATTTACTGACGAAAGCAGCCCTTTGCGGCTGCTTTTTTATTGTGCCCAGAAAACCCCCAGCTAGGCTGGGGGTTCAGTAAAGCTTT
HBG376539	Ype	16121688	YPO1408	99	-	a	ATGCAGTAAAACTCAATAACTAATGGTCTTAAATACCGGGCTATCTTGTGGGCGCTTGTTCGTAAGCGCCCTGTCACCTGACCTTAACGCACAGTGAATGCGGGTTGACTGCTTTTTCATAGGCGG
HBG376539	Yps	51595772	YPTB1432	99	-	-	ATGCAGTAAAACTCAATAACTAATGGTCTTAAATACCGGGCTATCTTGTGGGCGCTTGTTCGTAAGCGCCCTGTCACCTGACCTTAACGCACAGTGAATGCGGGTTGACTGCTTTTTCATAGGCGG
HBG347532	Ype	16121459	YPO1163	18	-	a	TCTAGGCGCAGAACAGCATAAAAATCACGGCTAAATGTCTATTTTTACTCCTTTGTTTCCGCTATTTCTATGGTACCCTTAAAAAGACGGTGGGCTGTCAGTCGATAGCCTGTATTTATTATTTAA
HBG347532	Yps	51595538	YPTB1194	18	-	-	TCTAGGCGCAGAACAGTATAAAAATCACGGCTAAATGTCTATTTTTACTCCTTTGTTTCCGCTATTTCTATGGTACCCTTAAAAAGACGGTGGGCTGTCAGTCGATAGCCTGTATTTATTATTTAA
HBG533583	Ype	16121203	YPO0897	87	-	a	AGATTCACCATTGTTCGCCTGTATCTGAGGTACAATAGCCGCCGATTATGCGGCAGCCCGTTTCGGGCGATTAAAAAAATGCACTTGCAGTGTATTTAGTACCTTAACCCCCTATCCCGGGAGTGGTAACATTCCCGTTAGTTATATTA
HBG533583	Yps	51597484	YPTB3173	87	-	-	AGATTCACCATTGTTCGCCTGTATCTGAGGTACAATAGCCGCCGATTATGCGGCAGCCCGTTTCGGGCGATTAAAAAAATGCACTTGCAGTGTATTTAGTACCTTAACCCCCTATCCCGGGAGTGGTAACATTCCCGTTAGTTATATTA
HBG363883	Ype	16121186	YPO0879	45	-	a	AATGAGATGCAGATAATCTGATTCTATTGTCCAGTAGTTGCACCCAACGGGAATATTCGTAGACTCATTGTATCCACCGCGCCACCCTTGCTCCGTGGTGGATAAACGCCCCGGCAGTATTGAGTGATGTCGGGGCGTTCCTTTTGATA
HBG363883	Yps	51597434	YPTB3121	45	-	-	AATGAGATGCAGATAATCTGATTCTATTGTCCAGTAGTTGCACCCAACGGGAATATTCGTAGACTCACTGTATCCACCGCGCCACCCTTGCTCCGTGGTGGATAAACGCCCCGGCAGTATTGAGTGATGTCGGGGCGTTCCTTTTGATA
HBG032742	Ype	16121553	bcr	9	-	a	TGAGATTGTTTGTAATGAGATTGTTTGTAATGAGATTGTTATTGCCGTGCGGGCCAGCGGTTCCGCACCGTTCTACTGCGGTATAATCTGCGGTAAGTTTTTGGAGGAGTG
HBG534647	Yps	51595643	bcr	9	-	-	GTTTGTAATGAGATTGTTTGTAATGAGATTGTTTGTAATGAGATTGTTTGTAATGAGATTGTTTGTAATGAGATTGTTATTGCCGTGCGGGCCAGCGGTTCCGCACCGTTCTACTGCGGTATAATCTGCGGTAAGTTTTTGGAGGAGTG
HBG528416	Ype	16121483	YPO1188	22	-	a	CCATCAAATAGCGAACAACAGTAGACAGATGATCGCGGTAAACAGGTAATCGCTGTGACGTGCTGATGTCAGCGGGATCTGACGTCAGCTCTTTTTCACCACA
HBG528416	Yps	51595573	YPTB1229	22	-	-	CCATCAAATAGCGAACAACGGTAGACAGATGATCGCGGTAAACAGGTAATCGCTGTGACGTGCTGATGTCAGCGGGATCTGACGTCAGCTCTTTTTCACCACA
HBG543560	Ype	16121477	YPO1182	70	-	a	TACCGGAAACTAAAAAGCCAGTACTGGAAATTAAGCAGCTCGCTCCTGCCGCTGTCAGTGGTAATGATTTAACATCACAGACAGTCATTAATTAAACACACGAAAAAGGTGGCTATTTTGTCACCTTTTTCACATGCAA
HBG543560	Yps	51595567	phnC	70	-	-	TACCGGAAACTAAAAAGCCAGTACTGGAAATTAAGCAGCTCGCTCCTGCCGCTGTCAGTGGTAATGATTTAACATCACAGACAGTCATTAATTAAACACACGAAAAAGGTGGCTATTTTGTCACCTTTTTCACATGCAA
HBG408542	Eco	16130108	setB	130	-	a	AAACGTTTCAAGAAAGCATAATACTTCTGTTTCAGCACGCAAGGAAAGCCGTAAAGTTATGAGCAAAAGTTTGATGTGCTGCACAATTTTTTGCCATTTTTCCTAATTGCTGATGGGAAAATCCGTTATCAGCAATTTCATTTCAGCAG
HBG408542	Sbo	82544611	yeiO	130	-	-	TGAAACGTTTCAAGAAAGCATAATACTTCTGTTTCAGCACGCAAGGAAAGCCGTAAAGTTATGAGCAAAAGTTTGATGTGCTGCACATTTTTTTGTCATTTTTCCTAATTGCTGATGGGAAAATCCGTTATCAGCAATTTCATTTCAGC
HBG408542	Sfl	30063611	yeiO	130	-	-	AAACGTTTCAAGAAAGCATAATACTTCTGTTTCAGCACGCAAGGAAAGCCGTAAAGTTATGAGCAAAAGTTTGATGTGCTGCACAATTTTTTGTCATTTTTCCTAATTGCTGATGGGAAAATCCGTTATCAGCAATTTCATTTCAGCAG
HBG408542	Sso	74312692	yeiO	130	-	-	AAACGTTTCAAGAAAGCATAATACTTCTGTTTCAGCACGCAAGGAAAGCCGTAAAGTTATGAGCAAAAGTTTGATGTGCTGCACAATTTTTTGTCATTTTTCCTAATTGCTGATGGGAAAATCCGTTATCAGCAATTTCATTTCAGCAG
HBG542847	Yen	123442102	YE1813	33	-	-	TTGGCCCGATGTCAGGTTAACCAGCGCCTGAACATCTTCGGGATAAGTACCGAGCACCACAAACTAGCTTCAGCAATGTGTAGGGCTGTTCTTTTACGTTTCTATATCACGCTTATTGCCCCATTTCGGTGGGGCTTTTTTTATATCTG
HBG403695	Eco	16129676	ydiY	15	-	a	TGTTTTCGCCACATGCTTATTCAAAAAATGAAATAAGAATACATTGCTAAGTTATTCGCGCCTTTTTATAATTCGTTACCTTTCCAGGGACGCTAATCTTTGATCCTTAAGAAAGTTTCCGGGACCGCGATGGTCTCTTTTTTTGTTGT
HBG403695	Sen	62179918	ydiY	15	-	-	CTTCGGGAGGGTTCTTATTCAAAAAATGAAATAGTAATTGATTGCTATGTTATTCGGGGCTTCTTATAATTCGCTACCTTTCCAGGGGCGTTTGTCATTGATCCCTATGAAAGTTTCCGGGACCGTCGTGGTCTCTTTTTTAGTTGTAC
HBG403695	Sty	16764678	ydiY	15	-	-	CTTCGGGAGGGTTCTTATTCAAAAAATGAAATAGTAATTGATTGCTATGTTATTCGGGGCTTCTTATAATTCGCTACCTTTCCAGGGGCGTTTGTCATTGATCCCTATGAAAGTTTCCGGGACCGTCGTGGTCTCTTTTTTAGTTGTAC
HBG403695	Sbo	82543873	SBO_1368	15	-	-	TTTTCGCCACATGCTTATTCAAAAAATGAAATAAGAATACATTGCTAAGTTATTCGCGCCTTTTTATAATTCGTTACCTTTCCAGGGACGCTAATCTTTGATCCTTAAGAAAGTTTCCGGGACCGCGATGGTCTCTTTTTTTGTTGTAC
HBG403695	Sfl	30063011	S1625	48	-	-	TTTTCGCCACATGCTTATTCAAAAAATGAAATAAGAATACATTGCTAAGTTATTCGCGCCTTTTTATAATTCGTTACCTTTCCAGGGACGCTAATCTTTGATCCTTAAGAAAGTTTCCGGGACCGCGATGGTCTCTTTTTTTGTTGTAC
HBG403695	Sso	74311958	SSON_1435	15	-	-	TTTTCGCCACATGCTTATTCAAAAAATGAAATAAGAATACATTGCTAAGTTATTCGCGCCTTTTTATAATTCGTTACCTTTCCAGGGACGCTAATCTTTGATCCTTAAGAAAGTTTCCGGGACCGCGATGGTCTCTTTTTTTGTTGTAC
HBG366607	Eco	16129814	ruvA	37	-	a	CATTTCTTCACTGAATATGTAATATTAAAATATTTGCTTCCAATATAACCTGTAGAATAAATTATACTGTGCCATTTTTCAGTTCATCGAGACACCTCGCAAGTTTTCTTCATCCTTCGCTGGATATCTATCCAGCATTTTTTTATCAT
HBG366607	Sbo	82543694	ruvA	37	-	-	CATTTCTTCACTGAATACGTAATATTTAAATATTTGCTTCCAATATAACCTGTAGAATAAATCATACTGCGCCATTTTTCAGTTCATCGAGACACCTCGCAAGTTTTCTTCATCCTTCGCTGGATATCTATCCAGCATTTTTTTATCAT
HBG366607	Sdy	82776447	ruvA	37	-	-	TGAATATGTAATATTAAAATATTTGCTTCCAATATAACCTGTAGAATAAATTATACTGTGCCATTTTTCAGTTCATCGAGACACCTCGCAGGTTTTCTTCATCCTTCGCTGGATATCTATCCAGCATTTTTTTATCAT
HBG366607	Sso	74311809	ruvA	37	-	-	TGAATATGTAATATTAAAATATTTGCTTCCAATATAACCTGTAGAATAAATTATACTGTGCCATTTTTCAGTTCATCGAGACACCTCGCAAGTTTTCTTCATCCTTCGCTGGATATCTATCCAGCATTTTTTTATCATAC
HBG533752	Eco	16129577	hdhA	21	-	a	TCCTCTCTTTATCTGCTATACCTGGTAGTGTCCTTTCCTCAAGGTTAATGATAAAAAATGTGGCACACAGGCGGTGCCTTTTATTTTTAC
HBG533752	Sdy	82777089	hdhA	21	-	-	ACAACTTGTGAAATTACCGACGAGAAGGGAAAGGGCCTTCCCGAGAGTGGTAAAGGAGAGGCCCTGGAAATACCCCACAGCCCCGAAAAAGAGCCAGTCAGTTGCTTAACTGACTGGCATTACACACAGGCGGTGCCTTTTATTTTTAC
HBG078872	Eco	49176133	mdtK	28	-	a	CACAATAGCAGGTGGAAAACGCCCTTACCAGTGAAGGGGTAAGAATGGCTATTTTTTCACTGGAGAATTAATAAATCCTCGCTACAATAGACTGAATTTCCCCTGCTTCTTCTTTTTGCTGCCCATTCAGGCGGCTTTTTAGTCTCTCA
HBG453340	Sen	62180014	ydhE	29	-	-	AGCACAATAGCAGGTGGAAAAACAGCTTGCCAGCAATGCGCCGTTAACAACTGTTTTTTCACTGGAGAAATAGTAATACCCCGCTACAATAGACTGAAATTTCCCCTGCTATTTCTTTTGGCTGCCACTACGGCGGCTTTTTAGTCTTT
HBG078872	Sty	16764773	ydhE	29	-	-	AGCACAATAGCAGGTGGAAAAACAGCTTGCCAGCAATGCGCCGTTAACAACTGTTTTTTCACTGGAGAAATAGTAATACCCCGCTACAATAGACTGAAATTTCCCCTGCTATTTCTTTTGGCTGCCACTTCGGCGGCTTTTTAGTCTTT
HBG091693	Sbo	82543967	ydhE	28	-	-	AGCACAATAGCAGGTGGCAAACGCCCTTACCAGTGAAGGGGTAAGAATGACTATTTTTTCACTGGAGAATTAATAAATCCTCGCTACAATAGACTGAATTTCCCCTGCTTCTTCTTTTTGCTGCCCATTCAGGCGGCTTTTTAGTCTCT
HBG078872	Sdy	82777140	ydhE	28	-	-	TTGGAAGCATCACCGGCTATTTTTTCACTGGAGAATTAATAAATCCTCGCTACAATAGACTGAATTTCCCCTGCTTCTTCTTTTTGCTGCCCATTCAGGCGGCTTTTTAGTCTCTCA
HBG078872	Sfl	30063179	ydhE	28	-	-	CACAATAGCAGGTGGAAAACGCCCTTACCAGTGAAGGGGTAAGAATGGCTATTTTTTCACTGGAGAATTAATAAATCCTCGCTACAATAGACTGAATTTCCCCTGCTTCTTCTTTTTGCTGCCCATTCAGGCGGCTTTTTAGTCTCTCA
HBG450895	Sso	74312010	ydhE	28	-	-	AGCACAATAGCAGGTGGAAAACGCCCTTACCAGTGAAGGGGTAAGAATGACTATTTTTTCACTGGAGAATTAATAAATCCTCGCTACAATAGACTGAATTTCCCCTGCTTCTTCTTTTTGCTGCCCATTCAGGCGGCTTTTTAGTCTCT
HBG009227	Eco	16129960	hisG	42	Histidine operon leader		TCTTTCAGGCGATGTGTGCTGGAAGACATTCAGATCTTCCAGTGGTGCATGAACGCATGAGAAAGCCCCCGGAAGATCACCTTCCGGGGGCTTTTTTATTGCGCG
HBG009227	Sen	62180651	hisG	42	Histidine operon leader		TTATGACACGCGTTCAATTTAAACACCACCATCATCCTGACTAGTCTTTCAGGCGATGTGTGCTGGAAGACATTCAGATCTTCCAGTGGTGCATGAACGCATGAGAAAGCCCCCGGAAGATCATCTTCCGGGGGCTTTTTTTTGGCGCG
HBG009227	Sty	16765401	hisG	42	Histidine operon leader		CGTTCAATTTAAACACCACCATCATCACCATCATCCTGACTAGTCTTTCAGGCGATGTGTGCTGGAAGACATTCAGATCTTCCAGTGGTGCATGAACGCATGAGAAAGCCCCCGGAAGATCATCTTCCGGGGGCTTTTTTTTTGGCGCG
HBG009227	Sbo	82543396	hisG	42	Histidine operon leader		TCTTTCAGGCGATGTGTGCTGGAAGACATTCAGATCTTCCAGTGGTGCATGAACGCATGAGAAAGCCCCCGGAAGATCACCTTCCGGGGGCTTTTTTATTGCGCG
HBG009227	Sso	74312562	hisG	42	Histidine operon leader		TCTTTCAGGCGATGTGTGCTGGAAGACATTCAGATCTTCCAGTGGTGCATGAACGCATGAGAAAGCCCCCGGAAGATCACCTTCCGGGGGCTTTTTTATTGCGCG
HBG375840	Sgl	85059108	SG1130	29	Histidine operon leader		ATGACGAATATTCTGATCAACCATCATCGCCATCATCCTGACTAGTCTTTCAGGTGATGAGTGCTGGAAGACGCTTTAATCTTCCAGTGGCGCAAGAATGTTCAGAGAGAGCCCTCGGAAGATTTCTTCCGAGGGCTTTTTGGCTTGGA
HBG047786	Eco	90111389	yehL	104	-	c	ATTATAAATCTCATTATCTTAATTGCAACGGGGTCCAGCCGTGGTTATAATTCGTTCGTTGGAACACGATGTTGCACAGGCTGTGGTGTTAGGCCTGAAAATAGTAAATAAAAGAACCTGCCTCACCAGCAGGTTTTTTTATTTACTGT
HBG031399	Sen	62181497	ygdL	7	-	-	TTGTGGTATTCTGCGACAACCGGATTGCCCGATAACGCGATCGCTATCGGGCCTGAAAATAGTGAGCAGGGGTGAGGAATAACCTCACCTTTTTTTATTCTG
HBG031399	Sty	16766291	ygdL	7	-	-	TTGTGGTATTCTGCGACAACCGGATTGCCCGATAACGCGATCGCTATCGGGCCTGAAAATAGTGAGCAGGGGTGAGGAATAACCTCACCTTTTTTTATTCTG
na	Eco	16129959	hisL	34	-	a	CCAGGCTTCGCTATTTTTGGTGCCATCAGCTAAGAGGACAGTCCTCTTAGCCCCCTCCTTTCCCCGCTCATTCATTAAACAAATCCATTGCCATAAAATATATAAAAAAGCCCTTGCTTTCTAACGTGAAAGTGGTTTAGGTTAAAAGA
na	Sbo	82543395	hisL	34	-	-	CCAGGCTTCGCTATTTTTGGTGCCGTCAGCTTAGAGGACAGTCCTCTTAGCCCCCTCCTTTCCCCGCTCATTCATTAAACAAATCCATCGCCATAGAATATATAAAAAAGCCCTTGCTTTCTAACGTGAAAGTGGTTTAGGTTAAAAGA
na	Sso	74312561	hisL	34	-	-	CCAGGCTTCGCTATTTTTGGTGCCGTCAGCTTAGAGGACAGTCCTCTTAGCCCCCTCCTTTCCCCGCTCATTCATTAAACAAATCCATTGCCATAAAATATATAAAAAAGCCCTTGCTTTCTAACGTGAAAGTGGTTTAGGTTAAAAGA
HBG086471	Eca	50120908	celV	162	RyhB RNA		GTACTTTACAGATGATACTGATAACTATTATCATTATTCTCGCACTTCAGCAGTGGCTCCTCGCAGACACTGAAGGAGAGCACGACATTGCTCACATTGCTTCCAGTATTATTTTAGCCAGCCTACGTGCTGGCTTTTTTTTGCCCACT
HBG091023	Eca	50123082	ECA4162	123	RyhB RNA		GTTAATGATGAATTGTTTAACGATAAATTGTTTAGCGATGATTTGTTAAGGGTGTTTATGACGATCCGGCTTCCCTGCGAAGGCACGACATTGCTCACATTGCTTCCAGTATTATTTAGCCAGCTCGGGTGCTGGCTTTTTTTTTGCCA
HBG006327	Sbo	82545805	yhhX	112	RyhB RNA		TTTTGCAAAAAGTGTTGGACAAGTGCGAATGAGAATGATTATTATTGTCTCGCGTTCAGGAAGACCCTCGCGGAGAACCTGAAAGCACGACATTGCTCACATTGCTTCCAGTATTACTTAGCCAGCCGGGTGCTGGCTTTTTTTTGATC
HBG006327	Sfl	30065277	yhhX	112	RyhB RNA		TGCAAAAAGTGTTGGACAAGTGCGAATGAGAATGATTATTATTGTATCGCGATCAGGAAGACCCTCGCGGAGAACCTGAAAGCACGACATTGCTCACATTGCTTCCAGTATTACTTAGCCAGCCGGGTGCTGGCTTTTTTTTTGATCTT
HBG091023	Sgl	85060312	SG2334	115	RyhB RNA		AAAACTTTACAAGTGCGAATGATAATGATTACTATTTTTGTGCTTACCGGCCATTGCGATCCTGGCACGGGAGCACGACATTGCTCACATTGCTTCCAGTAATTTCAGCCAGCTTGTGCGCTGGCTTTTTTTGTCCC
HBG091023	Yen	123444197	YE4023	145	RyhB RNA		CTTTACAAGTGAGAGTGATAATGATTATCATTGTCGTGCTTTCAGATGAGACCATCAAAGTTTAGGTGTTCACATTACGAAGGCACGACATTGCTCACATTGCTTCCAGTGTTTACTTAGCCAGCCGGGTGCTGGCTTTTTTTTTCTTT
HBG502884	Ype	16122577	tnp	100	STnc490k		GATGCGATTCAGAACAAGGCAGGCAGTCTTTGGCTTTGGTCAGAAAAGCACGACATTGCTCACATTGCTTCCAGTATTTTAAGCCAGCTCGGGTGCTGGCTTTTTTGTGCCCAGAAAACCCCCAGCTAGGCTGGGGGTTCAGTAAAGCT
HBG091023	Ype	16124084	YPO3956	211	RyhB RNA		TTTACAAGTGAGAGTGATAATGATTATCATTGCCGTGCTTTCAGATGAGCGCATCAAAAGTTTAGGTGTTCACATTATGAAAGCACGACATTGCTCACATTGCTTCCAGTGTTTACTTAGCCAGCCGGGTGCTGGCTTTTTTTTTGCCT
HBG091023	Yps	51598089	YPTB3799	211	RyhB RNA		CTTTACAAGTGAGAGTGATAATGATTATCATTGCCGTGCTTTCAGATGAGCGCATCAAAAGTTTAGGTGTTCACATTATGAAAGCACGACATTGCTCACATTGCTTCCAGTGTTTACTTAGCCAGCCGGGTGCTGGCTTTTTTTTGCCT
HBG193308	Eca	50121078	ECA2150	124	-	b	GGCGAGTTATTTCCTGTATTTAGTCATGAAGGTATACAAGCGTAGCGAAAATAGTCGAAAGAGATAGATAAGAACGGAACGGATAAAAAATAGTACTATGAACGCACTATTCCACTTCTGTCGCTAGCACGATAGTTTTAAATTGAACA
HBG217049	Yen	123441748	rsuA	146	-	-	CTCATTCACCATTTGCAACACTTTCCTGCAACGTATAAGTGCCATTAATCTTCAGGACTTTCTATTATTATGCCCGTGTGTGGCTGCGGGTGCGAGAGGCGGGATCGCGCGGATAAGTCGTTTCTCAATAACGGCTTTTTGCGTAACTG
HBG001459	Eca	50120958	narK	23	-	-	GCTTGAATTATCGTTGCTTATTTTTCTATTTTTATTACTCATTAAGGAGTGTGGTTATTTTTACCCAGTTTTTTTACCTGACAGCGCGTTGATTTGCATCAACTTTACCTGCGGTGTAATCCCTAATGTTGCGCCTTAATTCTACCGCG
HBG144316	Ype	16120457	rpmE	58	-	-	AAAAAGATTGAACAGTTTACACCGCATACTTCACAATGTGCGGATTCGATTGCGCGGTTTCGTCAAATTCTGTATGATTCGCCGCCTTTGATATCAAATCCTGTTAACCATCGTTGCTTATTTTATCAACGATGGTTATTTATCAATCG
HBG144316	Yps	51594460	rpmE	58	-	-	AACAGTTTACACCGCATACTTCACAATGTGCGGATTCGATTGCGCGGTTTCGTCAAATTCTGTATGATTCGCCGCCTTTGATATAATTTGATATCAAATCCTGTTAACCATCGTTGCTTATTTTATCAACGATGGTTATTTATCAATCG
HBG213018	Eca	50120954	ECA2026	54	-	b	AACGTGACGGACATCGCGTTATAGCAGTTAATCATCAATAGCAACTTTTATAACTATTTACATTCTAATCAATTATCGTTTTCGGGTAGAGCATCACTCCGATTCCTGTTAATGTTTGCCGTTCCGGGCTAAACCGGTTCATTTTTATA
HBG443407	Sgl	85059003	SG1025	26	-	-	GCCCTTCGTCATTTTTTGGGCCGAGAGATTTGTCAATATTGCCCGATTGAGATGACAGATCGATGACGCCACGTTTTGATCTTCCGCGCTTTTCTCGTTAAAGATTAAGGGTAACCTCGGCGTTCGGGGTTACCGTTTTCTTTCAACCA
HBG032592	Ype	16121158	lamB	41	-	a	CACATCATCAAATGTATTACGATCACAACAAAAAATCCAGTGAGCGCCATCACTCATCTTTACAAAAAACACTGATTTATTTGCAGTAAATCACAATAAGCATACAAAATAATTGCTTGATTTTACGTTTAGGCATTTTATTGAATGCG
HBG032592	Yps	51597409	lamB	41	-	-	CACATCATCAAATGTATTACGATCACAACAAAAAATCCAGTGAGCGCCATCACTCATCTTTACAAAAAACACTGATTTATTTGCAGTAAATCACAATAAGCATACAAAATAATTGCTTGATTTTACGTTTAGGCATTTTATTGAATGCG
HBG006534	Ype	16120775	nadR	23	-	a	CCGTATATACCCTAAATAATTCACGTCGCCGGTGGCTGATCAACGCGCAAGTAACTTGAATTATGACGGGTATATTTATGGATAATGTCCTATTTAATAGTGCCAATCCCGCAGCATACTGTGTTATTTTTGTTTAG
HBG006534	Yps	51594939	nadR	23	-	-	CCGTATATGCCCTAAATAATTCACGTCGCCGGTGGCTGATCAACGCGCAAGTAACTTGAATTATGACGGGTATATTTATGGATAATGTCCTATTTAATAGTGCCAATCCCGCAGCATACTGTGTTATTTTTGTTTAG
HBG438282	Ype	16120712	YPO0377	27	-	a	CGACAGTTGCAGAGAGTATGGTGATAGCGCGGGCTGTAGCAGTGCCTATCATAGCCGTGAATCGTGCTGTCACCGTGCATATTGCTAGAGTACGTTCTTGAACGTAACACCGAGGCCCGTCTAGTGCGGGCCTTTTCATGTGTTGA
HBG438282	Yps	51594781	YPTB0429	27	-	-	CGACAGTTGCAGAGAGTATGGTGATAGCGCGGGCTGTAGCAGTGCCTATCATAGCCGTGAATCGTGCTGTCACCGTGCATATTGCTAGAGTACGTTCTTGAACGTAACACCGAGGCCCGTCTAGTGCGGGCCTTTTCATGTGTTGA
na	Ype	16120765	YPO0432	15	-	a	TATTCAGCTGGCGACGTATGGCATGGAATCTATCCTGTTGGATATCGATAAATAAGGTATCCCCCCAAGCCGTTCGTCAACTGAGTTAATTTCCTCTGAGAGCCAAATGAAAGGGTGTCTGTTTAATCAGGCACCTTATCTTTAAACTG
na	Yps	51594928	YPTB0577	15	-	-	TATTCAGCTGGCGACGTATGGCATGGAATATATCCTGTTGGATATCGATAAATAAGGTATCCCCCCAAGCCGTTCGTCAACTGAGTTAATTTCCTCTGAGAGCCAAATGAAAGGGTGTCTGTTTAATCAGGCACCTTATCTTTAAACTG
HBG082003	Sgl	85058094	SG0116	74	-	b	AGTAACAATTTACCTATCTCATCGAAGTCTCAGCATAGCAAAAGCCATAACATATATATAGCACAGGACGCCGCCGCTGTCGGGCAGTCAGGACGGCTTATTTTTACCGAT
na	Sgl	3867383	SGtRNA61	167	-	-	TGAGAGCCCCGTTGCCGTGGCGGCCTGCCGCTGTCGGGCAGGCTCTCGCTGGACGCTGTTCATTGCACCGGTCAGGGGGCTGCCGCCCCGTCAATCCTCTCTGTTATTCCGGTTAAAAACGGGCCTTATTGGCCCGGTTTTCCTCCCCG
HBG441196	Sso	74312405	SSON_1921	84	-	b	AGTGGTGTATTGACCGTATTCCTTCTGATGCTCAAATCATAGGTGAAACGGAATTACATTATCTTGTCCGACATTAAAAAAGAATTGGTTGGGTAAATACGGGGAGAGATTATCGAGTGACATCGGTAGCTCTCCCTTTTTTTGTATGT
HBG426825	Yen	123442141	YE1861	18	-	-	ATGATAGATATGAGATGGATGAGTAATTTTTTGATTAATATCGAACACTTTTTGCATCTTGCTGCTATTAATTAATTATCTAGATTTTTTAATGATTAGTGTCGAAAACATCAGTTGCGCTACGTTATTGGCGCAACTTAATTCTAGAT
HBG361474	Sso	74312125	hipB	164	-	b	CGCCAATCAGCATTAGCCTGTGGGGGAATGTCGGTGTGCAACTAGGTGATAAAGGCTATAGCGATACTCAGGGCATGCTGGGAGTGAAATATAGCTGGTAAACCGTATAAGCCGCATGTCGAGATGGCATGCGGCTTAATATTGCCAAC
HBG215144	Sso	74313641	tsaC	14	-	-	AACCTGATGTTTGCTCAAACCACCAAAGGTGTTCTGGAGACAGGCATCTACCGTGGTGTAGTAAGCATTTATCTGTCTCAGGATATCTAATCCAGATAACAGAATTAACACGTAACAAAGGGAGGGGTAGCCCTCCCTTATTTTAACTG
HBG279780	Eco	16129013	yceK	11	RtT	c	GATGCGCTACGCTTATCAGGCCTACATCGTTCCTGCAATTTATTGATTTTGCAAGACTTTGTGGGTCGGATAAGGCGTTCACGCCGCATCCGGCAAAAACAACGAGCCAATAAAAATACCGGCGTTATGCCGGTATTTTTTTACGAAAG
HBG407336	Eco	49176170	fliA	117	-	-	TGCGCTTATCAGGCCTACAAGTTGAATTGCAATTTATTGAATTTGCACATTTTTGTAGGCCGGATAAGGCGTTTACGCCGCATCCGGCAACATAAAGCGCAATTTGTCAGCAACGTGCTTCCCCGCCACCGGCGGGGTTTTTTTCTGCC
HBG055949	Eco	90111384	gatY	111	RtT	-	ACGCTGCATCCGGCAACCTATGCCTGATGCGACGCTGAAGCGTCTTATCATGCCTACATAGCACTGCCACGTATGTTTACACCGCATCCGGCATAAAAACACGCGCACTTTGCTACGGCTTCCCTATCGGGAGGCCGTTTTTTTGCCTT
HBG278674	Eco	16130248	cvpA	90	RtT	-	ACGCTGGCGCGTCTTATCAGGCCTACGCAGGGGTAGAACCGTAGGTCGGATAAGGCGTTTACGCCGCATCCGACACGCATTGCCCGATGCCGCAAAGGCATAAAAAGTCGATGGCGTTGAATATTTTTTCAGCGCCATTTTTATTGATG
HBG462503	Eco	16130825	mscS	136	RtT	-	CGCTACGCTTATCAGGCCTACACGTATCCTGCAATATATTGAATTTGCAGGTTTTTGTAGGCCGGATAAGGCGTTCACGCCGCATCCGGCATGACAAAGCGCACATTGATATCTGTCTGAGCCCCGCTCTGCGGGGATTTTTTCGCCAA
HBG302075	Eco	16131059	rbfA	8	RtT	-	TAGGGTTCCATGCGGGATAAGGCGTTTACGCTGCATCCGGCATGGATTGCCTGATGTGACGCTGGCGCGTCTTATCAGGTCAACGTGAACAGCCCTTCCACCTGAAATTAATTTTAAAAAGGGGCTAACAGCCCCTTTTTTGTCAGGAG
HBG305707	Eco	16131415	dppB	51	-	-	CGGATAAGGCGTTAACGCCGCATCCGGCATAAACAAAGCGCACTTTGTCAACAATCTGTATACCCGGTGGCGCTGTGCCTCTGCGTGCAGCGCCATCCGGCAGCAATACTTCATTCCCTGTCCGATAAGGGCGGGAATTGATTTGTGAG
HBG098375	Eco	90111642	yidB	70	RtT	-	TGCCTGATGCGCTACGCTTATCAGGCCTACGAAAATCTTGCAATGTATTGAATTTTCATGATTTTGTAGGCCGGATAAGGCGTTCACGCCGCATCCGGCAAGAAGCTATAAGAAAAGGGCGGAGATCATCTCCGCCCTTTTTATTTCTG
HBG000620	Eco	16131755	sbp	105	-	-	TTCGCTTATCAGGCCTACATGAATTCTGCAATTTATTGAATTTGCAAACTTTTGTAGGCCGGATAAGGCGTTCGCGCCGCATCCGGCATGGACAAAGCGCACTTTGTCAGCAATATGAGGCGGATTTCTTCCGCCTTTTTAATCCCTCA
HBG278674	Sen	62180935	cvpA	90	-	-	CTGGATAAGGCGTTTACGCCGCCATCCGGCAGAAGGAATGAACCTGGTATCCTGCGCTTATCAGGCCGATGGCAGCTCTTCTGGTCGTGCCCGAAGAGATAAAAAGTGTGATGGCGTTGAATATTTTTTCAGCGCCATTTTTATTTACG
HBG001389	Sen	62182330	trmE	18	-	-	TTCGGTGTAGGCCGGATAAGGCGAAGCCGCCATCCGGCAAGGCGCGCCGGTCAGCCTGATGGCGCTAACGCTTATCAGGCCTACAATCAAAAGGCGGTCATATGACCGCCTTTTTTTATTGCAAC
HBG193871	Sty	16763604	glnD	7	TPP	-	AAGGCGGCAAGAGAGTGAATCTTCAGGAGCGTACATAAGTACGTGACTGGAGTGAACGAGCGCAGCCAACGTAGAAGCAACTTGAAGGATGAAGATAAATACGTAGGCCGGATAAGGCGTTCACGCCATTATCCGGCTTTTTAATGGGT
HBG278674	Sty	16765690	cvpA	90	-	-	CTGGATAAGGCGTTTACGCCGCCATCCGGCAGAAGGAATGAACCGGGTATCCTGCGCTTATCAGGCCGATGGCAGCTCTTCTGGTCGTGCCCGAAGAGATAAAAAGTGTGATGGCGTTGAATATTTTTTCAGCGCCATTTTTATTTACG
HBG398738	Sty	16767128	trmE	18	-	-	TTCGGTGTAGGCCGGATAAGGCGAAGCCGCCATCCGGCAAGGCGCGCCGGTCAGCCTGATGGCGCTAACGCTTATCAGGCCTACAATCAAAAGGCGGTCATATGACCGCCTTTTTTTATTGCAAC
HBG055949	Sbo	82543463	gatY	105	RtT	-	ACACTGCATCCGGCAACCTATGCCTGATGCGACGCGGAAGCGTCTTATCATGCCTACATAGCACTGCCACGTATGTTTACACCGCATCCGGCATAAAAACACGCGCACTTTGCTACGGCTTCCCTATCGGGAGGCCGTTTTTTTGCCTT
HBG407336	Sbo	82543610	fliA	116	-	-	CACTTATCAGGCCTACAAGGTGAATTGCAATTTATTGAATTTGCACATTTTTGTAGGCCGGATAAGGCGTTTACGCCGCATCCGGCAACATAAAGCGCAATTTGTCAGCAACGTGCTTCCCCGCCACCGGCGGGGTTTTTTCTGCATGG
HBG278674	Sbo	82544794	cvpA	90	RtT	-	ACGCTGGCGCGTCTTATCAGGCTTGGGCAGTGTTAGAACCGTAGGTCGGATAAGGCGTTTACGCCGCATCCGACACGCATTGCACGATGCCGCAAAGGCATAAAAAGTCGATGGCGTTGAATATTTTTTCAGCGCCATTTTTATTGATG
HBG462503	Sbo	82545456	yggB	136	RtT	-	CTACGCTTATCAGGCCTACACGTATCCTGCAATATATTGAATTTGCAGGTTTTTGTAGGCCGGATAAGGCGTTCACGCCGCATCCGGCATGACAAAGCGCACATTGATATCTGTCTGAGCCCCGCTCTGCGGGGATTTTTTCGCCAAAA
HBG302075	Sbo	82545593	rbfA	8	RtT	-	GGGTTCCATGCGGGATAAGGCGTTTACGCCGCATCCGGCATGGATTGCCTGATGTGACGCTGGCGCGTCTTATCAGGCCAACGTGAACAGCCCTTCCACCTGAAATTAATTTTAAAAAGGGGCTAACAGTCCCTTTTTTGTCAGGAGAA
HBG098375	Sbo	82546038	yidB	61	-	-	CCTGATGCGCTACGCTTATCAGGCCTACGAAAATCTTGCAATGTATTGAATTTTAATGATTTTGTAGGCCAGGTAAGACGTTAACGCCGCATCCGGCAAGAAGCTATAAAAAAAGGGCGGAGATCATCTCCGCCCTTTTTATTTCTGCA
HBG000620	Sbo	82546266	sbp	105	-	-	TTCGCTTATCAGGCCTACATGAATTCTGCAATTTATTGAATTTGCAAACTTTTGTAGGCCGGATAAGGCGTTCGCGCCGCATCCGGCATGGACAAAGCGCACTTTGTCAGCAATATGAGGCGGATTTCTTCCGCCTTTTTAATCCCTCA
HBG279780	Sdy	82777519	yceK	11	-	-	CTGATGCGCTACGCTTATCAGGCCTACATCGTTCCTGCAATTTATTGATTTTGCAAGATTTTGTAGGTTGGGTAAGGCGTTCACGTCGCATCTGGCAAAAACAATGAGCCAATAAAAATACCGGCGTTATGCCGGTATTTTTTTACGGA
HBG302075	Sdy	82778481	rbfA	9	RtT	-	TTAGGGGTCCATGCGGGATAGGCGTTTACGCCGCATCCGGTATGGATTGCCTGATACGACGCTGGCGCGTCTTATCAGGCCAACGTGAACAGCCCTTCCACCTGAAATTAATTTTAAAAAGGGGGCTAACAGCCCCTTTTTTGTCAGGA
HBG000620	Sdy	82778916	sbp	104	-	-	GCTTCGCTTATCAGGCCTACGTGAATTCTGCAATTTATTGAATTTACAAACTTTTGTAGGCCGGATAAGGCGTTCGCGCCGCATCCGGCATCGATAAAGCGCACTTTGTCAGCAATATGAGGCGGATTTCTTCCGCCTTTTTAACCCCC
HBG098375	Sdy	82779227	yidB	70	RtT	-	TGCCTGATGCGCTACGCTTATCAGGCCTACGAGACTCCTGCAATATATTGAATTTGCATGTTTTTGTAGGCCGGATAAGGCGTTCACGCCGCATCCGGCAAGAAGCTATAAGAAAAGGGCGGAGATCATCTCCGCCCTTTTTATTTCTG
HBG055949	Sfl	30063537	gatY	111	RtT	-	ACACTGCATCCGGCAACCTATGCCTGATGCGACGCGGAAGCGTCTTATCATGCCTACATAGCACTGCCACGTATGTTTACACCGCATCCGGCATAAAAACACGCGCACTTTGCTACGGCTTCCCTATCGGGAGGCCGTTTTTTTGCCTT
HBG278674	Sfl	30063739	cvpA	90	RtT	-	ACGCTGGCGCGTCTTATCAGGCTTGGGCAGTGTTAGAACCGTAGGTCGGATAAGGCGTTTACGCCGCATCCGACACGCATTGCACGATGCCGCAAAGGCATAAAAAGTCGATGGCGTTGAATATTTTTTCAGCGCCATTTTTATTGATG
HBG302075	Sfl	30064507	rbfA	8	RtT	-	TAGGGTTCCATGCGGGATAAGGCGTTTACGCCGCATCCGGCATGGATTGCCTGATGTGACGCTGGCGCGTCTTATCAGGCCAACGTGAACAGCCCTTCCACCTGAAATTAATTTTAAAAAGGGGCTAACAGCCCCTTTTTTGTCAGGAG
HBG000620	Sfl	30064789	sbp	105	-	-	GCTTCGCTTATCAGGCCTACATGAATTCTGCAATTTATTGAATTTGCAAACTTTTGTAGGCCGGATAAGGCGTTCGCGCCGCATCCGGCATGGACAAAGCGCACTTTGTCAGCAATATGAGGCGGATTTCTTCCGCCTTTTTAATCCCT
HBG098375	Sfl	30065006	yidB	70	-	-	TGCCTGATGCGCTACGCTTATTAGTCCTACGAGACTCCTGCAATATATTGATTTTGCATGATTTTGTAGGCCGGGTAAGGCGTTCACGCCGCATCCGGCAAGAAGCTATAAGAAAAGGGCGGAGATCATCTCCGCCCTTTTTATTTCTG
HBG305707	Sfl	30065177	dppB	51	-	-	GATAAGGCGTTAACGCCGCATCCGGCATAAACAAAGCGCACTTTGTCAACAATCTGTATACCCGGTGGCGCTGTGCCTCTGCGTGCAGCGCCATCCGGCAGCAATACTTCATTCTCTGTCCGACAAGGGCGGGAATTGATTTGTGAGCA
HBG055949	Sso	74312614	gatY	104	RtT	-	GCAACCTATGCCTGATGCGACGCGGAAGCGTCTTATCATGCCTACATAGCACTGCCACGTATGTCGGAAAAGGCGTTTACACCGCATCCGGCATAAAAACACGCGCACTTTGCTACGGCTTCCCTATCGGGAGGCCGTTTTTTTGCCTT
HBG278674	Sso	74312830	cvpA	90	RtT	-	ACGCTGGCGCGTCTTATCAGGCCTGGGCAGTGTTAGAACCGTAGGTCGGATAAGGCGTTTACGCCGCATCCGACACGCATTGCACGATGCCGCAAAGGCATAAAAAGTCGATGGCGTTGAATATTTTTTCAGCGCCATTTTTATTGATG
HBG462503	Sso	74313480	yggB	136	RtT	-	CGCTACGCTTATCAGGCCTACACGTATCCTGCAATATATTGAATTTGCAGGTTTTTGTAGGCCGGATAAGGCGTTCACGCCGCATCCGGCATGACAAAGCGCACATTGATATCTGTCTGAGCCCCGCTCTGCGGGGATTTTTTCGCCAA
HBG302075	Sso	74313704	rbfA	8	RtT	-	TAGGGTTCCATGCGGGATAAGGCGTTTACGCCGCATCCGGCATGGATTGCCTGATGTGACGCTGGCGCGTCTTATCAGGCCAACGTGAACAGCCCTTCCACCTGAAATTAATTTTAAAAAGGGGCTAACAGCCCCTTTTTTGTCAGGAG
HBG098375	Sso	74314012	yidB	61	RtT	-	TGCCTGATGCGCTACGCTTATCAGGCCTACGAAAATCTTGCAATGTATTGAATTTTCATGATTTTGTAGGCCGGATAAGGCGTTCACGCCGCATCCGGCAAGAAGCTATAAGAAAAGGGCGGAGATCATCTCCGCCCTTTTTATTTCTG
HBG305707	Sso	74314204	dppB	51	-	-	GATAAGGCGTTAACGCCGCATCCGGCATAAACAAAGCGCACTTTGTCAACAATCTGTATACCCGGTGGCGATGTGCCTCTGCGTGCAGCGCCATCCGGCAGCAATACTTCATTCCCTGTCCGATAAGGGCGGGAATTGATTTGTGAGCA
HBG000620	Sso	74314417	sbp	105	-	-	TTCGCTTATCAGGCCTACATGAATTCTGCAATTTATTGAATTTGCAAACTTTTGTAGGCCGGATAAGGCGTTCGCGCCGCATCCGGCATGGACAAAGCGCACTTTGTCAGCAATATGAGGCGGATTTCTTCCGCCTTTTTAATCCCTCA
HBG398733	Eco	16129032	mviN	18	-	a	ACCCTGTAACATCTGGCGGTAGCAATTCACCATAATCCAGGTAGACTATTCGCCTCTTTCAGCGCCTGCCTTGCAGGCGTTTTGCCCGTGGGT
HBG398733	Sbo	82544465	mviN	18	-	-	GCCGTGCTGGCGCAACGTATCGTTGACAAGATCTGGCGCGATGCGATGAGTGAATAAACCCTGTAACATCTGGCGGTAGCAATTCACCATAATCCAGGTAGACTATTCGCCTCTTTCAGCGCCTGTCTTGCAGGCGTTTTGCCCGTTG
HBG398733	Sdy	82777316	mviN	18	-	-	ACCCTGTAACATCTGGCGGTAGCAATTCACCATAATCCAGGTAGACTATTCGCCTCTTTCAGCGCCTGCCTTGCAGGCGTTTTGCCCGTGG
HBG398733	Sfl	30062607	mviN	18	-	-	CAGTGCTGGCGCAACGTATCGTTGACAAGATCTGGCGCGATGCGATGAGTGAATAAACCCTGTAACATCTGGCGGTAGCAATTCACCATAATCTAGGTAGACTATTCGCCTCTTTCAGCGCCTGCCTTGCAGGCGTTTTGCCCGTGGGT
HBG398733	Sso	74311631	mviN	18	-	-	ACCCTGTAACATCTGGCGGTAGCAATTCACCATAATCCAGGTAGACTATTCGCCTCTTTCAGCGCCTGCCTTGCAGGCGTTTTGCCCGTGGGT
HBG234849	Eco	16129026	yceB	7	-	a	TCCTGACCCGCCGCGGCAGCCTGTATTCGCGGGTTGCCGCCGTTTTCAGTTTTTTCTGCTGGCGAGTTTATCGCTGGTGACACATGCTGCGTTGTGTCAGGATATTGACGCAGATTTCATGTCGAG
HBG234849	Sbo	82544471	yceB	7	-	-	TCCTGACCCGCCGCGGCAGCCTGTATTCGCGGGTTGCCGCCGTTTTCAGTTTTTTCTGCTGGCGAGTTTATCGCTGGTGACACATGCTGCGTTGTGTCAGGATATTGACGCAGATTTCATGTCGAGGA
HBG234849	Sdy	82777323	yceB	7	-	-	TCCTGACCCGCTGCGGCAGCCTGTATTCGCAGGTTGCCGCCGTTTTCAGTTTTTTCTGCTGGCGAGTTTATCGCTGGTGACACATGCTGCGTTGTGTCAGGATATTGACGCAGATTTCATGTCGAGGA
HBG234849	Sfl	30062601	yceB	7	-	-	TCCTGACCCGCCGCGGCAGCCTGTATTCGCGGGTTGCCGCCGTTTTCAGTTTTTTCTGCTGGCGAGTTTATCGCTGGTGACACATGCTGCGTTGTGTCAGGATATTGACGCAGATTTCATGTCGAG
HBG234849	Sso	74311625	yceB	7	-	-	TCCTGACCCGCCGCGGCAGCCTGTATTCGCGGGTTGCCGCCGTTTTCAGTTTTTTCTGCTGGCGAGTTTATCGCTGGTGACACATGCTGCGTTGTGTCAGGATATTGACGCAGATTTCATGTCGAG
HBG000048	Eco	16129237	acnA	128	-	a	GTTAAGGGTGTAGCCTATGATCAACACAAATATGAAATATTGGTCCTGGATGGGCGCGTTTTCTCTGTCGATGCTCTTCTGGGCCGAACTCCTCTGGATCATTACTCACTGATCCTTGACCCCGCTGCGGCGGGGTTGTCATTTGCTTT
HBG000048	Sen	62180277	acnA	134	-	-	TGTCGCCTATGTTAACGTCAAATATAAAGTATTGGTCATGGACTGGCGCGTTTATATTATCGCTACTGTTCTGGGCCGAGTTAATCTGGATTGCCGTCTAATCTCGTCAAAGCCCGATAATGCGTTATTTATCGGGCTTTTTCATCTTC
HBG000048	Sso	74312352	acnA	128	-	-	CCGTTAAGGGTGTAGCCTATGATCAACACAAATATGAAATATTGGTCCTGGATGGGCGCGTTTTCTCTGTCGATGCTCTTCTGGGCCGAACTCCTCTGGATCATTACTCACTGATCCTTGACCCCGCTGCGGCGGGGTTGTCATTTGCT
HBG533328	Eco	16129051	yceD	32	SraB RNA		AGCGTATTGATGATAGCCATTTTAAACTATGCGCTTCGTTTTGCAGGTTGATGTTTGTTATCAGCACTGAACGAAAATAAAGCAGTAACCCGCAATGTGTGCGAATTATTGGCAAAAGGCAACCACAGGCTGCCTTTTTCTTTGACTCT
HBG533328	Sen	62179708	yceD	32	SraB RNA		AGCGTAATGATGAGAGCCATCTTAAACTATGCTCTTCGGTCTTCAAGCCTGTCATACTGACTCGTCTTGAGCGAAAATAAGTCTGTAACCCGCAATGTGTGCGAATTATTGGCAAAAGGCAACCGCAGGCTGCCTTTTTCTTTGACTAT
HBG533328	Sty	16764545	yceD	32	SraB RNA		AGCGTAATGATGAGAGCCATCTTAAACTATGCTCTTCGGTCTTCAAGCCTGTCATACTGACTCGTCTTGAGCGAAAATAAGTCTGTAACCCGCAATGTGTGCGAATTATTGGCAAAAGGCAACCGCAGGCTGCCTTTTTCTTTGACTAT
HBG533328	Sbo	82544446	yceD	32	SraB RNA		TTTAAACTATGCGCTTCGTTTTGCAGGTTGATGTTCGTTATCAGCACTGAACGAAAATAAAGCAGTAACCCGCAATGTGTGCGAATTATTGGCAAAAGGCAACCACAGGCTGCCTTTTTCTTTGACT
HBG533328	Sfl	30062622	yceD	32	SraB RNA		TTTAAACTATGCGCTTCGTTTTGCAGGTTGATGTTCGTTATCAGCACTGAACGAAAATAAAGCAGTAACCCGCAATGTGTGCGAATTATTGGCAAAAGGCAACCACAGGCTGCCTTTTTCTTTGACTCT
HBG533328	Sso	74311649	yceD	32	SraB RNA		TTTAAACTATGCGCTTCGTTTTGCAGGTTGATGTTCGTTATCAGCACTGAACGAAAATAAAGCAGTAACCCGCAATGTGTGCGAATTATTGGCAAAAGGCAACCACAGGCTGCCTTTTTCTTTGACTCT
HBG433931	Eco	16129495	ydeI	88	-	a	CTTTTTCTGTATGCTCGTCCAATATAATAATTTTCAAACATATAAATCCGATTATTCTGAAAATATGTTTAAGACTTTTCAATCTTCTTAACTTTAGTGAGTTAAATTCTCTGTATATTTGACAGCTAGTTGGCTGATTTTAAATGCCT
HBG433931	Sen	62180103	ydeI	86	-	-	AAGCCGATTATTCTGAACTGCTGTCCAGACGTTGATGCATATGACTTCAGCTATGTGGCAAGTTCTCTATTACGCCGTTACGCTTTCGCGCTCACCGGCGCTGATATCGGTTGCATATTAATCCGGATGGGTTGATTTTATTGCTTAAT
HBG433931	Sty	16764860	ydeI	86	-	-	AAGCCGATTATTCTGAATTGCTATCCAGACGTTGATGCATATGACTTCAGCTATGTGGCAAGTTAACTATTACGCCGTTACGCTTTCGCGCTCACTGGCGCTGATATCGGTTGCATATTAATCCGGATGGGTTGATTTTATTGCTTAAT
HBG433931	Sdy	82776860	ydeI	88	-	-	TTTTCTGTATGCTCGTCCAATATAATAATTTTCAAACATATAAATCCGATTATTCTGAAAATATGTTTAAGACTCTTCAATCTTCTTAACTTTAGTGAGTTAAATTCTCTGAATATTTGACAGCTAGTTGGCTGATTTTAAATGCCTTA
HBG439647	Sfl	30063062	ydeI	88	-	-	TTTTCTGTATGCTCGTCCAATATAATAATTTTCAAACATATAAATCCGATTATTCTGAAAACATGTTTAAGACTCTTCAATCTTCTTAACTTTAGTGAGTCAAATTCTCTGAATATTTGACAGCTAGTGGGCTGATTTTAAATGCCTTA
HBG433931	Sso	74312106	ydeI	88	-	-	TTTTCTGTATGCTCGTCCAATATAATAATTTTCAAACATATAAATCCGATTATTCTGAAAACATGTTTAAGACTCTTCAATCTTCTTAACTTTAGTGAGTCAAATTCTCTGAATATTTGACAGCTAGTGGGCTGATTTTAAATGCCTTA
HBG288505	Sen	62181566	gcvT	173	-	b	CTATTTTTGGCGAACGCGATTTTCGACATTTTTTCCGCATTTAATATTAATTTATGTTGTGGTAAATCGTATCAGCTTCCTTTTTATGACGGTTATTTAGCGTAATAATGGTTTTTTGTGCTGATGGGATTTTAGCGTTTTTTAGTCAT
HBG047685	Sty	16764002	dpiB	115	-	-	TTTCTCTCTGACGTATACATCGTAAGGAGTATTTTGGTGGTAAATTTTGATTTATTTCACAAAGCGTTAGATGGTTTTTAAGTGTTTTATGGTTTTAAGTTTTTTAATTAATTTAATCGCCATTCCGGCGGTGGGTTTTAGTTGTTTAA
HBG431527	Sen	62181187	SC2617	126	STnc150	b	ACTGGCTCCTGTCAGGATGCCACCTGCTAACCCAGTACCAGAAATCGATTCGGACATTCATCCCCCTCTGGTTGTGTGGGGCCTCTCAGTTATGAGGGGAAATAATAAATATCCTCCGGCTATGCCGGAGGATATTTATTCATAAAGAA
HBG431527	Sty	16764385	STM1025	126	STnc150	-	ACACTGGCTCCTGTCAGGATGCCACCTGCTAACCCAGTACCAGAAATCGATTCGGACATTCATCCCCCTCTGGTTGTGTGGGGCCTCTCAGTTATGAGAGGAAATAATAAATATCCTCCGGCATAGCCGGAGGATATTTATTCATAAAG
HBG432537	Ype	16082821	YPMT1.36c	82	STnc150	-	TCCATAGATGCAAATGTCAGATCGCGATGCGCCTGTTAGGGCGCGGCTGGTAACAGAGCCTTATAGGCGCATATGAAAAACCTCCGGCTATGCCGGAGGATATTTATTATA
HBG306590	Ype	16120544	bfd	76	STnc150	-	TCCATAGATGCAAATGTCAGATCGCGATGCGCCTGTTAGGGCGCGGCTGGTAACAGAGCCTTATAGGCGCATATGAAAAACCTCCGGCTATGCCGGAGGATATTTATTGATAA
HBG262099	Ype	16120862	leuA	34	STnc150	-	TCCATAGATGCAAATGTCAGATCGCGATGCGCCTGTTAGGGCGCGGCTGGTAACAGAGCCTTATAGGCGCATATGAAAAACCTCCGGCTATGCCGGAGGATATTTATTTTAT
HBG502884	Ype	16121018	tnp	100	STnc490k	-	TAGATGCAAATGTCAGATCGCGATGCGCCTGTTAGGGCGCGGCTGGTAACAGAGCCTTATAGGCGCATATGAAAAACCTCCGGCTATGCCGGAGGATATTTATTGTGCCCAGAAAACCCCCAGCTAGGCTGGGGGTTCAGTAAAGCTTT
HBG006560	Ype	16122357	YPO2122	9	STnc150	-	TCCATAGATGCAAATGTCAGATCGCGATGCGCCTGTTAGGGCGCGGCTGGTAACAGAGCCTTATAGGCGCATATGAAAAACCTCCGGCTATGCCGGAGGATATTTATTTATGG
HBG001294	Ype	16123236	purC	36	STnc150	-	TCCATAGATGCAAATGTCAGATCGCGATGCGCCTGTTAGGGCGCGGCTGGTAACAGAGCCTTATAGGCGCATATGAAAAACCTCCGGCTATGCCGGAGGATATTTATTTCA
HBG276235	Ype	16123248	YPO3071	64	STnc150	-	TCCATAGATGCAAATGTCAGATCGCGATGCGCCTGTTAGGGCGCGGCTGGTAACAGAGCCTTATAGGCGCATATGAAAAACCTCCGGCTATGCCGGAGGATATTTATTCAC
HBG543560	Ype	16123483	YPO3330	38	STnc150	-	TCCATAGATGCAAATGTCAGATCGCGATGCGCCTGTTAGGGCGCGGCTGGTAACAGAGCCTTATAGGCGCATATGAAAAACCTCCGGCTATGCCGGAGGATATTTATTTTCGAC
HBG308160	Sen	62181331	recX	18	-	a	TCATCAGGTGATGGTGGGTCGGACAAAACGAAGCCGCCATTCAGCAAAACGTTAAATTACCATCAAGGGCTGCATTTATGCGGCCCTTTTGGCATTTC
HBG308160	Sty	16766134	recX	18	-	-	TCATCAGGTGATGGTGGGGCGGGCAAAACGAAGCCGCCATTCAGCAAAACGTTAAATTACCATCAAGGGCTGCATTTATGCGGCCCTTTTGGCATTTC
HBG158579	Sen	62181549	idi	9	isrO	a	TGCCAGCATAATATCGAATCACGGCACAATGGCGCTCGTCTGCGTTCTGTCAGGGCCTGTTTTGGTAATGCCTTTCTTTCTGTTATGCGCTACGCTGATCGTCTGAGTATATGGCCTGGCCATGCTGCCGGGTCATTTTAATTTTCAGG
HBG158579	Sty	16766340	idi	9	isrO	-	TGCCAGCATAATATCGACTCACGGCACAATGGCGCTCGTCTGCGTTCTGTCAGGGCCTGTTTTGGTAATGCCTTTCTTTCTGTTATGCGCTACGCTGATCGTCTGAGTATATGGCCTGGCCATGCTGCCGGGTCATTTTAATTTTCAGG
HBG215078	Sen	62180969	pgtC	41	-	a	TTTTTGACCCATCCTGAAGGGTGTGGTGAAACTTTAATTATTGGCATGGCCGTTTTATCGTTAGCATGTGCGGATATTAACAAATTTGCTGCCAGTGATCTGATACGCTTTATTGATGTTTTCGGGCGACGGACCCGTTATTATTCAAA
HBG529959	Sty	16765724	pgtC	158	-	-	TTTTTGACCCATCCTGAAGGGTGTGGTGAAACTTTAATTATTGGCATGGCCGTTTTATCGTTAGCATGTGCGGATATTAACAAATTTGCTGCCAGTGATCTGATACGCTTTATTGATGTTTTCGGGCGACGGACCCGTTATTATTCAAA
HBG147774	Sen	62181092	yfgB	45	-	a	TTCACGCTGTAAATGCGTTGGCGATAAATTATCGGTTCAAATATTATTTTTGCTAATGCCGCGTGCAGACGTGGCATCCTTACGCCAGAATTTGTACAATGCAGCGCCCCCGGACGAGCAGTAAGCTTACCGGGGCGTTTCTTTTTTCA
HBG147774	Sty	16765845	yfgB	45	-	-	TTCACGCTGTAAATGCGTTGGCGATAAATTATCGGTTCAAATATTATTTTTGCTAATGCCGCGTGCAGACGTGGCATCCTTACGCCAGAATTTGTACAATGCAGCGCCCCCGGACGAGCAGTAAGCTTACCGGGGCGTTTCTTTTTTCA
HBG147774	Ype	16123074	YPO2882	88	-	-	GTTGATTCAATGCAGGAAGGTGGGGGGATTTAATCAACTGAAACAATAAAGTTGCCCAGACCCGTTTCCATTCATGGAATCCGTGCTTTAAAATTTGTACAATGCCACGCCCCAGTAGAGACAGCTCTGCTGGGGCGTTCTATTATTTA
HBG147774	Yps	51597160	YPTB2844	88	-	-	GTTGATTCAATGCAGGAAAGTGGGGGGATTTAATCAACTGAAACAATAAAGTTGCCCAGACCCGTTTCCATTCATGGAATCCGTGCTTTAAAATTTGTACAATGCCACGCCCCAGTAGAGACAGCTCTGCTGGGGCGTTCTATTATTTA
HBG277816	Sen	62181104	hscB	18	-	c	GTGCTGTAGAAAAGCGGCAAGCGAGTGAATCCCCAGGCGCTTACTTGAGTAAATGACTGGGGGAACCCGCGCAGACAACGCATCTGCGGCGCGAAGTAAGAAGGTATAACCCCACCGTGGTCGCCTGCGTGTGGGGTTTGTTCTGACAG
HBG529675	Sen	62182780	yjeI	46	-	-	TGCGTTGGCTAACCCCAGTCACTTACTTGAGTAAGTGACTGGGGATTAACAAACTGGCCGCCTTCCTGCAACCAGAATGATTTGGATGTTTATCTCCCAGAATTGAGAAACCCCCGGGCAGAAATGACCGGGGGTTTTTCTTTTAGTCA
HBG277816	Sty	16765860	hscB	18	-	-	GTGCTGTAGAAAAGCGGCAAGCGAGTGAATCCCCTGGCGCTTACTTGAGTAAATGACTGGGGGAACCCGCGCAGACAACGCATCTGCGGCGCGAAGTAAGAAGGTATAACCCCACCGTGGTCGCCTGCGTGTGGGGTTTGTTCTGACAG
HBG529675	Sty	16767580	yjeI	46	-	-	TGCGTTGGCTAACCCCAGTCACTTACTTGAGTAAGTGACTGGGGATTAACAAACTGGCCGCCTTCCTGCAACCAGAATGATTTGGGTGCTTATCTCCCAGAATTGAGAAACCCCCGGGCAGAAATGACCGGGGGTTTTTCTTTTAGTCA
HBG534315	Eca	50118991	glnL	73	-	a/b	CAAGCAGCTTGAAGTATGACGGGTATACCTCGGCGTGGTTGGGTGTGCTGATACCTAACCATCGCCGATAAACAACAGAATACTAAGAAGTTTGTTCTTGTTGCCGTGGAAACGCCTCAGCCCATCTTTGGATGGGCTTTTTTCACCAC
HBG010724	Eca	50122841	sprT	66	-	-	GACAAATAGGCTTAGCCGATTTGAACGCCGCTTGCAGCGGCCCTTCAGGGCGAGGCTCAGAGATGAGCCGAGTATTGCCAACACACATGCAGCTTGAAGTATGACGGGTATAAAACGGCGAATGAAGATTCGCCGTTCTTCATTCTGGC
HBG399908	Eca	50123130	wecA	139	-	-	TATATATACCCTAAATAATTCGAGTTGCAGGACAAAACGTGTTCGTTTTGAATAACGTGAAGCCAACGTATATGCGGCTTGAAGTATGACGGGTACATTACGGATAACTCGGGGAACGCCACGCTGGGTCGTGGCGTTTTTTTATCCCC
HBG011746	Eco	16128163	tsf	50	-	-	TCCCGGGAGCTTACATCAGTAAGTGACCGGGATGAGCGAGCGAAGATAACGCATCTGCGGCGCGAAATATGAAGGGGGAGAGCCCTTATAGACCAGGTAGTACACGTTTGGTTAGGGGGCCTGCATATGGCCCCCTTTTTCACTTTTAT
HBG011746	Sty	16763607	tsf	51	-	-	TCCCGGGAGCTTACATCAGTAAGTGACCGGGATGAGCGAGTGAAGGCAACGCGCCTGCGGCTCGAAATATGAAGGGGAGAGCCCTTATAGACCAGGTAGTATCACGTTTGGTTAGGGGGCCTGTATATGGCCCCCTTTTTCACTTTTAT
HBG215237	Sty	16766992	yibD	205	TPP	-	GGGCGAGGCCCATGGATGGGCCGAGTAATCCGTAGCCAACACATAAGCAACTTGAAGTATGAAGGGTATAGAGACCCGATAATTTTATCGGGTCTGATATACGTTTCATCGTAAAAGGTTGGTGTCATTCGCCAACCTTTTTTGTTAGG
HBG011746	Sbo	82542769	tsf	50	-	-	TCCCGGGAGCTTACATCAGTAAGTGACCGGGATGAGCGAGCGAAGATAACGCATCTGCGGCGCGAAATATGAAGGGGGAGAGCCCTTATAGACCAGGTAGTACACGTTTGGTTAGGGGGCCTGCATATGGCCCCCTTTTTCACTTTTAT
HBG011746	Sdy	82775560	tsf	50	-	-	TCCCGGGAGCTTACATCAGTAAGTGACCGGGATGAGCGAGCGAAGACAACGCATCTGCGGCGCGAAATATGAAGGGGAAGAGCCCTTATAGACCAGGTAGTACACGTTTGGTTAGGGGGCCTGCATATGGCCCCCTTTTTCACTTTTAT
HBG011746	Sfl	30061727	tsf	50	-	-	TCCCGGGAGCTTACATCAGTAAGTGACCGGGATGAGCGAGCGAAGACAACGCATCTGCGGCGCGAAATATGAAGGGGGAGAGCCCTTATAGACCAGGTAGTACACGTTTGGTTAGGGGGCCTGCATATGGCCCCCTTTTTCACTTTTAT
HBG011746	Sso	74310790	tsf	50	-	-	TCCCGGGAGCTTACATCAGTAAGTGACCGGGATGAGCGAGCGAAGACAACGCATCTGCGGCGCGAAATATGAAGGGGGAGAGCCCTTATAGACCAGGTAGTACACGTTTGGTTAGGGGGCCTGCATATGGCCCCCTTTTTCACTTTTAT
HBG398320	Yen	123441797	deoR	78	SraH	-	AAATCGGTCGGGAACCGATTTGAACGCTGCTTGCAGCGGCCTCGCAGAGGCGAGGCCCATGGACGGGCCGAGTAACGAGAGCTGCCAACGCACATGTAGCTTGAAGTATGACGGGTAAAGCCCGGTTATTGCCGGGCTTACTTATTCCA
HBG404290	Yen	123442266	YE1994	48	-	-	AGAGGCGAGGCCCATGGACGGGCCGAGTAATTGAGTGCAGCCAACGCACCTACAACTTGAAATATGACAGATAAAAGGGTAATAACCCTGCTATTCATCTGTTGTTCTTAAGCCGCCAATTTTAGATAATAGGCGGCTTTACTTTTTTA
HBG007226	Yen	123443407	YE3204	77	-	-	ATTTCGAGATGCAGGAAGGCGGCAAGCGAGAGCGTCCCGCTGAGCTTATACGAGTCAGTGATTCGGGTGATTGAGCGTAGTTAACACACCAGCAACTTGAAATATGAAGGGAATAAATGCCCGGTGCCTACCGGGCGTTTCATTTTCCC
HBG417191	Yen	123444196	gntR	38	SraH	-	TGAGCCTCTGATGAGGCTCATAATCCCCAAGAGCTTACACAAGTAAGTGACTGGGGTGATTGAATGCAGCCAACGCACATGCAGCTTGAAGTATGACGGGTATATGTAAAAAAGGGTATGTGCATCGCGCCATACCCTTTTCTTTGCTA
HBG363414	Plu	37524322	plu0305	158	TPP	b	GAGTGAATCCCCGGGAGCATAGCAAACTATGTGGTGACCGGGGCGAGCGAGTGCAGCCAACAAAGAGGCAACTTGAAAGATGACGGGTATATTCAATAAAACATCTTTGGTGATATTGGGTTAGCCGGTATCACCTTTTAAATATTTGC
HBG000328	Plu	37524677	dxr	87	TPP	-	CAAGATGCTTCGCGGCGGCAAGGGAGCGAATTCCCGGGAGCAGAGATAACTCTGTGACCGGGGTGAGTGAGTGCAGCCAACAAAGAGGCAACTTGAAAGATGACGGGTATATCAAGCGCCGCTATCTTGTGGCGCTATTTTTATTCGGC
HBG000124	Plu	37525336	engA	73	TPP	-	GACGGCAAGGGAGCGAATCCCCGGGAGCATAGCGAACTATGTGACCGGGGTGAGGGAGTGCAGCCAACAAAGAGGCAACTTGAAAGATAACGGGTATAGTTATAGTCCTACGGCTCCTGGAGAGAACAGGAGCCGTTTCGTCTTTTTAG
HBG000620	Plu	37525343	cysP	120	TPP	-	ATACCCAATAGATTTCAAGATGCATCGCGACGGCAAGGGAGCGAATCCCCGGGAGCATAGATAACGATGTGACCGGGGTGAGTGAGTGCAGCCAACAAAGAGGCAACTTGAAAGATGACGGATATATTCCTGTCATCTTATTGCGTTTC
HBG424074	Plu	37526720	pabC	104	TPP	-	AGCATAGATAACGATGTGACCGGGGTGAGAGAGTGCAGCCAACAAAGAGGCAACTTGAAAGATAACGGGTATATGATTTTGTAAATACTTTAAGGCGATAGTATAGAGAGCTCCAATAGTTAATAATTATTGGAGCTTTTTTTGTGGCA
HBG098705	Plu	37527725	ppiD	60	TPP	-	GAGCATAGATAACGATGTGACCGAGAGCAGCCAACAAAGAAGCAACTTGAAAGATAACGGGTATATATTGGTAAACATAGACTGACGAGACAGATTTGGTAAGTTAAAATAGAAGCGCATCAATTGATTGGTGCGCTTTTTTTCTCTTA
HBG032742	Plu	37528087	plu4255	40	-	-	ATATACCCTATGGATTTCAAGATGCATCGCGACGGCAAGGGAGCGAATCCCCGGGAGTATATGACTGGGGTGAGTGAGTGCAGCCAACAAAGAGGCAACTTGAAAGATAACGGGTATAGGTGTTGTTTGATGGCAGCTTTTTGTGTTTA
HBG144394	Plu	37528359	plu4540	65	TPP	-	TCGCGACGGCAAGGGAGCGAATCCCCGGGAGCATAGATAACTATGTGACTGAGGTGAGTGAGTGCAGCCAACAAAGAGGCAACTTGAAAGATAACGGGTATAAACCGAATCAGAAGCCCTGCATGTGTTGCGGGGCTTTTTATATTCTA
HBG431429	Plu	37528499	ilvD	13	TPP	-	ATCGCGACGGCAAGGGAGCGAATCCCCGGGAGCATAGAGAACTATGTGACCGGGGTGAGTGAGTGCAGCCAACAAAGAGGCAACTTGAAAGATGACGGGTATATAAATAATTTAACGGGCGGTTCGTTCCCCGCCTGTTTTGATAACAC
HBG001389	Plu	37528711	trmE	43	TPP	-	CGGGAGCATAGAAAACTATGTGACCGGGGTGAGTGAGTGCAGCCAACAAAGAGGCAACTTGAAAGATGACGGGTATAGCTTCAGCCAGAATGAATATATGCTGGCCGTTGTAACAGAAAAGGCGGTCATTGACCGCCTTAACTATTTGA
HBG531886	Plu	37524151	plu0125	4	-	b	CTGAACTCCACTGTCTCAAGTAAATCCCCTATAATACCCGCAATTACTGCTGATTATGTTCTCCCGAGGTCAACTGTCTCTACCAGAATCAAGTGCATTTTGGGGGCATAATGGGGGGCATGATTTATAGCCCCATTTTGAGATGCCCC
HBG031270	Sgl	85058772	SG0794	33	-	-	TCCCTTCATCCCTTGTCAGGGGCGAATCAGCACCCCTATAATACCCCTATTGTTTCTGCTCCCGCCGCGGCGGGAGCGCCTGCCGTCTGTTGTTACT
HBG386551	Eco	49176400	trkD	45	-	a	TGCGTAAATTGCGAGTATAGACGTTTCTTGCTGGTGGCTAAAATAGTCTCAAAGGGGGGGTATTTTTCTTTGAGCCAGGTTAATGTGGCCGCATTTAGGAGTACGATTTTGCCGTTAATCGTGCATACTGTGCGCTTTTTTGTGGGCCA
HBG386551	Sbo	82546113	kup	45	-	-	TTACACAGCCACTGGATCGGTCAACTGATCCTTAACTGATCGGCATTACTCAAAGGGGGGTATTTTTCTTTGAGCCAGGTTAATGTGGCCGCATTTAGGAGTACGATTTTGCCGTTAATCGTGCATACTGTGCGCTTTTTTGTGGGCCA
HBG386551	Sdy	82779061	kup	45	-	-	TCTGCGTAAATTGCGAGTATAGACGTTTCTTGCTGGTGGCTAAAATAGTCTCAAAGGGGGGGGATTTTTCTTTGAGCCAAGTTAATGTGGCCGCATTTAGGAGTACGATTTTGCCGTTAATCGTGCATACTGTGCGCTTTTTTGTGGGC
HBG386551	Sfl	30064947	kup	45	-	-	CTGACTGGCATTACTCAAAGGGGGGGCTTTTTCTTTGAGCCAGGTTAATGTGGCCGCATTTAGGAGTACGATTTTGCCGTTAATCGTGCATACTGTGCGCTTTTTTGTGGGC
HBG386551	Sso	74314268	kup	45	-	-	CTGACTGGCATTACTCAAAGGGGGGGTATTTTTCTTTGAGCCAGGTTAATGTGGCCGCATTTAGGAGTACGATTTTGCCGTTAATCGTGCATACTGTGCGCTTTTTTGTGGGCCA
HBG386551	Yen	123440410	kup	224	-	-	TTTATTCTTAATAGGATAGCTCATTGATTAGTAATATTTTTATATCATCACCTATTTGTAGTCGATCTATTTTCGTACTTTTTGTTGTTTGATTTAAGAGTAGGCAATCTATTGAAATGGTGCATACTGTGCGCCTTTTGGCAGGCGTA
HBG236420	Eco	16131418	yhjX	67	-	a	AATTGAAACCATTAAATAACAATAGTTGTGGCGATAGTGGGTGCTAACTTACCAAATAATAAATTTGGTGAATAATTGTCGCGTCATTCATTCCTGAACTAAGGCATTTCATTCCGTTCTGATGGCATTTCATGCCGTTTTTCCCCAGG
HBG236420	Sbo	82545912	yhjX	67	-	-	CAATTGAAACCATTGAATAACAATAGTTGTGGTGATAGTGGGTGCTAACTTACAAATAATAAATTTGGTGAATAATTGTCGCGTCATTCATTCCTGAACTAAGGCATTTCATTCCGTTCTGATGGCATTTCATGCCGTTTTTCCCCAGG
HBG236420	Sfl	30065174	yhjX	67	-	-	TTGAAACCATTGAATAACAACAGTTGTGGCGATAGTGGGTGCTAACTTACCAAATAATAAATTTGGTGAATAATTGTCGCGTCATTCATTCCTGAACTAAGGCATTTCATTCCGTTCTGATGGCATTTCATGCCGTTTTTCCCCAAGCA
HBG236420	Sso	74314201	yhjX	67	-	-	TTGAAACCATTAAATAACAATAATTGTGGCGATAGTGGGTGCTAACTTACCAAATAATAAATTTGGTGAATAATTGTCGCGTCATTCATTCCTGAACTAAGGCATTTCATTCCGTTCTGATGGCATTTCATGCCGTTTTTCCCCAGGCA
HBG047230	Eco	16131806	murB	85	Trp_leader	b	TCTCCTGAGTAGGACAAATCCGCCGGGAGCGGATTTGAACGTTGCGAAGCAACGGCCCGGAGGGTGGCGGGCAGGACGCCCGCCATAAACTGCCAGGCATCAAATTAAGCAGAAGGCCATCCTGACGGATGGCCTTTTTGCGTTTCTAC
HBG149939	Sen	62181230	SC2660	206	RtT	-	CTCTCCTGAGGAGGACAAATCCGCCGGGAGCGGATTTGAACGTTGCGCAGCAACGGCCCGGAGGGTGGCGGGCAGGACGCCCGCCATAAACTGCCAGGCATCAATTTAGTGAAGAAGCCCATCCGTCAGGACGGGCTTTTTTGCGTGTG
HBG217798	Sbo	3781603	rrfG	2	-	-	ACACGTATGGAAGTAGGCAAGTTGGGGAAACCGCATCCGTTGCTGAATCTGGCATATGTGGGAGTATAAGACGCGCAGCGTCGCATCAGTCATTTTTTCTGCGCCAATGCAAAAAGGCCATCCTGACGGATGGCCTTTCGCTTAATTTG
HBG544053	Sbo	3782249	rrfF	2	Trp_leader	-	GGGCGTCCTGCCCGCCACCCTCCGGGCCGTTGCTTCGCAACGTTCAAATCCGCTCCCGGCGGATTTGTCCTACTCGAGAGAGTGTTCACCGACAAACAACAGATAAAACAAAAGGCTCAGTCGGAAGACTGGGCCTTTTGTTTTATTTG
HBG534315	Eco	16131709	glnL	82	-	a	TGGCAAGCACATCACGCCGGATGCGACGCAAATGCGTCTTATCCGGCCTACACGGTGATGATGTGGTAGGCCGGAGCAGGTGAGTCGCTCTCCAACGTGAAGTTTGTCAGCTATCTGTAGCCCATCTCTGCATGGGCTTTTTTCTCCGT
HBG534315	Sen	62182468	ntrB	83	TPP	-	GGCAACTGAGCACATCCCCAGGAGCATAGATAGCGATGTGACTGGGGTAAGCGAAGGCAGCCAACGCAGCAGCAGCGTGAAAGGCGTCAGGAGTTTTTGAGTTGCCGTGGAAACTTTCAGCCCATCCCTGGATGGGCTTTTTTCTCCAC
HBG534315	Sty	16767271	glnL	83	TPP	-	AGCAACTGAGCACATCCCCAGGAGCATAGATAGCGATGTGACTGGGGTAAGCGAAGGCAGCCAACGCAGCAGCAGCGTGAAAGGCGTCAGGAGTTTTTGAGTTGCCGTGGAAACTTTCAGCCCATCCCAGGATGGGCTTTTTTCTCCAC
HBG338811	Eco	49176420	recQ	15	-	a	TGAACGGTTGAGTGGTTGGCAAATCTGGAATCCAGCATCCAGGATTACCCTCTCAGAGACTAAAAGCATTGCAGTTTCTCGCGCAGGCGCTGAAAATAGCGCCTGTTTTTATTTCAGGC
HBG338811	Sbo	82546173	recQ	9	-	-	TGAACGGTTGAGTGGTTGGCAAATCTGGAACCCAGCATCCAGGATTACCCTCTCAGAGACTAAAAGCATTGCAGTTTCTCGCGCAGGCGCTGAAAATAGCGCCTGTTTTTATTTCAGGC
HBG338811	Sdy	82778997	recQ	9	-	-	TGAACGGTTGAGTGGTTGGCAAATCTGGAATCCAGCATCCAGGATTACCCTCTCAGAGACTAAAAGCATTGCAGTTTCTCGCGCAGGCGCTGAAAATAGCGCCTGTTTTTATTTCAG
HBG338811	Sfl	30064881	recQ	9	-	-	TGAACGGTTGAGTGGTTGGCAAATCTGGAATCCAGCATCCAGGATTACCCTCTCAGAGACTAAAAGCATTGCAGTTTCTCGCGCAGGCGCTGAAAATAGCGCCTGTTTTTATTTCAG
HBG338811	Sso	74314334	recQ	15	-	-	TGAACGGTTGAGTGGTTGGCAAATCTGGAACCCAGCATCCAGGATTACCCTCTCAGAGACTAAAAGCATTGCAGTTTCTCGCGCAGGCGCTGAAAATAGCGCCTGTTTTTATTTCAGGC
HBG215334	Eco	16131833	zraS	95	-	c	GGTTAATCCTCCAGTGGTTGTCTTACTTCGGGTATTGCATCTTCCGTGCCAACGATGAAACGCTGATATGACGGGTAATCTGGCATGATAAACGAGTAAAAATGACTCGCCTGCTGCGGGTAGCGAGTCATTTTTACTCATTGA
HBG215333	Eco	90111674	zraP	90	-	-	CTTCTTCTTTGCCTGCTCATCCCTTTCTGACAGCAGAAATCATGCCATCTTTTATCAGCGCTTACCCTGCGCTGTAACACAAAGGCTTAAGTTTCAATGAGTAAAAATGACTCGCTACCCGCAGCAGGCGAGTCATTTTTACTCGTT
HBG000861	Sty	16767427	hydH	99	-	-	TCTCCTGTTGCTCATCTTATCCTCTCTCTTGCATCTTCCGTGCCAGGTAACTATTCCTTGTCGGGCAGCGAGTTAACCCGCTTCAGGCGGCAAAAAGCGAGTAAAAATGACTCGCATAACCCGCCTGGCGAGTCATTTTTACCCATCCG
HBG215333	Sty	16767426	zraP	102	-	-	GCTTCCCCGGCTCGTTTTTATTTTCCTTACTTAAGCAGAGATCATGCCATTCTTCGCTCCGCATAACCGCGCGTTGTCGCACACCCTTTCGGATACGGATGGGTAAAAATGACTCGCCAGGCGGGTTATGCGAGTCATTTTTACTCGCT
HBG530048	Sdy	82777010	rimL	23	sORF	a	CCGACGGTCGAGGGTACAATGCGGAAGTGGTCCGCATGAAAAAACAAAAGCTACAGTTAAAAGATGAGATGCTCAAAATCCTGCAGCAGGAGAGCGTCAAAGAGGTGTAAACTTTCCTAAGCCGCCAGCCAGGCGGCTTTTTTAACAAC
HBG530048	Sfl	30062898	rimL	23	sORF	-	GACGGTCGAGGGTACAATGCGGAAGTGGTCCGCATGAAAAAACAAAAGCTACAGTTAAAAGATGAGATGCTCAAAATCCTGCAGCAGGAGAGCGTCAAAGAGGTGTAAACTTTCCTAAGCCGCCAGCCAGGCGGCTTTTTTAACAACAG
HBG530048	Sso	74312221	rimL	23	sORF	-	CCGACGGTCGAGGGTACAATGCGGAAGTGGTCCGCATGAAAAAACAAAAGCTACAGTTAAAAGATGAGATGCTCAAAATCCTGCAGCAGGAGAGCGTCAAAGAGGTGTAAACTTTCCTAAGCCGCCAGCCAGGCGGCTTTTTTAACAAC
HBG409440	Eca	50120233	cspE	13	-	a	TTCTGCATCGAGTTAAAATAGGGCAGCGAAGTCGCTCGGTATACATTTTTAGCGACTTTTATCACTTTTTATCCAACTTCGACTGGACAAAAGGTCAATCTATTGCTGTACTGTACCCGACACAGAATTTGTGTCTTTCATTCATGTAA
HBG409440	Eco	16128606	cspE	13	-	-	TAGTAACTTCTTTAAAATCAATAGCTAAAATAAGTAACATCAAAAATAACGCGACTTTTATCACTTTTTAGTAAAGTTACACTGGACAAAGCGTACCACAATTGGTGTACTGGTAACCGACACAGCATTTGTGTCTATTTTTCATGTAA
HBG409440	Sty	16764006	cspE	13	-	-	TTAAAAAGTCTTAAAAAACAATAAGTAGATAGAGTTAGCTAAAAATTAACGCGATATTTATCACTTTTTCGCAAAGTTCGACTGGACAAAATGCATCACAATTGTTGTACTGGTATCCGACACAGCATTTGTGTCTATTTTTCATGTAA
HBG409440	Sbo	82543070	cspE	13	-	-	TAGTAACTTCTTTAAAATCAATAGCTAAAATAAGTAACATCAAAAATAACGCGACTTTTATCACTTTTTAGTAAAGTTGCACTGGACAAAGCGTACCACAATTGGTGTACTGGTAACCGACGCAGCATTTGTGTCTATTTTTCATGTAA
HBG409440	Sdy	82775893	cspE	13	-	-	TAGTAACTTCTTTAAAATCAATAAATAAAATAATTAACATCAAAAATAACGCGACTTTTATCACTTTTTAGTAAAGTTGCACTGGACAAAGCGTACCACAATTGGTGTACTGGTAACCGACACAGCATTTGTGTCTATTTTTCATGTAA
HBG409440	Sfl	30062187	cspE	13	-	-	TTTAGTAACTTCTTTAAAATCAATAACTAAAATAAGCAACATCAAAAATAACGCGACTTTTATCACTTTTTAGTAAAGTTGCACTGGACAAAGCGTACCACAATTGGTGTACTGATAACCGACACAGCATTTGTGTCTATTTTTCATGT
HBG409440	Sso	74311159	cspE	13	-	-	TAGTAACTTCTTTAAAATCAATAACTAAAATAAGTAACATCAAAAATAACGCGACTTTTATCACTTTTTAGTAAAGTTGCACTGGACAAAGCGTACCACAATTGGTGTACTGGTAACCGACACAGCATTTGTGTCTATTTTTCATGTAA
HBG394055	Eca	50120252	gltJ	8	-	a	CAGGCATGCGATGGTCGTTCCCCATCTCATGTTGCCCCGAGAAATTTCGATAAACAGGAAAATAAACACTACGCCTGTAGTTTGAAAAAGAACGGGAATATGGCCGCTCATCAATCTTCAGGGTAGCTTCGCTACCCTTTTTTTACCGG
HBG394055	Eco	16128637	gltJ	9	sroC RNA		AGGGGCGGAAATTCCAGCCCTCTCGATTGTTACGTAGCACGGACAGACTATACGCCTGATGGTCGTTCCCCATCGGGCCTGAAAACCGCAATACGCTGGGTAACAATCTTCGAGGGTAGCAGTTAACGCTGCTACCCTCTTTTTTCTGG
HBG394055	Sen	62179262	gltJ	8	sroC RNA		TAAAACTAAATGGGACGGGACTCCTGTCCTCTCGATTGTCGCTCAGCACGGACAGACTATAAGCCTGATGGTCGTTCCCCATCGGGCCTGAAGCCGCAAATCGCCGGGCAACAATCTTCGAGGGTAGCGCTGCTACCTTTTTTTTCGGA
HBG394055	Sty	16764041	gltJ	8	sroC RNA		AAAACTAAATGGGACGGGACTCCTGTCCTCTCGATTGTCGCTCAGCACGGACAGACTATAAGCCTGATGGTCGTTCCCCATCGGGCCTGAAGCCGCAAATCGCCGGGCAACAATCTTCGAGGGTAGCGCTGCTACCCTTTTTTTTCGGA
HBG394055	Sbo	82543097	gltJ	9	sroC RNA		AGGGGCGGAAATTCCAGCCCTCTCGATTGTTACGTAGCACGGACAGACTATACGCCTGATGGTCGTTCCCCATCGGGCCTGAAAACCGCAATACGCTGGGTAACAATCTTCGAGGGTAGCAGTTAACGCTGCTACCCTCTTTTTTCTGG
HBG394055	Sfl	30062158	gltJ	9	sroC RNA		GGGCGGAAATTCCAGCCCTCTCGATTGTTACGTAGCACGGACAGACTATACGCCTGATGGTCGTTCCCCATCGGGCCTGAAAACCGCAATACGCTGGGTAACAATCTTCGAGGGTAGCAGTTAACGCTGCTACCCTCTTTTTTCTGGAG
HBG394055	Sso	74311190	gltJ	9	sroC RNA		AGGGGCGGAAATTCCAGCCCTCTCGATTGTTACGTAGCACGGACAGACTATACGCCTGATGGTCGTTCCCCATCGGGCCTGAAAACCGCAATACGCTGGGTAACAATCTTCGAGGGTAGCAGTTAACGCTGCTACCCTCTTTTTTCTGG
HBG000109	Eca	50120344	ECA1405	203	-	b	AAGACGCTGCAAGTACGTCCATGTAAGCTCGGATTGCGCCATCCCTGGCGCAAACGCTTTACTCTTCTATTCCGTTACTCCAGTTTTCGTTCGACAAATAGGTTTGTCAACGGTCTCAAATGCCCGCCTCGCGGGCATTTTTCTTTGCA
HBG524497	Eca	50122991	ppiA	136	-	-	AATGGGTAGATCGTAAAGACGCTGCAAGTACGTCCATGTAAGCTCGAGCCGCGCCATCCTTGGCGCGGACGCTTTACTCTTCTATCCCATTCCCCCCGTTCTCGTTCCGTACGGTCTGAGGGCTGAGCAATCGGCCCTTTTTTTATCTT
HBG420248	Yen	123440644	YE0252	57	-	-	GCCGTAAACCCCTCCCTGGGGGCTCGAGCCGCGCCGTCCCTGGCGCGGACGCTTTACTCTTCTACCTGCCTTCACCTTGCAAGATAGAGTTATCGAGGTTTGTCAGCAGTCTGAACGGGTCAGTTTACTGGCCCGTTCTTTTTTTCGGC
HBG006342	Yen	123440645	YE0253	91	-	-	GTAAAGACGCCGTAGACCCTTCCCTGGGGGCTCGAGACGCGCCGCCCCTGGCGCGGATGCTTTACTCTTCTACCTGCCTTCGCCTTGCAAGATCGAGTTATCGAAGTTTGTCAGCAGTCTGCGCCACTAAGTGGCTCTTTTTAACCGCT
HBG503121	Yen	123441395	hcaT	108	-	-	AAGACGCCGTAACCCCCTCCCTGGGGGCTCGAGCCGCGCCGTCCGTGGCGCGGACGCTTTACTCTTCTACCTGCCTTCACCTTGCAAGATCGAGTTATCGAGGTTTGTCAGCAGTCTGAACCCGCGAAATGCGGGTTTTTTGTCATTTA
HBG212814	Yen	123441609	YE1273	125	-	-	AAAGACGCCGTAAACCCCTCCCTGGGGGCTCGAGCCGCGCCGTCCGTGACGCGGACGCTTTACTCTTCTACCTGTCTTCACCTTGTAAGATCGAGTTCTCGAGGTTTGTCAGCAGTCTGAAGCGCCGCGAGGCGCTTTTTTGCTGCTGC
HBG212814	Yen	123441609	YE1273	48	-	-	AAAGACGCCGTAAACCCCTCCCTGGGGGCTCGAGCCGCGCCGTCCGTGACGCGGACGCTTTACTCTTCTACCTGTCTTCACCTTGTAAGATCGAGTTCTCGAGGTTTGTCAGCAGTCTGAAGCGCCGCGAGGCGCTTTTTTGCTGCTGC
HBG448548	Yen	123441842	YE1530	143	-	-	GCACTCTGATGCCGTAAAAGTTGGAGCGTCCATTTCATTATCCATGGCGCGGACGCTTTACTCTTCTACCTGCCTCCACCTTGCAAGATCGAGTCGTTGGGGTTTGTCAACAGTCTGAAAGCGCCTACGGGCGCTTTTTCTTTTTTGGG
HBG522524	Yen	123442346	YE2081	208	-	-	CGCCGTAAACCCCTCCCTGGGGGCTCGAGCCGCGCCGTCCCTGGCGCGGACGCTTTACTCTTCTACCTGCCTTCACCTTGCAAGATCGAGTTCTCGCGGTTTGTCAGCAGTCTGAAGGGCAGCCATCGGCTGTCCTTTTTTATATTTTA
HBG533752	Yen	123443380	YE3176	64	-	-	TAAAGACGCCGTAAACCCTTCCCAGGGGGCTCGACCCGCGCCGTCCCTGGCGCGGACGCTTTACTCTTCTACCTGCCTTCACCTTGCAAGATCGAGTTATCGCGGTTTGTCAGCAGTCTGAAGCGGCTAAGCGCCGCTTTTTCTTTGGT
HBG459935	Yen	123443612	YE3418	79	-	-	GACGCCGTAAACCCTTCCCTGGGGGCTCGAGCCGCGCCGTCCCTGGCGCGGACGCTTTACTCTTCTACCTGCCTTCACCTTGCAAGATCGAGTTATCGAGGTTTGTCAGCAGTCTGAGGGCAAACTCAGGTTTGCCCTTTTTGTTTCTA
HBG458321	Ype	16120893	YPO0565	49	-	-	ACGCCGTAAATACATCCATGTAGGCTCGAGCCGCGCCATCCTTGGCGCGGACGCTTTACTCCTCTGCCTATCCTCACCGTTCAAGATCGCGTCATCGGGGTTTGTCAGCAGTCTGAGGGCGGTTAATACCGCCCTTTATTTTTAAGTTT
HBG462503	Ype	16121224	YPO0919	198	-	-	AAAGACGCCGTAAATACATCCATGTAGGCTCGAGCCGCGCCATCCTTGGCGCGGACGCTTTACTCCTCTGCCTATCCTCACCGTTCAAGATCGCGTCATCGGGGTTTGTCAGCAGTCTGAAAGGCCCTACGGGGCCTTTTTTCGTTGCT
HBG000000	Ype	16122538	YPO2314	195	-	-	GTTCAAGATCGCGTCATCGGGGTTTGTCAGCAGTCTGAAAGGAGCTTTGGCTCCTTTGAGGTTATTGAAAAAGCTATTTTTAGCCTCGTGAGTGAAGGGTTGACCGCCCCTCGGGGCGCTCCGGTGGCTTACGCCACTTATATTTTAAC
HBG458321	Yps	51595048	mutT	49	-	-	ACGCCGTAAATACATCCATGTAGGCTCGAGCCGCGCCATCCTTGGCGCGGACGCTTTACTCCTCTGCCTATCCTCACCGTTCAAGATCGCGTCATCGGGGTTTGTCAGTAGTCTGAGGGCGGTTAATACCGCCCTTTATTTTTAAGTTT
HBG166023	Yps	51597399	YPTB3085	139	-	-	CGCCGTAAATACATCCATGTAGGCTCGAGCCGCGCCATCCTTGGCGCGGACGCTTTACTCCTCTGCCTATCCTCACCGTTCAAGATCGCGTCATCGGGGTTTGTCAGCAGTCTGGCGCACATCACCTGATGTGCGTTTTTTATAGGCGA
HBG462503	Yps	51597504	YPTB3194	198	-	-	AAAGACGCCGTAAATACATCCATGTAGGCTCGAGCCGCGCCATCCTTGGCGCGGACGCTTTACTCCTCTGCCTATCCTCACCGTTCAAGATCGCGTCATCGGGGTTTGTCAGCAGTCTGAAAGGCCCTACGGGGCCTTTTTTCGTTGCT
HBG533763	Eca	50120765	nlpC	26	-	b	TTATGGCCTCACCCCTTCGGGGTCAGCGCAAGCGCTGTTCAAAAACGCCTTGCCGTTTTTGTCCTGAAACTCGAATTATGTAGAGTCTATACTTGGCATTCTTCTCTGCCGCCGTCAGCCTGTGGCCTCGGCTGCTTTTATGGTAATCG
HBG532497	Eca	50121604	nfsA	130	-	-	TTGATGAAAAAAAGTAGTCATTACCTGTTACAACGATTTGCTGAAGCTATTATACCCGTCATACTTCAAGCTGCTTGTGCGTTGGCAATACTCGGCTCATCTCCGAGCCTCGCCCTGAAGGGCCGCCGCAAGCGGCGTTTAAATTGGCT
HBG000349	Eca	50122884	orn	91	-	-	ATACCCGTCATACTTCAAGCTGCATGTGCGTTGGCTTCCTCGCTCACCCCAGTCACTTACTGGTGTAAGCTCCTGAGGATTCACTGTGTCGCCGCCTTCCTGCAACTCGAATTATTTAGGGTGTATAATACACCCTATTTGATTTTAAT
HBG412770	Yen	123441408	YE1063	53	SraH	-	AAGCTGCATGTGCGTTGGCTACGTTCAATCACCCGAATTACTTACAACAGTAAGCTCATCGGGACTAATGAGCCTCATCCTTGAGGCTCACCCTGCGGGCTAGCATAAATGCTGTTCAAATCGGTTCCCGACCGATTTGTCTTTCACTT
HBG192486	Yen	123441652	ubiX	134	-	-	ATCACTTACTTATGTAAGCTTATCGGGATTTTTTCGCTTGCCGCCTTCCTGTGTCTTGAAATCTATTGGGGATACTTAGTGAAAAGGCGAGTGTGAATCAAAAAGGTGCAACCAGCGTGCAGGCGCGGTGCACCTTTTTTGTTGCCAAC
HBG021672	Yen	123442509	fdhB	35	SraH	-	GCCTTGGATGCATATACCCGTCATACTTCAAGTTCCATGAGTGTTGGCTACGTTCAATTACCCGAATCACTTACTCATGTAAGCTCATCGGGTTCTCTCGCTTGCCGCCTTCCTGTACTCGAATTATTTAGGGTATATATATCTTTAAA
HBG299917	Ype	16124181	mtlD	9	-	-	TATACCCGTCATACTTCACGCTGCATGAACATTGGCTGCTTTGCCTACCTGCAACGCGAATTATTTAGCGTATAAACAAGTCATAACTGCTAGGGCTGTTGGAAGAAAATGGCCCTTTTACAGCAAG
HBG299917	Yps	51598204	mtlD	9	-	-	TATACCCGTCATACTTCACGCTGCATGAACGTTGGCTGCTTTGCCTACCTGCAACGCGAATTATTTAGCGTATAAACAAGTCATAACTGCTAGGGCTGTTGGAAGAAAATGGCCCTTTTACAGCAAGGT
HBG077902	Eca	50120799	arbG	12	-	c	GTTTTTGTGTCATTCTTCTTGAGAAGATGAATGCAGATGGTAGTTTACCAGCCATTGCGGATTGTTACTGCGTAAGCAGGCAAAACCAGATGCTCGTTCTTGCTACGGGTGTCTGGTTTTTTTGTTTCCAG
HBG456616	Eca	50120800	arbF	63	-	-	GATGAAGTAAGTTTTTATTGTCGGTGCATGAGTTGTGCTGGCAAATAATCAGGATTGTTACTGTCAGGCTCGTCTCAGCAGGCAGGCAAAACCTAAATCGTTTTCTCAATGTTTATTGGGAAAAGCGATTTAGGTTTTTTTTTGTCTTA
HBG077902	Eco	16131591	bglG	15	-	-	GCTATTTTCTCTGCACGCAATTAAATTAATTTCCGAACCTGGATGTTCGTTATAAAAACCATTAATAAATGACTGGATTGTTACTGCATTCGCAGGCAAAACCTGACATAACCAGAGAATACTGGTGAAGTCGGGTTTTTTTGTTTATA
HBG077902	Yen	123442368	arbG	5	-	-	AATAGTTCACAAAAAAAGGAAGAATCATTATTGCAACTTGCCACAATCCATCCTTTATGATGTAGTGGCTTCAACGGATTGTTACTGTGTAAGAACAGGCAAAACCTAAAAGAGAATGACTCTTTTAAGTTTTGCCTTTTTTTTTGGGT
HBG443432	Yen	123442304	YE2034	239	-	b	CGTTGTATCCAAAGTTGACTGAAGGGGAAATGTTCCGTTGGGGCATTGTCGTGTAAGCGACCGAAGTGCCCCTAGGGACAGCCGCCTCGGCTTGTTGCTGGGTTTGTCATCAAGCTCAGCCCGCACTTATGCGGATTTTTTTACATCAG
HBG144316	Yen	123443316	ykgM	82	-	-	ATTGAAGGGGAAATGCTCCGTTGGGGTCGTAGTCGCGTAAGCGACCGAAGCGCTCCTAGGGGCAGTCCCCCCTTCACGCACCTGGCTTGATGCTCAGTTTGTCATTAACCTCTCCGCAAATTTCGCTTTGCGGGCTTTTTATTTATTCG
HBG229122	Ype	16121746	YPO1471	150	-	-	AATGAAGGGGAAACGTGCCGTTGGGGTCGCTCTTAGTTTCAAACACAAGTGCGTAAGCCACCGGAGCGCCCCGAGGTGCGGTCAACCCTTCACTCACTGAACGTTGTCATCAACTTCAGGCGGTTCGCCGCCTGCTTTTTTGTGTTTTT
HBG229122	Yps	51595826	clpB3	150	-	-	AATGAAGGGGAAACGTGCCGTTGGGGTCGCTCTTAGTTTCAAACACAAGTGCGTAAGCCACCGGAGCGCCCCGAGGTGCGGTCAACCCTTCACTCACTGAACGTTGTCATCAACCTCAGGCGGTTCGCCGCCTGCTTTTTTGTGTTTTT
HBG000121	Yen	123440769	aidB	143	-	b	TCACTTACCCCAGTCACTTACCTGTGTAAGCTCCTGGGGACTCGCTCACTTGCCGCCTACCTGCATCCCGAAGTAACTTGGGTATATGCATTTCATACTGGCATTTCAATCAAGCCAACATTTCCGAATGTTGGCTTTTTGTTTTTATT
HBG544415	Yps	51596910	YPTB2591	31	-	-	TCTGTTTTCTATCGCAAAACATTTTATTATCAAAATAAAACTAATTATTTAGCACTGAAACTTAATCTATTTTTATATAAATAAATAGAATAGATAAACATGAAATAATATTTATTTCATTAGTTTTGTTTGATGGATTTAATATTGCG
HBG528416	Yen	123440623	livH	63	-	a	TATTAGAATCAATAAGTTATAGGGTTGTTGTTGCAGCAATTCGGCCCCTTTTACCAACTGCATCCCCCCACGTTCCGGGGGGATTTTTCCTTACTGC
HBG528416	Ype	16123941	livH	58	-	-	CAAGAATAGTAGAACTATTGACAAGAATAGTAGAACTATCTCGTTTTAGGATTGCTCTCGCAGTAATCCGGCCCCTTCTATCAACTGCATCCCCTCGTATTCCGGGGGGATTTTTCCCTCTA
HBG528416	Yps	51594582	livH	58	-	-	CAAGAATAGTAGAACTATTGACAAGAATAGTAGAACTATCTCGTTTTAGGATTGCTCTCGCAGTAATCCGGCCCCTTCTATCAACTGCATCCCCTCGTATTCCGGGGGGATTTTTCCCTCTACA
HBG316802	Yen	123440530	YE0131	10	TPP	a/b	ATTGGAGTTGCAGGTAGGCAGCAAGTGAACTCATCCCGATGAGCTTACTCAAGTAAGTGATTCGGATGCGGAAACGTAGCTAACAACCCTGCGACTTCAAATACGAAGGGTATGCTTGGTAGGCTTCGGCCTACCCTTTTTTCCTGTTA
HBG348837	Yen	123442512	ansA	57	-	-	GTAGGCAGCAAACGAGTAAGTCCCGATGAGCTGACTCAGGTCAGTGATTCGGGCGAACAAATGCAGCTAACACCGCTGCAACGTCAATTTACGATGGATATAGTCGATAAATACTCTGCCCGGCACCTGCCGGGCTTTTTTTCCTCGCC
HBG286511	Ype	16123342	thiL	26	-	-	ACCCCGTCAGTGATTCGGGTGACAAATCTGCCAAGAGCAGATTGAATGCTGCTCATTTTTCATTTATGCAAACAGTGCTGCAACGTCAAGATAGAAGGATATACATTAACGATATAAATTAAGGCCGGTATCCGGCCTTAATTTATATA
HBG286511	Yps	51595287	thiL	26	-	-	CCCGTCAGTGATTCGGGTGACAAATCTGCCAAGAGCAGATTGAATGCTGCTCATTTTTCATTTATGCAAACAGTGCTGCAACGTCAAGATAGAAGGATATACATTAACGATATAAATTAAGGCCGGTATCCGGCCTTAATTTATATATC
HBG401792	Yps	51594424	cysE	12	sORF	-	CCACGTCAGTGATTCGGGGGGGCGAGAGCCGCTAACGTTAATTATAACCAAATCAATAGTAACCATAATTAATCGTAACAGTGCTACAGCTTGAAGGAATAAGGGCATAGCCGCTTCGGTCGTTCCCCGGAGTGATTTGTTTATGGGCA
HBG465606	Yen	123440666	coaA	52	-	a	AATCCCATCAATCACAGAGCAAAAGCCTGGCATAGTCCTTCTTAATTGATCGGAATAGCAACACATATCAAAGAAATCACTCACTAAATACAAAAATGTCTACGCCAAAAAGCAAGCTGCCTATAATATGCAGCTTGTTTCTTATCTGG
HBG465606	Ype	16123895	coaA	52	-	-	GTAAAAAATAGAAAATACCTGAACCTGCCATAAGCCCTCTTAATTGATTGGAATAGCAACACGCGTCAAAGAAATCACTCACTAAGCGCAAAAATGTCTACACCAAAAACCAAGCTGCCTATAATATGCAGCTTGTTTCTTATCTGGAG
HBG465606	Yps	51594629	coaA	52	-	-	GTGTAAAAAATAGAAAATACCTGAACCTGCCATAAGCCCTCTTAATTGATTGGAATAGCAACACGCGTCAAAGAAATCACTCACTAAGCGCAAAAATGTCTACACCAAAAACCAAGCTGCCTATAATATGCAGCTTGTTTCTTATCTGG
HBG426375	Eco	16128879	ihfB	44	-	a	TTCTCTGACTCTTCGGGATTTTTATTCCGAAGTTTGTTGAGTTTACTTGACAGATTGCAGGTTTCGTCCTGTAATCAAGCACTAAGGGCGGCTACGGCCGCCCTTAATCAATGCAGC
HBG426375	Sen	62179506	himD	40	-	-	TCCTCTGAAACTTCGGGTCTTTTAGTCCGAAGTATAACGAGATTACTTGACAGATTGCAGGTTTCGGCCTGTAATCAAGCACTAAGGGCGGCTACGGCCGCCCTTAATCAATCTCAC
HBG426375	Sty	16764342	himD	40	-	-	TCCTCTGAAACTTCGGGTCTTTTAGTCCGAAGTATAACGAGATTACTTGACAGATTGCAGGTTTCGGCCTGTAATCAAGCACTAAGGGCGGCTACGGCCGCCCTTAATCAATCTCAC
HBG426375	Sbo	82544651	himD	44	-	-	TTCTCTGACTCTTCGGGATTTTTATTCCGAAGTTTGTTGAGTTTACTTGACAGATTGCAGGTTTCGTCCTGTAATCAAGCACTAAGGGCGGCTACGGCCGCCCTTAATCAATGCAGC
HBG426375	Sdy	82777565	himD	44	-	-	TTCTCTGACTCTTCGGGATTTTTATTCCGAAGTTTGTTGAGTTTACTTGACAGATTGCAGGTTTCGTCCTGTAATCAAGCATTAAGGGCGGCTACGGCCGCCCTTAATCAATGCA
HBG426375	Sfl	30062447	himD	44	-	-	TTCTCTGACTCTTCGGGATTTTTATTCCGAAGTTTGTTGAGTTTACTTGACAGATTGCAGGTTTCGTCCTGTAATCAAGCACTAAGGGCGGCTACGGCCGCCCTTAATCAATGCAGC
HBG426375	Sso	74311469	himD	44	-	-	TTCTCTGACTCTTCGGGATTTTTATTCCGAAGTTTGTTGAGTTTACTTGACAGATTGCAGGTTTCGTCCTGTAATCAAGCACTAAGGGCGGCTACGGCCGCCCTTAATCAATGCAGC
HBG409440	Eco	16128955	cspH	42	-	a	TGCCTGATAATGAGAACTGCTTTAGTAAACTACTTTGTATGCTGTCTGTCTTTCAAACCGACGCAGCTATTAACGCATGATAATTGAGATTAAGCAAATTTTATTTTAGCCGTCCGGCGGTCTTAAATATCGCTGGCTTTATTTTATTA
HBG409440	Sbo	82544688	cspH	42	-	-	CCTGATAATGAGAACTGCTTTAGTAAACTACTTTGTATGCTGTCTGTCTTTCAAACCGACGCAGCTATTAAGGCATGATAATTGAGATTAAGCAAATTTTATTTTAGCCGTCCGGCGGTCTTAAATATCGCTGGCTTTATTTTATTAAC
HBG409440	Sdy	82776278	cspH	42	-	-	TGCCTGATAATGAGAACTGCTTTAGTAAACTACTTTGTATGCTGTCTGTCTTTCAAACCGACGCAGCTATTAACGCATGATAATTGAGATTAAGCAAATTTTATTTTAGCCGTCCGGCGGTCTTAAATATCGCTGGCTTTATTTTATTA
HBG409440	Sfl	30062525	cspH	42	-	-	TGCCTGATAATGAGAACTGCTTTAGTAAACTACTTTGTATGCTGTCTGTCTTTCAAACCGACGCAGCTATTAAGGCATGATAATTGAGATTAAGCAAATTTTATTTTAGCCGTCCGGCGGTCTTAAATATCGCTGGCTTTATTTTATTA
HBG006357	Yen	123442067	yobD	8	-	b	AGCTGCTGATAGCGCAGTGAGTGAAGGGTTTACCGCACCCAGGGGCACTCCGGTCGCTTACGCGACTACGACCCCAACGGCACGCTTCCCCTTCATTTGATTTATCAGTAGCCTGAAACCGGGGGGTTACTCCCGGTTTTTTATTTAGG
HBG459884	Yen	123442892	YE2676	7	-	-	TGAGTGAAGGGTTCAGCACACCTGGGGGTACTCCGGTGGCTTATGCGCTTATATTTTAAATAAGTGAGGCACCAATGGTACATTTCCCCTTTATTTGACTTTATCAGCAGCCAGAGGGAGAAATAATATTTTCTCCCTTTTTATTGGAT
HBG508184	Yen	123444143	cysG	24	-	-	CTCAGTGAGTGAAGGGTTTACCGCACCTAGGGGCGCTCCGGCGACTTACGTCGCTACGACCCCAACGGCACGATTCCCCTTCAATTGACTTAGCCAGCAGTCAGATACCCGAATTCACTAGCTCTTAGGGGCTGGTTTTACCCCTAGCG
HBG214994	Ype	16120779	YPO0450	153	-	-	TGTATAGGCCAGTGAATGAAGGGTCTACTTCCCCTACTCGTGCTTCAGTGGCTCATGTCATGACGCCCCCAACGGCACGTTTCACCTTCATCTGAGGTGATCAACTACCTGACAAAAACCCGGAAAACAGTCGGGTTTTTTATATTTCT
HBG398320	Ype	16121604	deoR	52	-	-	TAAGCGTGATTGAAAAATATATAAAAGATTGACCGCACCTTGGGCTGCTCCGGTGGTTTACGTCACGACGCCCAACGGCATGTTTTCCTTTCAGCTGATTTTGTCAGTAGTCTAAGCCCGGTCCACAATTACCGGGCTTATTTATTATC
HBG502884	Ype	16123061	tnp	100	STnc490k	-	GGGCACTCCGGTGGCTTACGCCACTACGACCCCAACGGCACGTTTCCCCTTCAATTGACTTTGCCAGCAGTCTGAAACCGCCTTAAATATTAGGCGGTTTTTTGTTGTGCCCAGAAAACCCCCAGCTAGGCTGGGGGTTCAGTAAAGCT
HBG502438	Ype	16123590	holC	7	-	-	TCGTTTGATATATTAAGGTTAACGACAACAGTGAGTGAAGGGTTGACAAGCAAAACGGTTACTACGACCCCAACGGCACGTTTCCCCTTCATTTGATTTTGTTAGCAGTCTGAGGGCACATTTTTGTGCCCTTTACGTTGTAGAG
HBG502438	Yps	51594882	holC	7	-	-	TCGTTTGATATATTAAGGTTAACGACAACAGTGAGTGAAGGGTTGACAAGCAAAACGGTTACTACGACCCCAACGGCACGTTTCCCCTTCATTTGATTTTGTTAGCAGTCTGAGGGCACATTTTTGTGCCCTTTACGTTGTAG
HBG214994	Yps	51594944	YPTB0593	153	-	-	TGTATAGGCCAGTGAATGAAGGGTCTACTTCCCCTACTCGTGCTTCAGTGGCTCATGTCATGACGCCCCCAACGGCACGTTTCACCTTTATCTGAGGTGATCAACTACCTGACAAAAACCCGGAAAACAGTCGGGTTTTTTATATTTCT
HBG398320	Yps	51595694	deoR	52	-	-	AAGCGTGATTGAAAAATATATAAAAGATTGACCGCACCTTGGGCTGCTCCCGGTGGTTTACGTCACGACGCCCAACGGCATGTTTTCCTTTCAGCTGATTTTGTCAGTAGTCTGAGCCCGGTCCACAATTACCGGGCTTATTTATTATC
HBG410160	Eco	16128408	thiI	41	-	a	CAATATTTTTCGCCCCGTCATGGTAACGGACTCAGGGCAAATAGCAAATAACGCGCAATGGTAAGGTGATGTGCACAGCAAAGCGATGTTAGTGGTATACTTCCGCGCCTGGATGCAGCCGCAGGTGTGGGCTGCTGTATTTTTCCCTA
HBG410160	Sbo	82542911	yajK	41	-	-	CAATATTTTTCGCCCCGTCATGGTAACGGACTCAGGGCAAATAGCAAATAACGCGCAATGGTAAGGTGATGTGCGCAGCAAAGCGATGTTAGTGGTATACTTCCGCGCCTGGATGCAGCCGCAGGTGTGGGCTGCTGTATTTTTCCCTA
HBG410160	Sdy	82775668	yajK	41	-	-	CTCAATATTTTTCGCCCCGTCATGGTAACGGACTCAGGGCAAATAGCAAATAACGCGCAATGGTAAGGTGATGTGCGCAGCAAAGCGATGCTAGTGGTATACTTCCGCGCCTGGATGCAGCCGCAGGTGTGGGCTGCTGTATTTTTCCC
HBG410160	Sfl	30061917	yajK	41	-	-	CAATATTTTTCGCCCCGTCATGGTAACGGACTCAGGGCAAATAGCAAATAACGCGCAATGGTAAGGTGATGTGCGCAGCAAAGCGATGTTAGTGGTATACTTCCGCGCCTGGATGCAGCCGCAGGTGTGGGCTGCTGTATTTTTCCCTA
HBG410160	Sso	74310992	yajK	41	-	-	CAATATTTTTCGCCCCGTCATGGTAACGGACTCAGGGCAAATAGCAAATAACGCGCAATGGTAAGGTGATGTGCGCAGCAAAGCGATGTTAGTGGTATACTTCCGCGCCTGGATGCAGCCGCAGGTGTGGGCTGCTGTATTTTTCCCTA
HBG518277	Eco	16128458	adk	28	-	a/c	TGCCGGATGACCTTCGTGTCATCCGGCATTTTTCTTTTCATCATCTGCACTTTCCGCAAATTATCTCGCCATTAACCGTTTCAGCCCCAGGTGCCTTTCTTGAGGCAATCGCCTGTTGGTGGTATCGTTTATCGCTTTTTCAAAAAATT
HBG451533	Eco	16129730	ydjL	73	-	-	AAGTCTCAGACCTATTTGGCCGGTAATCCCTCTCGAATTTGCTCTTTTTGCGCCCCGCCTTCCATCAACCTGTAACAGACCCAGCCATTTTCTGCGTAATTGTGATCTGAGTTGTAAAACGCAGATCATTATCTGTGTTTTACAGATTT
HBG518277	Sbo	82542967	adk	28	-	-	TGCCGGATGACCTTTGTGTCATCCGGCATTTTTCTTTTCATCATCTGTACTTTCCGCAAATTATCTCGCCATTAACCGTTTCAGCCTCAGGTGCCTTTCTTGAGGCAATCGCCTGTTGGTGGTATCGTTTATCGCTTTTTCAAAAAAAT
HBG518277	Sdy	82775795	adk	28	-	-	AATGCCGGATGACCTTCGTGTCATCCGGCATTTTTCTTTTCATTATCTGCACTTTCCGCAAATTATCTCGCCATTAACCGTTTCAGCCTCAGGTGCCTTTCTTGAGGCAATCGCCTGTTGGTGGTATCGTTTATCGCTTTTTCAAAAAA
HBG518277	Sfl	30061974	adk	28	-	-	TGCCGGATGACCTTTGTGTCATCCGGCATTTTTCTTTTCATCATCTGTACTTTCCGCAAATTATCTCGCCATTAACCGTTTCAGCCTCAGGTGCCTTTCTTGAGGCAATCGCCTGTTGGTGGTATCGTTTATCGCTTTTTCAAAAAAAT
HBG518277	Sso	74311053	adk	28	-	-	TGCCGGATGACCTTTGTGTCATCCGGCATTTTTCTTTTCATCATCTGCACTTTCCGCAAATTATCTCGCCATTAACCGTTTCAGCCTCAGGTGCCTTTCTTGAGGCAATCGCCTGTTGGTGGTATCGTTTATCGCTTTTTCAAAAAAAT
HBG341443	Eco	16128660	fldA	32	-	a	ATTTCCACTTTCATGTAGCACAGTGTGCAGTCCTGCTCGTTTGCTGATTCCGCAAGACTGCCTGTTCTGCTATGATTGCCTTTATCCGTGGGCAATTTTCCACCCCC
HBG341443	Sbo	82543118	fldA	32	-	-	ATTTCCACTTTCATGTAGCACAGTGTGCAGTCCTGCTCGTTTGCTGATTCCGCAAGACTGCCTGTTCTGCTATGATTGCCTTTATCCGTGGGCAATTTTCCACCCCC
HBG341443	Sdy	82775959	fldA	32	-	-	ATTTCCACTTTCATGTAGCACAGTGTGCAGTCCTGCTCGTTTGCTGATTCCGCAAGACAGCCTGTTCTGCTATGATTGCCTTTATCCGTGGGCAATTTTCCACCCCC
HBG341443	Sfl	30062141	fldA	32	-	-	ATTTCCACTTTCATGTAGCACAGTGTGCAGTCCTGCTCGTTTGCTGATTCCGCAAGACTGCCTGTTCTGCTATGATTGCCTTTATCCGTGGGCAATTTTCCACCCCCAT
HBG341443	Sso	74311212	fldA	32	-	-	ATTTCCACTTTCATGTAGCACAGTGTGCAGTCCTGCTCGTTTGCTGATTCCGCAAGACTGCCTGTTCTGCTATGATTGCCTTTATCCGTGGGCAATTTTCCACCCCC
HBG456717	Eco	16128828	artJ	109	RtT	c	AGGTCTGATAAGACGCGCCAGCGTCGCATCAGACATCAGCACGGTGCCTGTGCCGGATGCGGCGGGGACGCCTTATCCGGCCTACATAGTGCATAAATTCTTATAATGAAGACGGACAACCCACTAAGTTGTCCGTCTTTTTTATTTCA
HBG031399	Eco	16130719	ygdL	7	RtT	-	GTTCATGCCGGATGCGGCGTGAACGCCTTATCCGGCCTACAAATCATGCAAATCCAAAATATTGCAGGAGTTATGTAGGCCTGATAAGCGTAGCGCATCAGGCATTTATGCGTTTAGGGTGAGGGATAACCTCGCCCTTTTTAATTCTG
HBG082096	Eco	49176343	yhfZ	112	RtT	-	TTCATGCCGGATGCGGCGTGAACGCCTTATCCGGCCTACAAAGTAATGCACATATTGCAAGGAAATGTAGGCCTGATAAGCGTAGCGCATCAGGCAATTTTGCTTTTATCATCACTCTGAAACCGGGGAAACCCGGTTTTTTTATCCTC
HBG006739	Eco	16131792	yijO	41	-	-	GATGCGACGCTTGACGCGTCTTATCCGGCCTACAGATCGCGGCGGTAGGCTGGATAAGGCGTTTACGCCACATCCGGCAATACAACTGCCGCAATGTTTACATCGAACTCCCCTCAGGCCACACTTTTCAGGTGGCCTTTTTTAATAAT
HBG456717	Sbo	82543348	artJ	109	RtT	-	GGTCTGATAAGACGCGCCAGCGTCGCATCAGACATCAGCACGGTGCCTGTGCCGGATGCGGCGTGGACGCCTTATCCGGCCTACATAGTGCATAAATTCTTATAATGAAGACGGACAACTCACTAAGTTATCCGTCGTTTTTTATTTCA
HBG006739	Sbo	82546305	yijO	41	-	-	GATGCGACGCTTGACGCGTCTTATCCGGCCTACAGATCGCGGCGGTAGGCTGGATAAGGCGTTTACGCCACATCCGGCAATACAACTGCCGCAATGTTTACATCGAACTCCCCTCAGGCCACACTTTTCAGGTGGCCTTTTTTAATAAT
HBG031399	Sdy	82778191	ygdL	7	-	-	GTTCATGCCGGATGCGGCGTGAACGCCTTATCCAGCCTACAAATCATGCAAATCCAAAATATTGCAGGAGTTATGTAGGCCTGATAAGCGTAGCGCATCAGGCATTTATGCGTTTAGGGTGAGGGATAACCTCGCCCTTTTTAATTCTG
HBG006739	Sdy	82778876	yijO	41	-	-	ATGACCTTTGTATCGCGTCTGGCGCTATTTGCCGGATGCGATACTGTCGCAATGTTTACATCGAACTCCCATCAGGCCACACTTTTCAGGTGGCCTTTTTTAATAAT
HBG456717	Sfl	30062342	artJ	109	RtT	-	GGTCTGATAAGACGCGCCAGCGTCGCATCAGACATCAGCACGGTGCCTGTGCCGGATGCGGCGTGGACGCCTTATCCGGCCTACATAGTGCATAAATTCTTATAATGAAGACGGACAACTCACTAAGTTATCCGTCTTTTTTTATTTCA
HBG031399	Sfl	30064157	ygdL	7	RtT	-	GTTCATACCGGATGCGGCGTGAACGCCTTATCCGGCCTACAAATCATGCAAATCCAAAATATTGCAGGAGTTATGTAGGCCTGATAAGCGTAGCGCATCAGGCATTTATGCGTTTAGGGTGAGGGATAACCTCGCCCTTTTTAATTCTG
HBG006739	Sfl	30064759	yijO	41	-	-	ATGACCTTTGTATCGCGTCTGGCGCTATTTGCCGGATGCGATACTGCCGCAATGTTTACATCGAACTCCCCTCAGGCCACACTTTTCAGGTGGCCTTTTTTAATAATGC
HBG456717	Sso	74311404	artJ	109	RtT	-	GTCTGATAAGACGCGCCAGCGTCGCATCAGACATCAGCACGGTGCCTGTGCCGGATGCGGCGTGGACGCCTTATCCGGCCTACATAGTGCATAAATTCTTATAATGAAGACGGACAACTCACTAAGTTATCCGTCTTTTTTTTATTTCA
HBG006739	Sso	74314456	yijO	41	-	-	GATGCGACGCTTGACGCGTCTTATCCGGCCTACAGATCGCGGCGGTAGGCTGGATAAGGCGTTTACGCCACATCCGGCAATACAACTGCCGCAATGTTTACATCGAACTCCCCTCAGGCCACACTTTTCAGGTGGCCTTTTTTAATAAT
HBG237873	Eco	90111152	ahpF	75	TPP	a	TAGCGGCGTTGGCGTCGCCCGCTCACCCCGGTCACTTACTTGTGTAAGCTCCCGGGGATTCACAGGCTAGCCGCCTTGCTCTGACGCGAAATACTTCGGAAATTCACCTAATTCTTCGGGTGCTGCGGCACCCGATTTTCTTCCCCGCA
HBG237873	Sen	62179210	ahpF	75	-	-	CCATAGCTGCGTTGGCGTCGCCTGCTCACCCCGGTCACTTACTTCAGTAAGCTCCCGGGGATTCTCAGGCTAGCCGCCTTACTCTGACGTGAAATACTTTGGAAATTGTTTCAGTCATGGGCGCACCCGCGCCCATTTCATTTCAGCAC
HBG237873	Sty	16763986	ahpF	75	-	-	CCATAGCTGCGTTGGCGTCGCCTGCTCACCCCGGTCACTTACTTCAGTAAGCTCCCGGGGATTCTCAGGCTAGCCGCCTTACTCTGACGTGAAATACTTTGGAAATTGTTTCAGTCATGGGCGCACCCGCGCCCATTTCATTTCAGCAC
HBG237873	Sbo	82543054	ahpF	45	-	-	ATTTCCTTCGTCTTTCGCGCTACCAACTCCGGCGCGAAATACTTCGGAAATTCACCTAATTCTTCGGGTGCTGCGGCACCCGATTTTCTTCCCCGCA
HBG237873	Sfl	30062064	ahpF	45	TPP	-	TAGCGGCGTTGGCGTCGCCCGCTCACCCCGGTCACTTACTTGTGTAAGCTCCCGGGGATTCACAGGCTAGTCGCCTTGCTCTGACGCGAAATACTTCGGAAATTCACCTAATTCTTCGGGTGCTGCGGCACCCGATTTTCTTCCCCGCA
HBG237873	Sso	74311141	ahpF	45	-	-	ATTTCCTTCGTCTTTCGCGCTACCAGCTCCGGCGCGAAATACTTCGGAAATTCACCTAATTCTTCGGGTGCTGCGGCACCCGATTTTCTTCCCCGCA
HBG343859	Eco	16128593	rnk	45	-	a	ATAAACCAAGGCGATTAAGATTTATACATAATGCGCTGCATTGAGGAATTCCCTGAATGTGACGCAAATCACTTCAAAGAGTGAGCAACAGTCAGTATCATCATGTGAGTTAAACCCTCGCCGCCTGACGGTGAGGGTTTTCTTTTGGG
HBG343859	Sty	16763993	rnk	46	-	-	CGCCCGAATGTAGACTAAAATTCACTCAGGGCTATGACGTTTGAGGATTTACCCGAATGTGAACTAAATCACTTCAAAGACGGGGTAAGTCTCAGTATCATCATGAGAGTTAAACCCTCGCCGCCAGACGGTGAGGGTTTTCTTTTGGG
HBG343859	Sbo	82543058	rnk	45	-	-	ATAAACCGTGACGATTAAGAATTATACATAATGCGCTGCATTGAGGAATTCCCTGAATGTGACGCAAATCACTTCAAAGAGTGAGCAACAGTCAGTATCATCATGTGAGTTAAACCCTCGCCGCCTGACGGTGAGGGTTTTCTTTTGGG
HBG343859	Sfl	30062068	rnk	45	-	-	CATAACCATGCCGATTAAGAATTATACATAATGCGCTGCATTGAGGAATTCCCTGAATGTGACGCAAATCACTTCAAAGAGTGAGCAACAGTCAGTATCATCATGTGAGTTAAACCCTCGCCGCCTGACGGTGAGGGTTTTCTTTTGGG
HBG343859	Sso	74311145	rnk	45	-	-	ATAAACCGTGACGATTAAGAATTATACATAATGCGCTGCATTGAGGAATTCCCTGAATGTGACGCAAATCACTTCAAAGAGTGAGCAACAGTCAGTATCATCATGTGAGTTAAACCCTCGCCGCCTGACGGTGAGGGTTTTCTTTTGGG
HBG363157	Sen	62182058	yhhV	38	-	a	ACTGTGCCAGGGGGAAGCGCGTGCGCCGCCCCCGGTAACGGCAAGCGGTAAAATTTTTCAAAAGAGCCTGATGGCTCTTTTTTTGTACGTGT
HBG363157	Sty	16766845	yhhV	32	-	-	ACTGTGCCAGGGGGGAAGCGCGTGCGCCGCCCCCGGTAACGGCAAGCGGTAAAATTTTTCAAAAGAGCCTGATGGCTCTTTTTTTGTACATGT
HBG463095	Sen	62181970	crp	61	-	a	GGAGACACACGGCGAAAGCTATGCTAAAACAGACAAGATGCTACAGTAATACATTGACGTACTGCATGTATGCAGAGGACATCACATTACAGGCTACAATCTATTTTCGTAGCCCCCTTCCCAGGTAGCGGGAAGTATATTTTTGCAAC
HBG463095	Sty	16766754	crp	61	-	-	GGAGACACACGGCGAAAGCTATGCTAAAACAGACAAGATGCTACAGTAATACATTGACGTACTGCATGTATGCAGAGGACATCACATTACAGGCTACAATCTATTTTCGTAGCCCCCTTCCCAGGTAGCGGGAAGTATATTTTTGCAAC
HBG431665	Sen	62182108	SC3538	5	-	a	AACTGATGTTTTTGGTTAGTAACCGATCTTCTTATAAATTTGCAATCATTAAGATTAAGTCACTGAAATGTGGCTGAATCTGTTATATCTATGAAAAAACATAATTAAAAGAAAACGAAGATCTCGTCGCGGGATCGTCTTTTTAGGGA
HBG431665	Sty	16766890	STM3604	5	-	-	AACTGATGTTTTTGGTTAGTAACCGATCTTCTTATAAATTTGCAATCATTAAGATTAAGTCACTGAAATGTGGCTAAATCTGTTATATCTATGAAAAAACATAATTAAAAGAAAACGAAGATCTCGTCGCGGGATCGTCTTTTTAGGGA
HBG250366	Sen	62181678	yqhD	16	-	a	CGCTGGATTGTGCGCATTTTTAGCGATTTTCTCCAGCATTCTGGAGAAATAGGCAAAACATTGGCAGAAATGTGCATTGAGAGACATCCCTCACAAGACCACAATGATGACCATCAGGCAGACAGCCGCCTGCCCTCTTTTTACCCACA
HBG066063	Sty	16766464	yqhD	16	-	-	CGCTGGATTGTGCGCATTTTTAGCGATTTTCTCCAGCATTCTGGAGAAATAGGCAAAACATTGGCAGAAATGTGCATTGAGAGACATCCCTCACAAGACCACAATGATGACCATCAGGCAGACAGCCGCCTGCCCTCTTTTTACCCACA
HBG215124	Sen	62181650	gsp	6	-	a	GACATTCCGACGAGTGAAATTTTAACCTTCTGGCCTCAGTGTGCCTTATTGAGGTGTATGATTATGTCGACCTCTGTCCGGTTAGTGTCACAGAGCAGACAATCAGAGCGAAATCACGCCAGGCTGCTCAGGCGGTCTTGTTTTGAGGT
HBG215124	Sty	16766439	gsp	6	-	-	GACATTCCGGCGAGTGAAATTTTAACCTTCTGGCCTCAGTGTGCCTTATTGAGGTGTATGATTATGTCGACCTCTGTCCGGTTAGTGTCACAGAGCAGACAATCAGAGCGAAATCACGCCAGGCTGCTCAGGCGGTCTTGTTTTGAGGT
HBG007298	Sen	62181883	yhdA	27	-	a	TGGAAAAATAGCTACGAAGACTATACTCGCTAATTAAAACGTGATGCCGATGCAACGCAATAAATTGCCAGATAGATCCATTTTGGTAGTATGCCTGCTTCATTGCGCGCCGTGGCGAATTCCGCCTTCAGATTCGCTTTTTCATACTG
HBG007298	Sty	16766670	yhdA	27	-	-	TGGAAAAATAGCTACGAAGACTATACTCGCTAATTAAAACGTGATGCCGATGCAACGCAATAAATTGCCAGATAGATCCATTTTGGTAGTATGCCTGCTTCATTGCGCGCCGTGGCGAATTCCGCCTTCAGATTCGCTTTTTCATACTG
HBG164826	Sen	62182420	uvrD	22	-	a	TCACCAGTAGTTCTGTATAAATTCCCAGTTATTCTGGTGGATGGCGCTATGCTTATCCGCCCTACGATAAGTAGCCCCGGTAAGCGAAGCGCCACCGGGCGTTTTTAGTTTTCAT
HBG164826	Sty	16767221	uvrD	22	-	-	TCACCAGTAGTTCTGTATAAATTCCCAGTTATTCTGGCGGATGGCGCTATGCTTATCCGCCCTACGATAAGTAGCCCCGGTAAGCGAAGCGCCACCGGGCGTTTTTAGTTTTCAT
HBG402411	Ype	16122601	YPO2378	31	-	a	TATTTTCCTCAATCAAAAAATTAATCAGATAAAACAGTCAATTAACAAGATAAAACAGTATAGGGCTATTGGCAAAGTGCCCGTAGCGGAGTGAATAGGGAGACCATAGCCTTGATGCCAGCGCCTTGGTTGGCATTTTTTTCTTGACC
HBG402411	Yps	51596616	YPTB2292	31	-	-	TTAATCAGATAAAACAGTCAATTAACAATATAAAAAGTCAATTAACAATATAAAACAGTATAGGGCTATTGGCAAAGTGCCCGTAGCGGAGTGAATAGGGAGACCATAGCCTTGATGCCAGCGCCTTGGTTGGCATTTTTTTCTTGACC
HBG000112	Ype	16122632	YPO2410	107	-	a	CGAGTGACGAACAGTCTGTAGGGTACGGACAACCGTTATCGTCGCTGAAAAATCAGCCATTTCAGACTAGCACAATGATCCATAACCTATGGACAGGTGAATCGATCAACCCAACAAGAAAAATTTTTTGTTGGCTATTCTTGCGACAA
HBG000112	Yps	51596643	YPTB2319	107	-	-	CGAGTGACGAACAGTCTGTAGGGTACGGACAACCGTTATCGTCGCTGAAAAATCAGCCATTTCAGACTAGCACAATGATCCATAACCTATGGACAGGTGAATCGATCAACCCAACAAGAAAAATTTTTTGTTGGCTATTCTTGCGACAA
HBG406590	Ype	16121962	YPO1702	23	-	b	GTGATGACCGTTAGAAACCAAAGAATAGCCAAGGGCAATGAATGCTTGGCTTATATAAAATAATCATTAAATACCCTTGGCGACAAGGGTATTCCTCTGTAAT
HBG312310	Yps	51596703	yebS	23	-	-	GTGATGACCGTTAGAAACCAAAGAATAGCCAAGGGCAATGAATGCTTGGCTTATATAAAATAATCATTAAATACCCTTGGCGACAAGGGTATTCCTCTGTAATGT
HBG533752	Ype	16122235	YPO1993	22	-	a	TTGGGTGTCATCACTCTTAATTTAAGCATTTAATATACTGGACGTGACCTAGAAGTAGATATTGGAATAATTTGTTCCAATAATCTTCACATAACTTAGTGACTCAAGCCGGGAGTGGCGGTCTTCTCACACCCGGCTTTTATCTAATA
HBG533752	Yps	51596311	YPTB1985	22	-	-	TTGGGTGTCATCACTCTTAATTTAAGCATTTAATATACTGGACGTGACCTAGAAGTAGATATTGGAATAATTTGTTCCAATAATCTTCACATAACTTAGTGACTCAAGCCGGGAGTGGCGGTCTTCTCACACCCGGCTTTTATCTAATA
HBG363372	Plu	37526835	plu2945	20	-	b	GAATGCTTACGCGAGCTAACAGCTCTTAACAAATACGACGATAAATCAGTCACAGCAATACTCGATAAATATACACCCAAGTTTAAATTAATTATGTCTGAGCATCAGATGAAGTTCAGCGCTAAATCAGTGCTGTCTTATTATGTGAG
HBG089030	Yen	123441987	YE1684	77	-	-	TTGCAAAAAATATAATTACAATTCAGTAGTATTAAATAATTGATTTGATAAATGTTGCAAAACACGTCGAAGGATATTGTAATTTTCTCTATTTATGTGATAGTTATGGAAAATCATGAGGTTAATGTTATGCCTTATTTTACATTGAC
HBG236876	Sen	62182852	ytfL	59	-	a	CGACGTTGGCGTAGGGGGAACTTGTCGGAGTTGAAAATGAACCCTCTGGCGACTTTACAGTAGCTTACGCTATACTAGCCCTGAACTTATCGGCTCACTGCTACGAGCCGGTTTTCATTAAAC
HBG236876	Sty	16767653	ytfL	59	-	-	CGACGCTGGCGTAGGGGGAACTTGTCGGAGTTGAAAATGAACCCTCTGGCGACTTTACAGTAGCTTACGCTATACTAGCCCTGAACTTATCGGCTCACTGCTACGAGCCGGTTTTCATTAAAC
HBG343859	Plu	37527898	rnk	18	-	a	ATCATGTCCTTCACTGTTTTCATTAGCAGCACAAAACAGTTCGTGATCATGATCTCTTTATTTTCCAGTAAGAACAGCCTACTATCAGGTTAATCATTTTAAATAACACCCCCCTCCTCATGGTGCGGGGTGTTATTTTGTATTGGAAT
HBG343859	Ype	16123834	rnk	27	-	-	CATCTCAATGTGCGGCTGCGATTCGTGATGGAAAAAAGTTCGTGATCCGGATCTCTTTCTTTTCTTGTCGGAAGCGCCTAATATCAGATTAACATTAAGCTATTTTCTAACACCCCCTCTCCTATGGCGTGGGGGTGTTGTTTTTATGT
HBG343859	Yps	51597830	rnk	27	-	-	TCTCAATGTGCGGCTGCGATTCGTGATGGAAAAAAGTTCGTGATCCGGATCTCTTTCTTTTCTTGTCGGAAGCGCCTAATATCAGATTAACATTAAGCTATTTTCTAACACCCCCTCTCCTATGGCGTGGGGGTGTTGTTTTTATGTTT
HBG372223	Eca	50119976	uppS	61	-	a	CCGGATAGACCCATGGCACAATTTGTTCATGTGCGGTGGAGGTGGTATAGTCTGCGCCACTCAATGGTTGATTATGCGAAAGTTGTTTAATCGACCATGCAGCTAAGCCGTGATCGTTCACGGCTTTTTTTGCGCTAAT
HBG372223	Eco	16128167	ispU	51	-	-	GGATAATCCGGCTACAGAGAGTCGCGCTATTTGTTAGCGTAGGGCTTCAGTGATATAGTCTGCGCCATCTGATCGTAAGTAGTTGGCTTTATAAGGTCAGATATGCCGTGGTTTTACACGGCTTTTTTTTGTATAG
HBG372223	Sbo	82542773	yaeS	50	-	-	GGATAATCCGGCTACAGAGAGTCTCGCTATTTGTTAGCGTAGGGCTTCAGTGATATAGTCTGCGCCATCTGATCGTAAGTAGTTGGCTTTATAAGGTCAGGTATGCCGTGGTTTTGCACGGCTTTTTTTGTATAGG
HBG372223	Sdy	82775564	yaeS	51	-	-	GGATAATCCGGCTACAGAGAGTCGCGCTATTTGTTAGCGTAGGGCTTCAGTGATATAGTCTGCGCCATCTGATCGTAAGTAGTTGGCTTTATAAGGTCAGGTATGCCGTGGTTTTACACGGCTTTTTTTTGTATAG
HBG372223	Sfl	30061731	yaeS	51	-	-	GGATAATCCGGCTACAGAGAGTCGCGCTATTTGTTAGCGTAGGGCTTCAGTGATATAGTCTGCGCCATCTGATCGTAAGTAGTTGGCTTTATAAGGTCAGGTATGCCGTGGTTTTACACGGCTTTTTTTTGTATAG
HBG372223	Sso	74310794	yaeS	51	-	-	GGATAATCCGGCTACAGAGAGTCGCGCTATTTGTTAGCGTAGGGCTTCAGTGATATAGTCTGCGCCATCTGATCGTAAGTAGTTGGCTTTATAAGGTCAGGTATGCCGTGGTTTTACACGGCTTTTTTTTGTATAG
HBG372223	Sgl	85059916	SG1938	59	-	-	GGCGCCGGGGCGCCGCGATGGCTGATTTGTTCGTTGACCGGCAAAATGATATAGTCTGCGCTACTCATCCCGTCGATGAAGGCCAGCCGGGTAAAATTAGTTACAGGCCGTGTATGTACACGGCTTTTTTGTGCGT
HBG212828	Eca	50119998	ECA1058	44	-	a	TCCGCAGTGGTATTCGCTTGTTGTTTTGCTCAGTGCGAACACTGTTTAAAATTTCGAGTTGAGGCACTTTATTGTGCTACACACCTGATGTTGAGCCTAACTCTTATAGTGCATAAGCCAGCTTTCGAGCTGGCTTTTTGCTTTCTATA
HBG212905	Eca	50120515	ECA1581	26	-	-	AACAATTCGGACTGACTCTATGTCGAAATCCTATGCCGTGCATAAGCCAGGTTTCGGCATCGCTTACTGCCTTCAGTGCGCCGTGATATACGGCTTTTTCACAAACTC
HBG006382	Eca	50120138	nrdA	22	-	b	CCTAAAATCAACTCTTGTTCTTAAAAGAATCCCCACTACAATACTCACCATGTAGTAGCTTTTTATCAAAAAACACCTATATCTAGTATTTATCCACAGAGTTAGTCACAGAGGTATTTCTGTGGGTAAACAGGGGATATTTTTTATTT
HBG077659	Yen	123440857	nrdD	51	-	-	TCCTTGTTCTAGGTCAATTATGTTGACTGTCACTTCTGCCATTACCCATATATAGTGTCTATAGTAATTACGATACCTATATGTAGTAGTTATCCACAAAACCATCCACACCCCCTCGCAGCCCTGATGTGCTGCGGTTTGCCTTGTGG
HBG416388	Eca	50122104	ECA3182	30	-	b	CGCAAAAAAACAATTATAGCTTGGGATTTTATCTAAACTAAATGCTACGTCTCGTTATTTGCGCATTTCTGTTCATTCATTATTCTTATTCCACACAGAAAGTTACGCCGCCATACTTTGGATTGCAGACTGGCGGTTTTTTCATGATG
HBG441197	Sso	74312406	SSON_1922	195	-	-	GAATGGATATTCTGAGTTGGAAAGGTGCAATGCTTTTCGTCCTAGCCTTTCAGGTTGGTCTGAGAGGCTATCTCAAAAAGTCTTTGTTCATTCATTATTGAATCCTTTACAGCTTTGCCCTAATCATGAGTTAGGGCTTTCTTTAAGAG
HBG535696	Sfl	30065441	S4475	106	-	b	AGTCATTACACCCGGATGGTAAACAGGCACTTCCTTGTTGTAGAAGCCGTTATATTGTCCATAATGTCTGGGTTTTTAATGCATACTGGGTAACAACCGGACGAATCTTCGAATATCACTGGCGCTGCCAGCCGGTTTGAATTCATCTC
HBG460347	Sso	74314101	SSON_3739	210	-	-	TCGCTGACAACAATCCACGTAACATGGGTATTGTCGAGCAACTACAGAACGGGGTAACGGCTCCCAACAGAGCAGCCAGGAGATAGCCTCTCCCTTTTCTGGCCCCCATCATCTGCTGGATTTTATGGTCTGGCACCTTTTGTCTTATC
HBG216456	Sfl	30064318	S3207	20	-	a	CAGCACTGCTGCCCTGTATTGAACAGGCCAGGGAAGATATCCGTACCCTGCGTCAGCTGCAGTTTCTGCAACAGAACCGGTGAGTCTTACTCACCAGACTTCATTCCACTGACGCCAGCCTGAATACGGCTGGCGTTTTCGTTTATCTG
HBG216456	Sdy	82776313	SDY_1006	20	sORF	-	GCCCTGTATCGAACAGGCCAGGGAGGGTATCCGTACCCTGTGCCAACTGCAGCTTCTGCACCAGAACCGATGAGTCTTACTCATCATCTCACTCACCAGACTTCATTCCAATGACGTCAGCCTGAACAGGGCTGGCGTTTTCGTTTATA
HBG216666	Sen	62178905	rpc	48	-	a	CACGGAGCAATATCGCTCGTAACCAAACGAGGACGACGACTCGTTCTGGTTAATCGAAAAATCATCCCTTGATGTTATTTGCCGCTCGCAGTCAGGGCGGCTTTTTTCGCATATCCACAGCGCTTCATATCGAGGCGTTTTCGCTATGC
HBG216666	Sen	62178905	rpc	12	-	-	CACGGAGCAATATCGCTCGTAACCAAACGAGGACGACGACTCGTTCTGGTTAATCGAAAAATCATCCCTTGATGTTATTTGCCGCTCGCAGTCAGGGCGGCTTTTTTCGCATATCCACAGCGCTTCATATCGAGGCGTTTTCGCTATGC
HBG409485	Sen	62179005	araJ	7	-	a	CGCACAGCATACTGTCATGACATAGCATAATAATGAATACACAAAGACGGATAAGGAATGGTATTACCTCGCGCTTATCCGCAAGCTATATGTTGATTGGCTGTGACAATTCACAGCCACAGCGCGCAACATGCGCCTTTATTTTCGGC
HBG409485	Sty	16763774	araJ	7	-	-	CGCACAGCATACCGTCATGACATAGCATAATAATGAATACACAAAGACGGATAAGGAATGGTATTACCTCGCGCTTATCCGCAAGCTATACGTTGATTGGCTGTGACAATTCACAGCCACAGCGCGCAACATGCGCCTTTATTTTCGGC
HBG407818	Sen	62179167	rfbI	174	tRNA		GCAGGATTCGAACCTGCGACCCACGGCTTAGATGTTCCTGGAACTACCTGAGCTAACAACAAGTTATCCCATTACCACGGCGCTCACTCGCCCCATCTTCGAAAAACATGCAAAGCTTTGCAAGCCGATGCAAAGCTTTGTGTGTACCG
HBG407818	Sfl	30061872	gtrAI	87	tRNA		ATAGGAGTCGAACCTACGACCTTCGCATTACGAATTATAAGAATCCGCTTGTAATTCAAAGGATTATCCCATCAACACTGCGCTCACACGTCCCACCACATCAAAACATGTAAAGCCTTGCAAGCCATTGTGAGGCCTTATGTGTCTCA
HBG491141	Sen	62179209	ahpC	143	-	a	GCGCAACACTTAGCCAGCATATACGCTATGGATTTCGAGTTGCAGACAATACGTCTGTAATTTGCAAGACGAGTCGTACTGGCTCTGAAGTTACCTACGGGTAGTTCAGGTAATGGGGCCGCCTGTCAGGCGGCCTTTTTACTTTAGAT
HBG491141	Sty	16763985	ahpC	143	-	-	GCGCAACACTTAGCCAGCATATACGCTATGGATTTCGAGTTGCAGACAATACGTCTGTAATTTGCAAGACGAGTCGTACTGGCTCTGAAGTTACCTACGGGTAGTTCAGGTAATGGGGCCGCCTGTCAGGCGGCCTTTTTACTTTAGAT
HBG459239	Sen	62179427	dacC	16	-	-	TAAAAAAATCGTTATGAAGGAAGCGTAACGGGATGTTATTGCATAAACTTTAAAAACTTTACCAAGTTACGGTTTCTTTAACGTCGTGAGTGCGTTATTACTCACCGCACTTATTACACGGTGGTGTGACGTGTGTTTTTGGAATGGAT
HBG459239	Sty	16764225	dacC	16	-	-	TAAAAAAATCGTTATGAAGGAAGCGTAACGGGATGTTATTGCATAAACTTTAAAAACTTTACCAAGTTACGGTTTCTTTAACGTCGTGAGTGCGTTATTACTCACCGCACTTATTACACGGTGGTGTGACGTGTGTTTTTGGAATGGAT
HBG507551	Yen	123440476	YE0076	59	-	-	GGAAAAGGCGTCATTTGCAATATCAATGGTTACGGAAGACACCATCACCGGCAATACAGGGCACTTGTCTGAATTACCGAATAAGTTGATGCGTCGTCCGTGGTCAGCACTGTACGCCAGCGTTTTTTGCGCTGGCGTATTGTTGTTGC
HBG408542	Eco	49175994	setA	23	SgrS RNA		AGCGTCCCACAACGATTAACCATGCTTGAAGGACTGATGCAGTGGGATGACCGCAATTCTGAAAGTTGACTTGCCTGCATCATGTGTGACTGAGTATTGGTGTAAAATCACCCGCCAGCAGATTATACCTGCTGGTTTTTTTTATTCTC
HBG009961	Sbo	82542674	yabM	23	SgrS RNA		AGCGTCCCACAACGATTAACCATGCTTGAAGGACTGATGCAGTGGGATGACCGCAATTCTGAAAGTTGACTTGCCTGCATCATGTGTGACTGAGTATTGGTGTAAAATCACCCGCCAGCAGATTATACCTGCTGGTTTTTTTTATTCTC
HBG408542	Sfl	30061635	yabM	23	SgrS RNA		AGCGTCCCACAACGATTAACCATGCTTGAAGGACTGATGCAGTGGGATGACCGCAATTCTGAAAGTTGACTTGCCTGCATCATGTGTGACTGAGTATTGGTGTAAAATCACCCGCCAGCAGATTATACCTGCTGGTTTTTTTTATTCTC
HBG123504	Sso	74310687	yabM	23	SgrS RNA		AGCGTCCCACAACGATTAACCATGCTTGAAGGACTGATGCAGTGGGATGACCGCAATTCTGAAAGTTGACTTGCCTGCATCATGTGTGACTGAGTATTGGTGTAAAATCACCCGCCAGCAGATTATACCTGCTGGTTTTTTTTATTCTC
HBG543873	Ype	16120856	YPO0525	25	SgrS	-	CCAAGAAAAGCGGGTTATCGTGACAACGTCTATGCAGTCACAGCCGAAAGTAATGAGTTGAGCCTTGTCCTACCAAGTACCAAAAAAATTCTGAGTAATGGTGTTTTTCACCAGCCAGTAGGTTTTTCTGCTGGCTTTTTTCTTTTTCC
HBG460149	Eco	90111084	ilvI	125	-	a	TTTTTTATTGAATGTAGAATTTTATTCTGAATGTGTGGGCTCTCTATTTTAGGATTAATTAAAAAAATAGAGAAATTGCTGTAAGTTGTGGGATTCAGCCGATTTATTATCAATTTAATCCTCTGTAATGGAGGATTTTATCGTTTCTT
HBG460149	Sfl	30061642	ilvI	41	-	-	TTTTTTATTGAATGTAGAATTTTATTCTGAATGTGTGGACTCTCTATTTTAGGATTAATTAAAAAAATAGAGAAATTGCTGTAAGTTGTGGGATTCAGCCGATTTATTATCAATTTAATCCTTCGTAATGGAGGATTTTATCGTTTCTT
HBG460149	Sso	74310695	ilvI	125	-	-	TTTTTTATTGAATGTAGAATTTTATTCTGAATGTGTGGGCTCTCTATTTTAGGATTAATTAAAAAAATAGAGAAATTGCTGTAAGTTGTGGGATTCAGCCGATTTATTATCAATTTAATCCTTCGTAATGGAGGATTTTATCGTTTCTT
HBG379487	Eca	50118993	typA	139	-	a	TAAAAGTGTGCCAACTTTTTAAATTCGTGCAATGTGTTGCCCCTTGGGGCTTTCTCACGGAAACCCACTGCACCATTATAGTCTAAAGCACCAAGTTGGTGCTTCGTATGTGAATTATTGCACTTGTTTGGTGCATTCATGTTCGCTTG
HBG379487	Plu	37524257	typA	174	-	-	TGAAAATCAATTCAATCACGAAAAGCTTTTGCGAAAAGCATGCCAACTTTTTAACGCCTTGCAATATACTGTATCGTGGGTATACCGGTGATGGGATATCTGAATATTTGGGAAAATTGCACTATATTGGTGCAATTGTATTACTGAGG
HBG507213	Eca	50119601	ECA0652	15	yybP-ykoY leader		GTTACTGGGCAACTTTGATGAAAAGCTTGATTCTTAATGAAACAGCTTCATTAACGTTGTAAGTGAGACCTTGCCGGGAGGCGAGGTGCATTTGCAGCTTTAATAACAAGCGGCCAGCGTCCTTCCGATGTTGGCCGTTTTTGTTTCTA
HBG507213	Eco	49176311	alx	93	yybP-ykoY leader		AAAAAACACATCCGGTCACCGGGCAACCCGAAAGGAATACGCAGACGTATTCCTTTTTTGTTGTAAGTGAGACCTTGCCGGAAGGCGAGGTCTATGCATAAAAAGCAGCGGCTGACGTCTTCCGACGTTGGCCGTTTTTTTATGTGTAA
HBG507213	Eco	49176311	alx	11	yybP-ykoY leader		AAAAAACACATCCGGTCACCGGGCAACCCGAAAGGAATACGCAGACGTATTCCTTTTTTGTTGTAAGTGAGACCTTGCCGGAAGGCGAGGTCTATGCATAAAAAGCAGCGGCTGACGTCTTCCGACGTTGGCCGTTTTTTTATGTGTAA
HBG507213	Sen	62181741	ygjT	91	yybP-ykoY leader		TGCAAAACCACATCCGGTCACCGGGCAGCCATAAAGGAATGCGTCAGCGTATTCCTTTATTGTTGTAAGTGAGACCTTGCCGAATGGCAAGGTCTATGCATAAAAGCAGCGGCTAATGCCATTCGGCGTTAGCCGTTTTTTTTGCATAG
HBG507213	Sen	62181741	ygjT	11	yybP-ykoY leader		TGCAAAACCACATCCGGTCACCGGGCAGCCATAAAGGAATGCGTCAGCGTATTCCTTTATTGTTGTAAGTGAGACCTTGCCGAATGGCAAGGTCTATGCATAAAAGCAGCGGCTAATGCCATTCGGCGTTAGCCGTTTTTTTTGCATAG
HBG507213	Sty	16766523	ygjT	95	yybP-ykoY leader		TGCAAAACCACATCCGGTCACCGGGCAGCCATAAAGGAATGCGTCAGCGTATTCCTTTATTGTTGTAAGTGAGACCTTGCCGAATGGCAAGGTCTATGCATAAAAGCAACGGCTAATGCCATTCGGCGTTAGCCGTTTTTTTTTTTTGC
HBG507213	Sty	16766523	ygjT	15	yybP-ykoY leader		TGCAAAACCACATCCGGTCACCGGGCAGCCATAAAGGAATGCGTCAGCGTATTCCTTTATTGTTGTAAGTGAGACCTTGCCGAATGGCAAGGTCTATGCATAAAAGCAACGGCTAATGCCATTCGGCGTTAGCCGTTTTTTTTTTTTGC
HBG507213	Sbo	82545344	ygjT	94	yybP-ykoY leader		GAAAAACCACATCCGGTCACCGGGCAACCCGAAAGGAATACGCAGACGTATTCCTTTTTTGTTGTAAGTGAGACCTTGCCGGAAGGCGAGGTCTATGCATAAAAAGCAGCGGCTGACGTCTTCCGACGTTGGCCGTTTTTTTTATGTGT
HBG507213	Sbo	82545344	ygjT	13	yybP-ykoY leader		GAAAAACCACATCCGGTCACCGGGCAACCCGAAAGGAATACGCAGACGTATTCCTTTTTTGTTGTAAGTGAGACCTTGCCGGAAGGCGAGGTCTATGCATAAAAAGCAGCGGCTGACGTCTTCCGACGTTGGCCGTTTTTTTTATGTGT
HBG507213	Sdy	82778414	ygjT	93	yybP-ykoY leader		CAAAACCACATCCGGTCACCGGGCAACCCGAAAGGAATACGCAGACGTATTCCTTTTTTGTTGTAAGTGAGACCTTGCCGGAAGGCGAGGTCTATGCATAAAAAGCAGCGGCTGACGTCTTCCGACGTTGGCCGTTTTTTTATGTGTAA
HBG507213	Sdy	82778414	ygjT	11	yybP-ykoY leader		CAAAACCACATCCGGTCACCGGGCAACCCGAAAGGAATACGCAGACGTATTCCTTTTTTGTTGTAAGTGAGACCTTGCCGGAAGGCGAGGTCTATGCATAAAAAGCAGCGGCTGACGTCTTCCGACGTTGGCCGTTTTTTTATGTGTAA
HBG507213	Sfl	30064431	ygjT	93	yybP-ykoY leader		AAAAACCACATCCGGTCACCGGGCAACCCGAAAGGAATACGCAGACGTATTCCTTTTTTGTTGTAAGTGAGACCTTGCCGGAAGGCGAGGTCTATGCATAAAAAGCAGCGGCTGACGTCTTCCGACGTTGGCCGTTTTTTTATGTGTAA
HBG507213	Sfl	30064431	ygjT	11	yybP-ykoY leader		AAAAACCACATCCGGTCACCGGGCAACCCGAAAGGAATACGCAGACGTATTCCTTTTTTGTTGTAAGTGAGACCTTGCCGGAAGGCGAGGTCTATGCATAAAAAGCAGCGGCTGACGTCTTCCGACGTTGGCCGTTTTTTTATGTGTAA
HBG507213	Sso	74313518	ygjT	11	yybP-ykoY leader		TTGACTGGCTGAATGGTCTGTCATACTTTGTTACCTGCAAAGGGGAGTAACTTCATTGCCGGTCGATCGTCATTACGATGTGTGAAAAACCACATCCGGTCACCGGGCAACCCGAAAGGAATACGCAGACGTATTCCTTTTTTGTTGTA
HBG507213	Sso	74313518	ygjT	93	yybP-ykoY leader		TTGACTGGCTGAATGGTCTGTCATACTTTGTTACCTGCAAAGGGGAGTAACTTCATTGCCGGTCGATCGTCATTACGATGTGTGAAAAACCACATCCGGTCACCGGGCAACCCGAAAGGAATACGCAGACGTATTCCTTTTTTGTTGTA
HBG507213	Sgl	85058213	SG0235	15	yybP-ykoY leader		CAATACGATGCCAACGCATCCGGTAGCCGGGCAACTGCAGAATTTTCATGCGGGTTGTAAGTGAGACCTTGCCGGAAGGCGAGACACGCTTATAGCCCGGACCGTGAACAACGGCTGGCGCCTTCTGACGTCAGCCGTTGTTCGTTGTG
HBG507213	Yen	123443887	YE3703	60	yybP-ykoY leader		GATGCTTCTATACCCAAAATAATTCGAGTTCAGGATGATGGGTATGCATTAATAGAGTTGTAAGTGAGACCTTGCCGGAAGGCGAGGTTTGCTTGCAGCTCAGACATAGCGGCTGGCGTCTTCCGACGTTGGCCGTTTTTGTTTTTATG
HBG507213	Yen	123443887	YE3703	12	yybP-ykoY leader		GATGCTTCTATACCCAAAATAATTCGAGTTCAGGATGATGGGTATGCATTAATAGAGTTGTAAGTGAGACCTTGCCGGAAGGCGAGGTTTGCTTGCAGCTCAGACATAGCGGCTGGCGTCTTCCGACGTTGGCCGTTTTTGTTTTTATG
HBG129572	Eco	16130740	aas	285	SraE OmrA OmrB family RNA		TTGCGAAACGCTGTTGCGATTGACCGCTGGTGGCGTTTGGCTTCAGGTTGCTAAAGTGGTGATCCCAGAGGTATTGATAGGTGAAGTCAACTTCGGGTTGAGCACATGAATTACACCAGCCTGCGCAGATGCGCAGGTTTTTTTTGCCG
HBG129572	Sen	62181519	aas	287	SraE OmrA OmrB family RNA		CGAAGCGCTGTTGCGATTGTCTGCTGGCAGGCCAGCGAGTCAGGTTGATAGAGTGGTGATCCCAGAGGTATTGATAGGTGGAATCAACGTCATTGTTGATCACACGAATTACACCAACCTGCGTAGAGATGCGCAGGTTTTTTTTGTTT
HBG129572	Sty	16766312	aas	288	SraE OmrA OmrB family RNA		CGAAGCGCTGTTGCGATTGTCTGCTGGCAGGCCAGCGAGTCAGGTTGATAGAGTGGTGATCCCAGAGGTATTGATAGGTGGAATCAACGTCATTGTTGATCACACGAATTACACCAACCTGCGTAGAGATGCGCAGGTTTTTTTTTGTT
HBG129572	Sbo	82545138	aas	83	SraE OmrA OmrB family RNA		AACGCTGTTGCGATTGACCGCTGGTGGCGTTTGGCTTCAGGTTGCTAAAGTGGTGATCCCAGAGGTATTGATTGGTGAGATTATTCGGTACGCTCTTCGTACCCTGTCTCTTGCACCAACCTGCGCGGATGCGCAGGTTTTTTTTCGCA
HBG129572	Sdy	82778212	aas	286	SraE OmrA OmrB family RNA		TTGCGAAACGCTGTTGCGATTGACCGCTGGTGGCGTTTGGCTTCAGGTTGCTAAAGTGGTGATCCCAGAGGTATTGATAGGTGAAGTCAACTTCGGGTTGAGCACATGAATTACACCAGCCTGCGCAGATGCGCAGGTTTTTTTTTGCC
HBG129572	Sfl	30064177	aas	286	SraE OmrA OmrB family RNA		TTGCGAAACGCTGTTGCGATTGACCGCTGGTGGCGTTTGGCTTCAGGTTGCTAAAGTGGTGATCCCAGAGGTATTGATAGGTGAAGTCAACTTCGTGTTGAGCACATGAATTACACCAGCCTGCGCAGATGCGCAGGTTTTTTTTTGCC
HBG129572	Sso	74313407	aas	286	SraE OmrA OmrB family RNA		TTGCGAAATGCTGTTGCGATTGACTGCTGGTGGCGTTTGGCTTCAGGTTGCTAAAGTGGTGATCCCAGAGGTATTGATAGGTGAAGTCAACTTCGGGTTGAGCACATGAATTACACCAGCCTGCGCAGATGCGCAGGTTTTTTTTTGCC
HBG311682	Eco	16130838	speB	22	-	a	GTCCTGTGTTACTTGAATCCGCTTAATTTAGCGGTGATAATCCGCCACAATTTATTGTGACAAATCCAACCCTTCCTCGTCGGGCCTAACGACGCGGAAGGGTTTTTTTATATCG
HBG311682	Sty	16766379	speB	20	-	-	GCTGGATATATATTTTTTTCGGGCGTTGTCTACTGTACCTGGCTAAACTGACTTCAATAATGCGGTCTGTCAGAGTAAACTTTGAGCCGTAAACAAATTCAAACCCTTCCTCGTCGGGCCTAACGACGCGGGAGGGTTTTTTTATATTG
HBG311682	Sbo	82545439	speB	22	-	-	GTCCGTATTACTTGAATCCGCTTAATTTAGCGGTGATAATCCGCCACAATTTATTGTGACAAATCCAACCCTTCCTCGTCGGGCCTAACGACGCGGAAGGGTTTTTTTATATCGAC
HBG311682	Sdy	82778295	speB	22	-	-	TAACCTTGCTTGATGCCTCGCCCATTTAGGGCGATAATTAGCACAAAATTGTGTTTCGCAAATCCAACCCTTCCTCGTCGGGCCTAACGACGCGGAAGGGTTTTTTTATATCGAC
HBG311682	Sfl	30064250	speB	22	-	-	CAACCTCGCTTGATGCCTCGCCCATTTAAGGCGATAATTAGCACAAACTTGTGTTTCGCAAATCCAACCCTTCCTCGTCGGGCCTAACGACGCGGAAGGGTTTTTTTATATCG
HBG311682	Sso	74313494	speB	22	-	-	GTCCTGTGTTACTTGAATCCGCTTAATTTAGCGGTGATAATCCGCCACAATTTATTGTGACAAATCCAACCCTTCCTCGTCGGGCCTAACGACGCGGAAGGGTTTTTTTATATCG
HBG110723	Eco	90111521	nupG	30	-	b	CTCAGGGGCAAAAATGTTATCCACATCACAATTTCGTTTTGCAAATTGGGAATGTTTGCAATTATTTGCCACAGGTAACAAAAAACCAGTCCGCGAAGTTGATAGAATCCCATCATCTCGCACGGTCAAATGTGCTTTTTCAAACACTC
HBG398320	Plu	37524831	agaR	76	-	-	AACTGATTTTTGGGTAAATAGCCAGAAATCAGAAAATTTAATATTTTCTTTCGCTTTGTTTCTAATCGAAACCTTTTATGCCGATTTTTGTCTATATAATAGACTGTAATAGCGATCACAATTTCGTTTGGTTGCTTTTGCTGTAATTA
HBG402302	Eco	90111538	yqjC	48	-	a	CTTCCTGTTATCCGAAACATATCACTCACTTTGGTGATTTCACCGTAACTGTCTATGATTAATGAGGCGGTGGTTAACACTACCGCTTCGTTGTCTGGAC
HBG402302	Sbo	82545358	yqjC	33	-	-	CTTCCTGTTATCCGAAACATATCACTCACTTTGGTGATTTCACCGTAACTGTCTATGATTAATGAGGCGGTGGTTAACACTACCGCTTCGTTGTCTGGAC
HBG402302	Sdy	82778424	yqjC	33	-	-	CTTCCTGTTATCCGAAACAGATCACTCACTTTGGTGATTTCACCGTAACTGTCTATGATTAATGAGGCGGTGGTTAACACTACCGCTTCGTTGTCTGGAC
HBG402302	Sso	74313649	yqjC	33	-	-	CTTCCTGTTATCCGAAACATATCACTCACTTTGGTGATTTCACCGTAACTGTCTATGATTAATGAGGCGGTGGTTAACACTACCGCTTCGTTGTCTGGAC
HBG297802	Eco	90111551	yhbC	52	-	a	CCTTAGAGTCCTTTTTCAAATATACTGTGAAGACTTCGGCCTTCGTAGTGGGATTTGAAAAAATCCTTCTGGAAAGTGCTCCAGACCGCAGTTGCGGTTATAGGGTTCAGTTATATAAAGCCCCGATTTATCGGGGTTTTTTGTTATCT
HBG297802	Plu	37528350	plu4531	47	-	-	TTGAGATGCACCTTTTTGAACGAAATAATTCAGCAATATTTGAAATATTGATTCTGATTTAAAGGGGCATGAAGTGAGTGGTTGAAGCCACTGGCAGCAAATAGGGTCCAGTTGCATAAAGCCCCGAATTTCGGGGTTTTTTGTTATTT
HBG297802	Sty	16766586	yhbC	82	-	-	CTTAGAGTTCTTTTTCAAATATACTGTGAAGATTATGTCCTTCGTAGCTGGATTTGAAAAAAATTCTTTCGGAAGGTACACCAGACCGCCGTTGCGGTTATAGGGTTCAGTTATCTAAAGCCCCGATTTATCGGGGTTTTTTGTTATCT
HBG297802	Sbo	82545590	yhbC	46	-	-	TTAGAGTCCTTTTTCAAATATACTGTGAAGACTTCGGCCTTCGTAGTGGGATTTGAAAAAATCCTTCTGGAAAGTGCTCCAGACCGCAGTTGCGATTATAGGGTTCAGTTATATAAAGCCCCGATTTATCGGGGTTTTTTGTTATCTGA
HBG297802	Sdy	82778484	yhbC	46	-	-	CCTTAGAGTCCTTTTTCAAATATACTGTGAAGACTTCGGCCTTCGTAGTGGGATTTGAAAAAATCCTTCTGGAAAGTGCTCCAGATCGCAGTTGCGGTTATAGGGTTCAGTTATATAAAGCCCCGATTTATCGGGGTTTTTTGTTATCT
HBG297802	Sfl	30064510	yhbC	46	-	-	CCTTAGAGTCCTTTTTCAAATATACTGTGAAGACTTCGGCCTTCGTAGTGGGATTTGAAAAAATCCTTCTGGAAAGTGCTCCAGACCGCAGTTGCGGTTATAGGGTTCAGTTATATAAAGCCCCGATTTATCGGGGTTTTTTGTTATCT
HBG297802	Sso	74313707	yhbC	46	-	-	CCTTAGAGTCCTTTTTCAAATATACTGTGAAGACTTCGGCCTTCGTAGTGGGATTTGAAAAAATCCTTCTGGAAAGTGCTCCAGACCGCAGTTGCGGTTATAGGGTTCAGTTATATAAAGCCCCGATTTATCGGGGTTTTTTGTTATCT
HBG297802	Sgl	85058353	SG0375	83	-	-	TCACAGGCGTTTGAAAAATGATTCTTCTGGAATGGTTTCAAAGCCGCCTGCGGTTTACAGGGTCCAGTCACTTAACGCCCCGATTTTTTCGGGGTTTTTTGTTATTTCACACAGTAATACTGGGCTAATTAGCCCTTTTTTTATGTCTT
HBG297802	Sgl	85058353	SG0375	42	-	-	TCACAGGCGTTTGAAAAATGATTCTTCTGGAATGGTTTCAAAGCCGCCTGCGGTTTACAGGGTCCAGTCACTTAACGCCCCGATTTTTTCGGGGTTTTTTGTTATTTCACACAGTAATACTGGGCTAATTAGCCCTTTTTTTATGTCTT
HBG297802	Yen	123440811	YE0432	47	-	-	TTTTTTCAAATGTTGTATTCGGTAGACCTCAGATACTTTCGATTTCAATTTGAAAAAAATACTTGTCAGAAAGTTGTACCGAAGCCGCTTTGCGGCAAACAGGGTCCAGTTGCATAAAGCCCCGAATTTCGGGGTTTTTTGTTATTTGA
HBG297802	Ype	16123644	YPO3498	47	-	-	TTTTTTTTCAAATGTTGTATTCGGTAGACCTCAGATACTTTCGATTTCAATTTGAAAAAAATACTTGCCAGAGAGTTGCACCGAAGCCGCTTTGCGGCAAACAGGGTCCAGTTGCATAAAGCCCCGAATTTCGGGGTTTTTTGTTATTT
HBG297802	Yps	51594830	YPTB0478	47	-	-	TTTTTTCAAATGTTGTATTCGGTAGACCTCAGATACTTTCGATTTCAATTTGAAAAAAATACTTGCCAGAGAGTTGCACCGAAGCCGCTTTGCGGCAAACAGGGTCCAGTTGCATAAAGCCCCGAATTTCGGGGTTTTTTGTTATTTGA
HBG297802	Eca	50119657	ECA0710	82	sORF	-	TCCTTCACCGAAAGTTATGCCGCGTTTGTAAGCGGTATTAGGGTCCAGTTGCATAAAGCCCCGATTTATCGGGGTTTTTTGTTATTTGGCAACAAACAACTGGGCTATTAGGCCCTTTTTTTATGTCTTGGGGGTGGACTTGTCCACAT
HBG343859	Eco	90111554	greA	91	-	a	CGCTAACAACCTGGAATCGAGCCGTCATACTACGGCGCAACGCCCTATAAAGTAAACGATGACCCTTCGGGAACTTCAGGGTAAAATGACTATCAAAATGTGAATTGTAGCTGACCTGGGACTTGTACCCGGGTCGGTATTTTTTTGCT
HBG343859	Sen	62181807	greA	90	-	-	GCTAACACCCTGGAAACAAGCCGTCATACTACGGCGCAACGCCCTAAAAAGTAAACGATGACCCATAGGGAACTCCAGGGTAAAATGGTTATCAAAGAGGAAATTGTAGCTGACTTGGGACTGCGCGCCCGGGTTGGTGTTTTTTTGCT
HBG343859	Sty	16766595	greA	90	-	-	GCTAACACCCTGGAAACAAGCCGTCATACTACGGCGCAACGCCCTAAAAAGTAAACGATGACCCATAGGGAACTCCAGGGTAAAATGGTTATCAAAGAGGAAATTGTAGCTGACCTGGGACTGCGCGCCCGGGTTGGTGTTTTTTTGCT
HBG343859	Sbo	82545581	greA	106	-	-	CTAACAACCTGGAATCGAGCCGTCATACTACGGCGCAACGCCCTATAAAGTAAACGATGACCCTTCGGGAACTTCAGGGTAAAATGACCATCAAAATGTGAATTGTAGCTGACCTGGGACTTGTACCCGGGTCGGTATTTTTTTGCTTC
HBG343859	Sfl	30064519	greA	91	-	-	CGCTAACAACCTGGAATCGAGCCGTCATACTACGGCGCAACGCCCTATAAAGTAAACGATGACCCTTCGGGAACTTCAGGGTAAAATGACCATCAAAATGTGAATTGTAGCTGACCTGGGACTTGTACCCGGGTCGGTATTTTTTTGCT
HBG343859	Sso	74313718	greA	106	-	-	CGCTAACAACCTGGAATCGAGCCGTCATACTACGGCGCAACGCCCTATAAAGTAAACGATGACCCTTCGGGAACTTCAGGGTAAAATGACTATCAAAATGTGAATTGTAGCTGACCTGGGACTTGTACCTGGGTCGGTATTTTTTTGCT
HBG343859	Ype	16123651	greA	102	-	-	GGTATAACTGCTGAATAATGTGTTGTCATACTACGGTGCAACGAGGGAGAAAGTAAACGATGACCCTAAAGGAACTCTACGTTAAAATGCATATCAAAATGCAAAATTGATCCTGACTTGGGGTTTTTGGCCCTAGGTTTTTTTTTGTT
HBG343859	Yps	51594823	greA	101	-	-	ATAACTGCTGAATAATGTGTTGTCATACTACGGTGCAACGAGGGAGAAAGTAAACGATGACCCTAAAGGAACTCTACGTTAAAATGCATATCAAAATGCAAAATTGATCCTGACTTGGGGTTTTTGGCCCTAGGGTTTTTTTTGTTTAT
HBG291595	Eco	16131086	yrbG	91	-	a	AATTCACCCTTCGTCTTGCGTTGATTTTCTAAGCATGGCGCTCAATTTAACCTTGAACCCAACATATTTACAGAATATTACCCGCCGTGGTTAGCGAAAGCTGGCATTTGTTTTACTTTT
HBG291595	Sen	62181822	yrbG	93	-	-	TGATTCATCCTTCGTATTGCCTTGTTGAGGTAACCATGGCGCTGAATTTAACCATGGGTTCGACATAATTACAGAATATTAACTGACAGGGTTAGCGAAAGCTGGCATTCGTTTTACTTTT
HBG291595	Sty	16766609	yrbG	93	-	-	TGATTCATCCTTCGTATTGCCTTGTTGAGGTAACCATGGCGCTGAATTTAACCATGGGTTCGACATAATTACAGAATATTAACTGACAGGGTTAGCGAAAGCTGGCATTCGTTTTACTTTT
HBG291595	Sbo	82545566	yrbG	91	-	-	AATTCACCCTTCGTCTTGCGTTGATTTTCTAAGCATGGCGCTCAATTTAACCTTGAACCCAACATATTTACAGAATATTACCCGCCGTGGTTAGCGAAAGCTGGCATTTGTTTTACTT
HBG291595	Sdy	82778510	yrbG	94	-	-	AATTCACCCTTCGTCTTGCGTTGATTTTCTAAGCATGGCGCTCAATTTAACCTTGAACCCAACATATTTACAGAATATTACCCGCCGTGGTTAGCGAAAGCTGGCATTTGTTTTACTTTT
HBG291595	Sfl	30064534	yrbG	91	-	-	AATTCACCCTTCGTCTTGCGTTGATTTTCTAAGCATGGCGCTCAATTTAACCTTGAACCCAACATATTTACAGAATATTACCCGCCGTGGTTAGCGAAAGCTGGCATTTGTTTTACTTTT
HBG291595	Sso	74313733	yrbG	91	-	-	AATTCACCCTTCGTCTTGCGTTGATTTTCTAAGCATGGCGCTCAATTTAACCTTGAACCCAACATATTTACAGAATATTACCCGCCGTGGTTAGCGAAAGCTGGCATTTGTTTTACTTTT
HBG006603	Eco	16131280	pck	103	-	a	TTTCATTCAGGAATGCGATTCCACTCACAATATTCCCGCCATATAAACCAAGATTTAACCTTTTGAGAACATTTTCCACACCTAAAATGCTATTTCTGCGATAATAGCAACCGTTTCGTGACAGGAATCACGGAGTTTTTTGTCAAATA
HBG006603	Sdy	82778780	pckA	104	-	-	AATTTCATTCAGGAATGCGATTCCACTCACAATATTCCCGCCATATAAACCAAGATTTAACCTTTTGAGAACATTTTCCACACCTAAAATGCTATTTCTGCGATAATAGCAACCGTTTCGTGACAGGAATCACGGAGTTTTTTGTCAAA
HBG006603	Sfl	30065314	pckA	103	-	-	AATTTCATTCAGGAATGCGATTCCACTCACAATATTCCCGCCATATAAACCAAGATTTAACCTTTTGAGAACATTTTCCACACCTAAAATGCTATTTCTGCGATAATAGCAACCGTTTCGTGACAGGAATCACGGAGTTTTTTGTCAAA
HBG411616	Eco	16131342	yhhP	11	-	a	ACCTTAACATAATAACGTGCTTACCCTTTTTTCGAGCCGCCGCATGATACTGCTTTACGTTGACAATGCAATGGTTAATTTTCACGCAATCGTTAACCTAGTTTGCTTACGGACTCACAGGGCGTAAACTAGCGCCGTTTTTTTAAGTG
HBG411616	Sty	16766864	yhhP	10	-	-	TTTTGTTGGATGGGGTGAGGGAACCCAATAAAGAACCGCCGCATAATACTGTTTTGCGCTGGCATTGCAATGGCTAATTTTCACGCAATCGTTAACCTGCCTGGCTTACTGACGAAGATGGGCGTAAAATATCGCCGTTTTTCTACCAT
HBG411616	Sbo	82545833	yhhP	11	-	-	ACCTTAACATAATAACGTGCTTACCCTTTTTTCGAGCCGCCGCATGATACTGCTTTACGTTGACAATGCAATGGTTAATTTTCACGCAATCGTTAACCTGGTTTGCTTACGGACTCACAGGGCGTAAACTAGCGCCGTTTTTTTATGTG
HBG411616	Sdy	82778733	yhhP	11	-	-	ACCTTAACATAATAACGTGCTTACCCTTTTTTCGAGCCGCCGCATGATACTGCTTTACGTTGACAATGCAATGGTTAATTTTCACGCAATCGTTAACCTGGTTTGCTTACGGACTCACAGGGCGTAAACTAGCGCCGTTTTTTTATGTG
HBG411616	Sfl	30065253	yhhP	11	-	-	CTTAACATAATAACGTGCTTACCCTTTTTTCGAGCCGCCGCATGATACTGCTTTACGTTGACAATGCAATGGTTAATTTTCACGCAATCGTTAACCTGGTTTGCTTACGGACTCACAGGGCGTAAACTAGCGCCGTTTTTTTAAGTGAT
HBG411616	Sso	74314070	yhhP	11	-	-	ACCTTAACATAATAACGTGCTTACCCTTTTTTCGAGCCGCCGCATGATACTGCTTTACGTTGACAATGCAATGGTTAATTTTCACGCAATCGTTAACCTGGTTTGCTTACGGACTCACAGGGCGTAAACTAGCGCCGTTTTTTTATGTG
HBG129519	Yen	123443391	aroL	43	-	a	AATAGGCTATCCATTAGCTGTATCGTTAATTTTACAATGTTGTAAAGTTTGCACTACCCTCAATTATAGGTATCATTTGCATCTACAGCGTAGGGCTGAGTGTTAATCCAGTTTAAGCGGCCAATAATAGTGGCCGGTTTTTTGATATC
HBG129519	Ype	16123374	aroL	42	-	-	TACGCTGATTTTATTGGGTGTATTATTAATTTTACGTCACTGTAAAGTTGGCACTACTCTTAATTATCGGTATGATTTGTCTCTGCGGCGTTGAACCGCGTAGTAAACCTGTTCAACCGGCCAATAATAACGGTCGGTTTTTTGATGTC
HBG221433	Yps	51595261	aroL	42	-	-	CGCTGATTTTATAGGGTGTATTATTAATTTTACGTCACTGTAAAGTTGGCACTACTCTTAATTATCGGTATGATTTGTCTCTGCGGCGTTGAACCGCGTAGTAAACCTGTTCAACCGGCCAATAATAACGGTCGGTTTTTTGATGTCGA
HBG185516	Yen	123443200	miaB	21	-	-	ACAGGATAAGTAAGCCGTTATGCGGTGGTCATCGCAACGGCAAATGACTACAATAGCCCTATAACTACGGAGCCTTTGTGCTCCCACTATTCGATGACGGAACACTGCATAGCGCATTGCGCCACGCGATGTGACTTTTATGATGAATT
HBG258034	Ype	16123730	pyrB	84	-	-	AATGATGAAAAACCGCCTATATTTTGTTGAACAACATGCAATTGATCATCGACAAAATCACCTGCCTGCGGGCAGCCAACTGCCGTGGTTTCTCCCGTTGCTAAACCGATCCTGTAAGGCCCCTCGTTGAGGGGCTTTTTTTTGTCTGT
HBG258034	Yps	51597823	pyrB	84	-	-	AATGATGAAAAACCGCCTATATTTTGTTGAACAACATGCAATTGATCATCGACAAAATCACCTGCCTGCGGGCAGCCAACTGCCGTGGTTTCTCCCGTTGCTAAACCGATCCTGTAAGGCCCCTCGTTGAGGGGCTTTTTTTTGTCTGT
HBG372223	Yen	123443480	rth	56	-	a	GGAATTTGTTAGGGCAAGGCTGAGATGATATAGTCTGCACCGTCAATGGACAGATAGACTGTTGATTAGTGGCCCAATAGGTATTTAAACCGTCTATTTTGGCTGTCACTTAAGAAGCCGTGACTTGGTACACGGCTTTTTTTGTGCGC
HBG372223	Ype	16121349	uppS	56	-	-	CATTTGTTAGGGAAAGGCTGAGATGGTATAGTCAACCCTATCAATGGATAGATAGACTGTTGATTAGTGACCCAATAGGTATTTAAACCGTCTATTTGGGCTGTCACTCCAGAAGCCGTGACTTGGTACACGGCTTTTTTTGTGCACTT
HBG372223	Yps	51597313	uppS	56	-	-	GTCATTTGTTAGGGAAAGGCTGAGATGGTATAGTCAACCCTATCAATGGATAGATAGACTGTTGATTAGTGACCCAATAGGTATTTAAACCGTCTATTTGGGCTGTCACTCCAGAAGCCGTGACTTGGTACACGGCTTTTTTTGTGCAC
HBG462090	Sdy	82778421	exuR	53	-	b	TGGAGCACCTCAAAAACACCATCATACACTAAGTCAGTAAGTTGGCAGCATTACCCGCTTCGTGTAAGTTTTAGTTTCCCTTCAAAGCCGCCTTCTCAGGCGGCTTTTTCATCACTGC
HBG439642	Sfl	30064670	yjcR	65	-	-	GCAAGCACCTTAAAATCACCATCATACACTAAATCAGTAAGTTGGCAGCATTACCCAGCGGGCAAATATCAATCTGGCATTTGTCGGAATTATTTATACCG
HBG216337	Sdy	82777802	flxA	81	RtT RNA		AAAGATTCGAACCTGCAGCAGGTTCGAGTTGAGCGCAGCGAAACAACGGAGCCGCTCACGGCGACGGCCCGAAGGGCGAGCGAAGCGAGTCATCCTGCACGACCCACCAATGTAAAAAAGCGCCCTAAAGGTGCTTTTTTGCTATCTGC
HBG216337	Sfl	30063802	flxA	81	RtT RNA		AAAGATTCGAACCTGCAGCAGGTTTGAGTTGAGCGCAGCGAAACAACGGAGCCGCTCGCGGCGACGGCCCGAAGGGCGAGCGAAGCGAGTCATCCTGCACGACCCACCAATGCAAAAAAGCGCCCTAAAGGCGCTTTTTTGCTATCTGC
HBG216337	Sso	74312943	flxA	81	RtT RNA		AAAGATTCGAACCTGCAGCAGGTTTGAGTTGAGCGCAGCGAAACAACGGAGCCGCTCGCGGCGACGGCCCGAAGGGCGAGCGAAGCGAGTCATCCTGCACGACCCACCAATGTAAAAAAGCGCCCTAAAGGCGCTTTTTTGCTATCTGC
HBG003330	Ype	16121427	nadA	95	RtT RNA		TCCATTTTAGCTTTAGCCCTATAATCCTCTGGTTTCTTTCCTCACTCTCTACTGATACGTGAATTATCACCTCGTTTTTAACTCTATTAAACATTTTCGCTATTAATCGACAAATTTTGGCGACTTTTTGCCAAATATTGGTTATTTTG
HBG003330	Yps	51595506	nadA	95	RtT RNA		TCCATTTTAGCTTTAGCCCTATAATCCTCTGGTTTCTTTCCTCACTCTCTACTGATACGTGAATTATCACCTCGTTTTTAACTCTATTAAACATTTTCGCTATTAATCGACAAATTTTGGCGACTTTTTGCCAAATATTGGTTATTTTG
HBG379386	Sdy	82777082	manA	18	-	a	TCTGGGCGGGTGTTCCGTTGCCCTGTTAAAAGCGAGTAACAATATCCTACACACTTTTTTAACAAAAACTGAGACTAGTACGACTTTTTGCGACTCCAGGTTACTTCCCGTAGGATTCTTGCTTTAATAGCGGGATTAATTTCCACATT
HBG011907	Sfl	30063128	manA	18	-	-	TCTGGGCGGGTGTTCCGTTGCCCTGTTAAAAGCGAGTAACAATATCCTACACAGTTTTTTAACAAAAACTGAGACTAGTACGACTTTTTGCGGCTCCAGGTTACTTCCCGTAGGATTCTTGCTTTAATAGCGGGATTAATTTCCACATT
HBG248175	Eca	50119023	ECA0061	19	-	b	GGCCATGTTTCACAATTTGCTGATTTCAGACGATAAAAATTGCCAGTTTGCGCGGCGGTTCGCAGGGTGGGGCGTTGTTTCGGTATTGAAGGGATATTTTCCGCCGCAGACGGTTATACTGTCGGTTAATCGACGTTATTTATAAAAAC
HBG363466	Plu	37524338	plu0324	288	-	-	AATAAGAAGATAAACAAAGGAATAATACAGAAAAATATAAAATTCATAATAAATATATACATATGCTATATTTTAGCTATTTTATTCTGCTTTTCCTCTGAAACAGCAAAAAGCCGGAATTGCTTCCGGCTGGCTTCTTTCTTACCGAG
HBG000124	Yen	123441422	engA	68	-	a	TTCTTATTTTAAATGCCTGTCTGACAGGTTAATACCCAAGCCACTGGCGTTGCAGTAAGTAACACCGCTGCAACTTCAAGGAGGAAGGGTTCAAAGCGGCTCCTGATATTCAGGGGCCGTTTGTCTTCTAAAA
HBG000124	Yen	123444347	thdF	14	-	-	AGATACCCCAAGTCATTGGAGTAACAGCTAGATACCCAAGCCACTGGCATACGTCAGTGACTTGGGAGAGCAGCTAACAACGCTGTAACTTCAAATACGAAGGGTATATGAGGCGGTCATAATTATATGACCGCCTTATTCTTTTAAAG
HBG355428	Yen	123441526	YE1187	53	-	a	ATATTATTCTCTTTTTATTATTAAGGCGCGGCTGATATCTGCGTCTTAATAATATTCTTCCTTCTCAAAGCCTCGGTACCAGCTCAGTTTTATTTTGCGTTGACGCAAGGTTATTTTAATCGCT
HBG355428	Ype	16123202	YPO3025	53	-	-	GAATTAATTGCATTTTGCTATTATCACTTGGGCGCTACCTCAGCGCCTTAATATTATTCCTATCCTTGCATTACTCTCTCTTCCCGCTTTATTTTGCGTTGTCGCAAGGTAATTTTAATCGTTT
HBG355428	Yps	51597061	YPTB2743	53	-	-	GAATTAATTGCATTTTGCTATTATCACTTGGGCGCTACCTCAGCGCCTTAATATTATTCCTATCCTTGCATTACTCTCTCTTCCCGCTTTATTTTGCGTTGTCGCAAGGTAATTTTAATCGTTT
HBG096935	Yen	123441633	YE1297	23	-	b	CTTGAGGCCACTGCGGATAAGTTTGGCCAGAAGTAGAGAATAGGGACTGGCATAAAACGACGGGCTGCGCTAACGTGGCCTTCTTTGTCAGCCC
HBG294124	Yps	51595477	YPTB1132	98	-	-	GTGCTTTGATGGGTTCTAACACCTGAATCAGGGTACGTGCTTTTAATTCTTGGATGGGAACACTTTCGATGCTGGGTAAGATGTCTTTTTCAATAGAACGCCAAATATCTTTCGCATGGGCTGCGCTAACGTGGCTTTCTTTCAACTCG
HBG533763	Yen	123441757	spr	96	-	-	GTAACATTAACATTTTGTAAAATTATGGGCATAAAAGCTCTCGCCTTTTATTAATCATTACGGTAATCTCAAAAACGTTTGTGCTCGGATACCGGCATTTCACCCTTAGTCTGATTTATATTGTGCGTTCCTGCACATTTATTTGGTTA
HBG431272	Ype	1174288		58	-	-	AATTTAGCAAATATTTGCCCACATCCCAAAAAAGTCTGCATTTAGATAGGCAAAAAAGCCTCTGCAGTGGTACAGATCACCATCCGCGAGCATTGATGGTGATGATTAATTCATCATTTAACTGTGGAGTGGTGGTTTTTTTGGTCAAT
HBG431272	Yps	2956807		58	-	-	AATTTAGCAAATATTTGCCCACATCCCAAAAAAGTCTGCATTTAGATAGGCAAAAAAGCCTCTGCAGTGGTACAGATCACCATCCGCGAGCATTGATGGTGATGATTAATTCATCATTTAACTGTGGAGTGGTGGTTTTTTTGGTCAAT
HBG411300	Eca	50122272	pheA	24	-	a	CTGACTAACCGAGTAAACATGATAAATAAACCGTTTTTCTTCGTATTCTTTTTCACCTTCCCCTGATTTGGGAGGCGATTCGTCGTAAGAGCAAGAATACGAAGACGAACAAAAAAGCCTCCTGACAAGGAGGCTTTTTTTATATAAGA
HBG411300	Sen	62181239	pheA	18	-	-	TACACAAAGGAAACAGTTATGAAGCTAACCCGGTTTTTCTTCGCATTCTTTTTTATCTTCCCCTGACCGGGAGGCGTTTCGTCATGTGATAAAGAATGCGAAGACGAACAAGAAGGCCTCCCCCACCGGGAGGCCTTTTTTATTGATAA
HBG411300	Sdy	82777952	pheA	17	-	-	GTCACTTAAGGAAACAAACATGAAACACACACCGTTTTTCTTCGCATTCTTTTTTACCATTCCCCTGAATGGGAGGCGTTTCGTCGTGTGAAACAGAATGCGAAGACGAACAATAAGGCCTCCCAAATCGGGGGGCCTTTTTTATTGAT
HBG411300	Sgl	85058558	SG0580	20	-	-	TCATTCCAAAGAGCTCACCATGACAACACCGTCGTTTTTCTTCGCTTTCTTTTTTAACTTCCGTTGCTAAGAGGCCCGCGCTCGTCGTGTGAGAAATAAAGCGAAGACGAACCGCAAAGCCTCCTGAAACAGGGGGCTTTTTTTGCTGG
HBG411300	Yen	123441203	pheA	160	-	-	TAAAGCAGGTAGCCAGCAACAATGATTAATAAAGTGTTTTTCTTCGCATTCTTTTTTACCTTCCCCTGATTGGGAGGCGTTTCGTCGTGTGATAAAGAATGCGAAGACGAACAACAAAGCCTCCCAAGCGGGAGGCTTTTTTTATGCAT
HBG411300	Yps	51595193	pheA	99	-	-	TAAAATAGGTAAACCGTAGTGATTCTCAATAAAGTGTTTTTCTTCGCATTCTTTTTTACCTTCCCCTAATTGGGAGGCGTTTCGTCGTGTGATAAAGAATGCGAAGACGAACAAGAAAGCCTCCCAAGCGGGAGGCTTTTTTTATGTAT
HBG411300	Sty	16765982	pheA	18	sORF	-	ATGAAGCTCACCCGGTTTTTCTTCGCATTCTTTTTTATCTTCCCCTGACCGGGAGGCGTTTCGTCATGTGATAAAGAATGCGAAGACGAACAAGAAGGCCTCCCCCACCGGGAGGCCTTTTTTATTGATAA
HBG066025	Eco	16130520	pheA	17	Peptide leader	-	ATGGGAGGCGTTTCGTCGTGTGAAACAGAATGCGAAGACGAACAATAAGGCCTCCCAAATCGGGGGGCCTTTTTTATTGATAA
HBG411300	Sty	82545055	pheA	18	Peptide leader	-	ATGGGAGGCGTTTCGTCGTGTGAAACAGAATGCGAAGACGAACAATAAGGCCTCCCAAACCGGGGGGCCTTTTTTATTGATAA
HBG411300	Sfl	30063999	pheA	17	Peptide leader	-	ATGGGAGGCGTTTCGTCGTGTGAAACAGAATGCGAAGACGAACAATAAGGCCTCCCAAATCGGGGGGCCTTTTTTATTGATAA
HBG411300	Sso	74313183	pheA	18	Peptide leader	-	ATGGGAGGCGTTTCGTCGTGTGAAACAGAATGCGAAGACGAACAATAAGGCCTCCCAAACCGGGGGGCCTTTTTTATTGATAA
HBG114333	Eca	50122281	rpsP	14	-	a	TCACTGAAATCGATGGTGCAGAGAAACTCTTGGCGAGATTATACGCTTTAGATTGCTTTTTGCGCCAAAATGAGTAAAATTTTCGGGCTTTTTATATGACATACTGGGCTCCGTTCCTCGATGGGGCCCGGTTGTTTTATTCA
HBG114333	Eco	16130530	rpsP	14	-	-	TCCGGCACCAAACTGGCTGCACCGCCGACGGCCTTTTACAGCAGAGTTAGCAACTGTTGATTGCAATTCCCGCAAAAATGAGTAAAATTTTCGGGCTTTTAATATGACACCGGACTCCGTTCCTCGATGGGGTCCGGTTGTTTTATTCA
HBG114333	Plu	37525224	rpsP	14	-	-	TCGATAAAGTCTCGAAGAATATCCACTTTGGATTGCTTTTTGCGCCAAAGTGAGTAAACTTTTCGGGCTTTTTATCTGACAACCGGACTTCGTTCCTCGATGAAGTCTGGTTGTTTTGTTAACT
HBG114333	Sty	16765991	rpsP	14	RtT	-	CGCCGACGCCAAACTGGCTGCAACGGTCACGCCCTGGAATCAAGCTTCATCACATGTTGATTGCTTTTTTCCCAGAAATCAGTAAAATTTTCGGGCTTTTAATATGACGCCGGGCTCCGTTCCTCGATGGGGCCCGGTTGTTTTATTCA
HBG114333	Sbo	82545153	rpsP	14	-	-	ATGACCTTATGCGACAGAGTTATTAACTGCTGATTGCATTTTCTCCAGAAATCAGTAAAATTTTCGGGCTTTTAATATGACACCGGACTCCGTTCCTCGATGGGGTCCGGTTGTTTTATTCA
HBG114333	Sdy	82777968	rpsP	14	-	-	ATGACCTTATGCGACAGAGTTATTAACTGCTGATTGCATTTTCTCCAGAAATCAGTAAAATTTTCGGGCTTTTAATATGACACCGGACTCCGTTCCTCGATGGGGTCCGGTTGTTTTATTCA
HBG114333	Sfl	30064008	rpsP	14	-	-	ATGACCTTATGCGACAGAGTTATTAACTGCTGATTGCATTTTCTCCAGAAATCAGTAAAATTTTCGGGCTTTTAATATGACACCGGACTCCGTTCCTCGATGGGGTCCGGTTGTTTTATTCA
HBG114333	Sso	74313199	rpsP	14	-	-	TCCGGCACCAAACTGGCTGCACCGCCGACGGCCTTTTACAGCAGAGTTAGCAACTGTTGATTGCAATTCCCGCAAAAATGAGTAAAATTTTCGGGCTTTTAATATGACACCGGACTCCGTTCCTCGATGGGGTCCGGTTGTTTTATTCA
HBG114333	Yen	123441194	rpsP	14	-	-	TAAACGAAGAAAATTGTGCTCATTACAAAACTAGCGCATAGGAATCTACGCTTTAGATTGCTTTTTGCGCCAAAATGAGTAAAATTTTCGGGCTTTTTATATTGCAACTGGACCCCGTTCCCCGATGGGGTCCAGTTGTTTTATTAACT
HBG114333	Ype	16123448	rpsP	14	-	-	GGTAAACGATGAAAATGGTACTCAGTACAAAATGTGCGAACAGGAATCTACGCTTTAGATTGCTTTTTTCGCCAAAATGAGTAAAATTTTCGGGCTTTTTATATTGCAACTGGACCCCGTTCCCCGATGGGGTCCAGTTGTTTTATTAA
HBG114333	Yps	51595184	rpsP	14	-	-	TAAACGATGAAAATGGTACTCAGTACAAAATGTGCGAACAGGAATCTACGCTTTAGATTGCTTTTTTCGCCAAAATGAGTAAAATTTTCGGGCTTTTTATATTGCAACTGGACCCCGTTCCCCGATGGGGTCCAGTTGTTTTATTAACT
HBG403430	Sen	62182827	ulaA	140	-	b	ATTTGTTTTGATTAATTCTGATACTATTTTCTCAAGAAGGCAATGGGCTATTTTTTGACTTTTGGGTAGGGGATAACGCAGTCAGGAGAAAGTTTAATCTTGCCTGGCGTCATGGGGATGTAGCCATCTTTATGATTTTACTTATTTAA
HBG402495	Sso	74311735	yedO	54	C0719	-	TGCTCAGTCCGGTTGGTGATTTGTTTTGATTTGGCGATTGATCAGATCGCACAATCCGGGCTAAGTTCCCTCAAAGTGATCTACTATTCCGCGCAGCTATTTAGCGCCTTTTTTATTTACGC
HBG151034	Sen	62182572	ptsA	96	-	a	CCATTGCCGCGCAGACAGTGGATAAAAAGGCCATTTACTGGATTTTTGTAATATCAGTATAAAAATGCGATCCGCTTCATAACTTCTGAAAAAGGTAAAACACGCGCTACCACGCTAAGTTGTGAGACAACTCGCACTTTTTGCGCTAC
HBG151034	Sty	16767376	ptsA	96	-	-	CCATTGCCGCGCAGACAGTGGATAAAAAGGCCATTTACTGGATTTTTGTAATATCAGTATAAAAATGCGATCCGCTTCATAACTTCTGAAAAAGGTAAAACCCGCGCTACCACGCTAAGTTGTGAGACAACTCGCACTTTTTGCGCTAC
HBG283217	Sen	62182668	SC4098	288	-	b	CCTGCGGAGAGTCAGTATGTGTCTGTGGCAGGCTACGATGGCGGTATTGCTGCGTCATAATAATCTTTAATTAAAATTATCTTATTGATTTTTAAAGTCAGTTTAAAAATTCACGCGATCGTGAGGAAAGCGATCTTTTTGATCGAACG
HBG438578	Sdy	82775821	SDY	106	-	-	GTCACTTATATCTTATTGATTTAATTAACATTAAATTCATTCAGAGTGAAATCGCGTAGCCTCTACTACATAGAGGTCATACAGCCGATGGCTCAACGTGATAATCTGTATCGCCGTAGCAGCGGTATTTATGTTGTCC
HBG258034	Sen	62182885	pyrB	18	-	a	TCTGTCTTACCGCGTCTGAAAAAAGACGCAGGCCTGCCGTTTTTCTTTCCGTTGAAAACCAATACCAAGCCCCTCAATTGAGGGGCTTTTTTTTGCCC
HBG258034	Sgl	85060093	SG2115	62	-	-	GGACAATTTGCCGGGAGGAACCATGCACAGCATCAGCACGTTGGCATATTTTCAGCTGCATACGTTTCACGCTGGCGGCCAATCGCCGCGGCTGCTCCCGTTATATTCTGTTATTATCGCCCCTCAATGAGGGGCTTTTTTTGCACGCA
HBG258034	Sty	16767705	pyrB	18	Peptide leader	-	GGGGTTTTTTTTTGCCC
HBG258034	Sfl	30065468	pyrB	19	Peptide leader	-
HBG290342	Ype	16123957	YPO3822	35	-	a	CGAAATCCGATGGTTTAACAAAAGCAAATAGCTTAACCAAGGTAAAGAATTTACCTTAATCGTTTGCGTTAAAATTAACCATTGCATTCGTTGCGCAAACGCGTATTATGCCGCCGCGCCGTAGATCTTGCGGCATATTTTGTTTGGGT
HBG290342	Yps	51594568	yhhQ	35	-	-	AACGAAATCCGATGGTTTAACAAAAGCAAATAGCTTAACCAAGGTAAAGAATTTACCTTAATCGTTTGCGTTAAAATTAACCATTGCATTCGTTGCGCAAACGCGTATTATGCCGCCGCGCCGTAGATCTTGCGGCATATTTTGTTTGG
HBG364706	Ype	16123462	YPO3309	102	-	a	CCACACTCAGTTATGCGAAACGTCTCGCAGCATGTAATGAAAATAAGTACTTTCCCGTACAAAGCTTTACCTGTGGGGCTTAGCTGTTAGTATCAAAAGAGCCGAGCGAATAGCGGTGAGAGGGGAGAAAACCCCTTTTTAAAAGGGGA
HBG364706	Yps	51595171	YPTB0821	102	-	-	AACCACACTCAGTTATGCGAAACGTCTCGCAGCATGTAATGAAAATAAGTACTTTCCCGTACAAAGCTTTACCTGTGGGGCTTAGCTGTTAGTATCAAAAGAGCCGAGCGAATAGCGGTGAGAGGGGAGAAAACCCCTTTTTAAAAGGG
HBG505310	Ype	16123370	YPO3211	36	-	a	TAATTGATTAAAAACAGACGGAATGCAAAATTATGGATAACAAAGATTGTATCGCTACGGTGTATTGTTCAAACTGAAAAGATAATATTTTCATTATCATAGTTATCCAGATCACAGTTATCCTGCCTAGCAGGGTATTTTGATCGCGA
HBG505310	Yps	51595264	yajF	36	-	-	ATTGATTAAAAACAGACGGAATGCAAAATTATGGATAACAAAGATTGTATCGCTACGGTGTATTGTTCAAACTGAAAAGATAATATTTTCATTATCATAGTTATCCAGATCACAGTTATCCTGCCTAGCAGGGTATTTTGATCGCGAGA
HBG404305	Ype	16123489	YPO3336	16	-	a	GGTGAGTATTTAATACGCCATAAACTGGCCTCAACATATTGAGGTAATTTAGATTAAGCGGCTATCAAGGCCTGAGTTCTTCATTCACGGAGCTCAGGCCTTTTCCGTTTCAGT
HBG404305	Yps	51595145	YPTB0795	16	-	-	GGTGAGTATTTAATACGCCATAAACTGGCCTCAACATATTGAGGTAATTTAGATTAAGCGGCTATCAAGGCCTGAGTTCCGTCATTCACGGAGCTCAGGCCTTTTCCGTTTCA
HBG398450	Ype	16123463	YPO3310	45	-	a	AATAATATGATGCCCATCAAGGTAAGAGCCGTTTTTCCTCAGTACATTATTGGCAACCTTGATTTGCTGCGGTCATCACCCAGTACCACGGCCAATAATATGCAGTTAAGCTACAGGCAAATCGTGTACTGCTTGTTATTTATTCAGCA
HBG398450	Yps	51595170	YPTB0820	45	-	-	AAAATAATATGATGCCCATCAAGGTAAGAGCCGTTTTTCCTCAGTACATTATTGGCAACCTTGATTTGCTGCGGTCATCACCCAGTACCACGGCCAATAATATGCAGTTAAGCTACAGGCAAATCGTGTACTGCTTGTTATTTATTCAG
HBG344655	Ype	16123212	YPO3035	69	-	a	GACGCCCTTCTCCTTGATGCCGAGGGGGGGTTAGCCGCACGATTTTGGGTATACGTCGGAGAGTGATGATTAACGCCCTGTGGACTTTGCGTCGGCAGGGCGTTTTTACTGCAG
HBG344655	Yps	51597073	YPTB2757	42	-	-	GACGCCCTTCTCCTTGATGCCGAGGGGGGGTTAGCCGCACGATTTTGGGTATACGTCGGAGAGTGATGATTAACGCCCTGTGGACTTTGCGTCGGCAGGGCGTTTTTACTGCAG
HBG406508	Ype	16123333	apbA	93	-	a	TCCTGATAAAATAAATGGCGAGCATAATAACCGCTTTATTCCCAGAGACAAAATTAAGCTGCTAACTATCGCACAATGCCTCTATCTTTACCGTTAGCTTTATACTTGTGGTTAACGTTTCGTTTATCGCT
HBG406508	Yps	51595295	panE	93	-	-	ATTCCCCACTCCTGATAAAATAAATGGCGAGCATAATAACCGCTTTATTCCCAGAGACAAAATTAAGCTGCTAACTATCGCACAATGCCTCTATCTTTACCGTTAGCTTTATACTTGTGGTTAACGTTTCGTTTATCG
HBG543914	Ype	16123321	YPO3159	41	-	a	TCCATAAACAGGCTTAATAGCAGTAGTCATTCTGGCCTGATTTAGGGTATTAGTAGATGAGAATTTTACAAACGGCTCTAGGGCCGTTTGTGTTTCTGT
HBG543914	Yps	51595307	YPTB0957	41	-	-	TCCATAAACAGGCTTAATAGCAGTAGTCATTCTGGCCTGATTTAGGGTATTAGTAGATGAGAATTTTACAAACGGCTCTAGGGCCGTTTGTGTTTCTGTAT
HBG363345	Plu	37526800	plu2910	102	-	b	TTGTTATTTTGTGGGAAATTAATATTGACGATTTCGGAAAAATAGCCTATCGTTATTCCAACGATGGGTAATTGCACTTCGTTGAAACCAAAAGAATCCCAAGCCTCGCTATTCCGCGAGGTTTTTTTCATATAT
HBG431528	Sen	62181188	SC2618	95	-	-	AGTGATGCGGAGTCTACATGTTCCAGCCGACCGCAAAGCTCACACAGGCAGGACCACAATCTGATACCGCGATAGCTTTTGCTGATCGCGCCGGAGCGGTAACCGGCAACAATTTAAGCCTCGGTGATTGCCGGGGCTTTTCTGTTTGT
HBG020849	Plu	37526649	upp	31	-	a	TAGCAATTCTAACAGTCTAAGCAAACGTTTGCGAGACTCTTGTTTAGGATCTCGGTTCTCGGCAATTAGGGCTATGTTTGATGAAAATCAACGGATTGGTAGTGGTGTTATGGGTAAAAGACGGTATAATCTCGCCGTTTTTTTGTCTG
HBG020849	Sen	62181065	upp	114	-	-	TTGGTAAAAAAGAAAAGGATATCCAGCACTTGGTTTACGACAGGCGGTCGGGACAGGTCATTCACCCTTAAAATTGCTAATATTCAAACGGTTGTTAGCCTTTATCGCCTGTTTCAACGTGAGTGATTTATACTCACTTTTCCGCTATC
HBG020849	Sty	16765818	upp	114	-	-	TTGGTAAAAAAGAAAAGGATATCCAGCACTTGGTTTACGACAGGCGGTCGGGACAGGTCATTCACCCTTAAAATTGCTAATATTCAAACGGTTGTTAGCCTTTATCGCCTGTTTCAACGTGAGTGATTTATACTCACTTTTCCGCTATC
HBG343716	Sen	62179929	btuC	54	-	a	CAGATCCAGGCATAACATCCATCAGGGTGTATTGCGGCAGATACGCTGCCATCCCGAAAGTAGATCAGCGGGATGACAGCGTATCTGTCAGCCTGAAAGATGACCCGTATAACTAAAAAGGCCGCATTGCGGCCTTTTTTCTTTCAAGT
HBG343716	Sty	16764691	btuC	54	-	-	CAGATCCAGGCATAACATCCATCAGGGTGTATTGCGGCAGATACGCTGCCATCCCGAAAGTAGATCAGCGGGATGACAGCGTATTTGTCAGCCTGAAAGATGACCCGTATAACTAAAAAGGCCGCATTGCGGCCTTTTTTCTTTCAAGT
HBG453194	Sen	62179653	ycdW	89	-	a	AAATTGTCGCTCCAGCATTACTGGAACGGGCGCTAATGTAGGGAAATATCTTTTCTACGTCAATCAACTTTTTTAAAAAAAAGCGCGTTTATACAAACTTCCACCAATCTGTGGTTTTAATAAGCGAAAACTGCTTTTTTTGCCCGCG
HBG453194	Sty	16764491	ycdW	89	-	-	AAATTGTCGCTCCAGCATTACTGGAACGGGCGCTAATGTAGGGAAATATCCATTCTACGTCAATCAACTTTTTTCAAAAAAAAGCGCGTTTATACAAACTTCCACCAATCTGTGGTTTTAATAAGCGAAAACTGCTTTTTTTGCCCGCG
HBG437463	Sen	62179784	terS	13	-	b	CTCCTTATGAAAATTTTCAGGGAAAAGCCAGATCCGTTCTTCTTATCGTTTATTAACTGTTTTTAAAGGTTTTTTTAGAAAAAAGAAAGGATCTGCTGAATAACGTTTTTAGTTAAAAACGAAGATCGCAGATCCTTTCCTGTTTCCGG
HBG431834	Sty	39546330	STM1868.1N	136	-	-	TTGAAAATGATAATCAATATCGCAAAATGAAATAAATAATCATTAAGTGGTAGTTGTTGATAATTGTTCGCATTTTAAAAAGGTACTCCCGGCGGGGCGGCCTGCCACGGGGCGGCAGCGGCGCGGGATTTGGCGCATTTTTGATTTTT
HBG010602	Sty	16765930	STM2609	13	-	-	ACTCCTTATGAAAATTTTCAGAGAAAAGCCAGATCCGTTCTTCTTATTGTTTATTTCCTGTTTTTAAAGGTTTTTTTAGAAAAAAAGAAAGGATCTGCTGGATAACGTTTTTAGTTAAAAACGAAGATCGCAGATCCTTTCCTGTTTCC
HBG053760	Sen	62179487	serS	22	-	a	GCTTATGAGATCTGCGGGTATAGCGCAATGGATGCGTTGTTGCTGTCGTCGGTCAGGTAAGGCGAAAACGTCGCTATTACGTAAACGCGGTTTACGTTCATCAATACAATCAGAGGCGATCATCAATTGATCGCGTTTCCTTTTATTAT
HBG053760	Sty	16764324	serS	22	-	-	GCTTATGAGGTCCGCGGGTATAGCGCAATGGATGCGTTGTTGCTGTCGTCGGTCTGGTAAGGCGAAAACGTCGCTATTACGTAAACGCGGTTTACGTTCATCAATACAATCAGAGGCGATCATCAATTGATCGCGTTTCCTTTTATTAT
HBG213086	Sen	62179433	ybjK	50	-	a	AGCGTCAGGCCAGAAAATAGAAGCGAGAGGTAAACATTAGCAAGCTTGTGTACATTTGTACATATCGTCGTCATACTTCGTTGTGCAGACAGTTTTTGCTGTCTGTTTTTTCAGCGTAA
HBG213086	Sty	16764231	STM0869	50	-	-	AGCGTCAGGCCAGAAAATAGAAGCGAGAGGTAAACATTAGCAAGCTTGTGTACATTTGTACATATCATCGTCATACTTCATTGTGCAGACAGTTTTTACTGTCTGTTTTTTCAGCGTAA
HBG218141	Sen	62179464	ybjD	22	-	a	GCGTACATGACACTACCGAATTCCAGACTATCAGTAAAGCGACACCGTCAGCCGTACATTTATCAGACATTTGCCCCAGGCAAAGGGGGGGAATATCACGCCTGGCGGACGCATTTGCCGTTATACTGCGGTGAATTTTATGGAGTGAT
HBG006370	Sty	16764301	ybjD	22	-	-	GCGTACATGACACTACCGAATTCCAGACTATCAGTAAAGCGACACCGTCAGCCGTACATTTATCAGACATTTGCCCCAGGCAAAGGGGGGGAATATCACGCCAGGCGGACGCATTTGCCGTTATACTGCGGTGAATTTTATGGAGTGAT
HBG179089	Sen	62179953	SC1383	54	RprA RNA		CTGATCGACGCAAAAAGTGCTCATGCCTACTATTAGCACACGGTTATAAATCAACACATTGATTTATAAGCATGGAAATCCCCTGAGTGAAACAACGAATTGCTGTGTGTAGTCTTTGCCCGTCTCCTACGATGGGCTTTTTTTTAACT
HBG214784	Sty	16764713	ydiL	165	RprA RNA		CTGATCGACGCAAAAAGTGCTCATGCCTACTATTAGCACACGGTTATAAATCAACACATTGATTTATAAGCATGGAAATCCCCTGAGTGAAACAACGAATTGCTGTGTGTAGTCTTTGCCCGTCTCCTACGATGGGCTTTTTTTTTAAC
HBG437665	Sbo	82543941	SBO_1441	189	RprA RNA		CTGATCGACGCAAAAAGTCCGTATGCCTACTATTAGCTCACGGTTATAAATCAACATATTGATTTATAAGCATGGAAATCCCCTGAGTGAAACAACGAATTGCTGTGTGTAGTCTTTGCCCATCTCCCACGATGGGCTTTTTTTTAACA
HBG214784	Sfl	30063203	S1851	133	RprA RNA		GATCGACGCAAAAAGTCCGTATGCCTACTATTAGCTCACGGTTATAAATCAACATATTGATTTATAAGCATGGAAATCCCCTGAGTGAAACAACGAATTGCTGTGTGTAGTCTTTTCCCATCTCCCACGATGGGCTTTTTTTTAACATT
HBG214784	Sso	74311985	SSON_1466	106	RprA RNA		CTGATCGACGCAAAAAGTCCGTATGCCTACTATTAGCTCACGGTTATAAATCAACATATTGATTTATAAGCATGGAAATCCCCTGAGTGAAACAACGAATTGCTGTGTGTAGTCTTTGCCCATCTCCCACGATGGGCTTTTTTTTAACA
na	Sbo	3780069	codon recognized: AGA	125	-	b	TTGCCAGTACACCTCAGACGTTGGTTTCATAGTTACCAGTCTCATAGGAGCGGACAATTTTCCGTTAGGGCGGTAAATTGTACTTTGATACATGAAAATACGGGTTTTCTTGATTCAGACGCGCAGCGGTGTGCGTTTGTTTGCCGCTA
HBG001185	Sfl	30063438	amn	59	-	-	ACTTACTTTGCCGGGAACTGGCATAGCATCGCCATTTATTTGCTGGCTGGATGCCTGATTTCTGCAATGACCGCTTTATTGATGAAAGACAATCAACGCTCGTGATAGCCTGGCGAAGATCATCCGATCTTCGCCTTATACTTTTGTTT
HBG437789	Sbo	82524678	SBO_P015	5	-	b	AGTAACCCCTTGTCGGGACCACTCCGACCGCGCACAGAGGCATTTTCATCGCTGACAGGCCGCATTGCCTCGCAGGGCTGGAGGAGGATCGGTGATATCCGGACGACCGTACCGGCTTACGCCGGGCTTCGGCGGTTTTACTCCTCTGC
HBG363883	Sbo	82524755	SBO_P092	172	-	-	CCCGGATCATGGACGACTGGGGGCAGTAATCATGCCGGGTCTGGCTGGCTAACACCCCATTATAAGGGGTACGAATAAAGTAACGGGGGTAAGGTGAAATCTGTCAATCAGTACCGGCTTACGCCGGGCTTCGGCGGTTTTACTCCTGT
HBG535696	Sbo	82524687	SBO_P024	111	-	b	AACGAGAGATGAGTTCGGGGTCGAGGTAATCCCCAGAGAAGTCAGTGGGTTACGCAGAGAATCGTAACGGGATACCAGATCAAGAGCCTGTCCAATGTGCATAAAAAAATCCGGAAACAAGTGAGCGTTTCCGGATTCTTACACAGCCA
HBG000875	Sso	74310807	ldcC	48	-	-	GTGAGCGTTTCCGGATTCTTACACAGCCACTGGATCGGTCAACTGATCCTTAACTGATCGGCATTAGTCACTTCGGTGGCCCTTTTTTATCGCCAC
HBG235870	Sso	74314326	SSON_3987	253	-	-	GTAAAGAGATTCAGTTTGCGGTGCAGTCAGGGCCAATGTTGATGGAAAACAGTGTAATTAATCCGCGTATTCATCCCAACGTCGCCTCACGTAAAATTCGTAACGGTGTTGGGATTAATAAACATGGGAATGCCGTGTTTTTGTTGAGC
HBG413098	Sty	16764321	ftsK	32	-	a	CACGGAACAGGTGCAAAATCGCTGTAGTTTGATTACACTCCTGTTAATCCATACAGCAACAGTGCCGGGGCAACCCGGTGCTGTTGTCCGTTTTAGCATCGGGC
HBG413098	Sgl	85059086	SG1108	27	-	-	GGAGCATTCCAGGTGCAAATACGGTTTGTTTTGGTTACACTCCTGTGAATTCATACAGTCCCAGCGCCGGACAGCACCTCGGCGCTGTTATTATATCGG
HBG433841	Sty	16764379	STM1019	113	-	a	ACAGGAAGATCGAGACAAAGTTAGCATGGCGATATATGGAAATGTCGGAGCAGAACACCAAGAAGTAAGCGTAATTTGAATGAATGTGAACCCGCCGAGTACGGGTTTTCTTTTATCTGAACCCGCTGCGGCGGGTTTTTTGCCTAAAA
HBG433841	Sty	16765941	STM2621	113	-	-	TCACAGGAAGATCGAGACAAAGTTAGCATGGCGATATATGGAAATGTCGGAGCAGAACACCAAGAAGTAAGCGTAATTTGAATGAATGTGAACCCGCCGAGTACGGGTTTTCTTTTATCTGAACCCGCTGCGGCGGGTTTTTTGCCTAA
HBG216848	Eca	50121776	ECA2852	15	-	b	AGATTGCGAGCTGTTTTCCAGTCACACCACACCAAATCTATTTATCACTCTCCCCGATGCATAATGCGCCAGCCGGTAAGGGCTGGCGTATTTGCTTTTATG
HBG431738	Sen	62182706	SC4136	187	-	-	TAATTTGCTGATGACTATTTTTTATTTATGAGCTGAGAGCTTATGCGATACCTATTATTGGGGAAGATATAGTTAGTGCAATAATTGATGTCTACCTAATTAAAAAATGAAGAGTGTTTTTAATTAAAGCACTCATCTTTGTTGTGGGC
HBG168033	Eca	50121669	rplY	13	-	a	GCACATGAAACTTGAAGTATGACGAGTAATGTTGGGATTCATTTGCCCACGAAGCCATATTCCGCTAGAATTTAGCCCGCTTTTGTCCGCAAAAGCTGGATAACCCAACCTGCTGCTGGGTCGCCTGTAGCAGGATTACTTTATATAAG
HBG168033	Eco	16130123	rplY	8	-	-	TGGTAGTTTTGATTGATGTATAAGGCGATTGAGTATAGAATCTCGCCCGCTTTTGCATACGCAAAGCAGATCACTTACCTGTTGCTGGGTCGCCTGTAGCAGGATTAATTTAAGAGAG
HBG168033	Plu	37526759	rplY	16	-	-	TAGATTCAGATTGGCCTATTCCATTTGCTGTAACCGCCATTTTTCGCTAGAATGCCGCCCGCTTGACACTAGCTCTATGTTAAATGTTAAGCCAAATCTCGAACCTGCTGCTGGGTCGCCTGTAGCAGGATTTATTTTCTTCTT
HBG168033	Sbo	82544597	rplY	8	-	-	TGGTAGTTTTGATTGATGTATAAGGCGATTGAGTATAGAATCTCGCCCGCTTTTGCATACGCAAAGCAGATCACTTACCTGTTGCTGGGTCGCCTGTAGCAGGATTAATTTAAGAG
HBG168033	Sdy	82776212	rplY	8	-	-	TGGTAGTTTTGATTGATGTATAAGGCGATTGAGTATAGAATCTCGCCCGCTTTTGCATATGCAAAGCAGATCACTTACCTGTTGCTGGGTCGCCTGTAGCAGGATTAATTTAAGAG
HBG168033	Sfl	30063628	rplY	8	-	-	TGGTAGTTTTGATTGATGTATAAGGCGATTGAGTATAGAATCTCGCCCGCTTTTGCATACGCAAAGCAGATCACTTACCTGTTGCTGGGTCGCCTGTAGCAGGATTAATTTAAGAGAG
HBG168033	Sso	74312706	rplY	8	-	-	TGGTAGTTTTGATTGATGTATAAGGCGATTGAGTATAGAATCTCACCCGCTTTTGCATACGCAAAGCAGATCACTTACCTGTTGCTGGGTCGCCTGTAGCAGGATTAATTTAAGAGAG
HBG190606	Eco	16130505	ung	101	-	a	AAAACCATTGTTGCTTGAGTGTATATATACTCCTCAAACACCCTTGAATCTTTGATTTAAATCAATAAAAACCACACATCAAGTATGGTCGCAAATGGATTTTATTGTTTTACATCAACTTATGCGGGTGTGAAATTTTACCAATTTAC
HBG190606	Sbo	82545035	ung	101	-	-	AAAACCATTGTTGCTTGAGTGTATATATACTCCTCAACCACCCTTGATTCTTTGATTTAAATCAATAAAAACCACACATCGATTGTGGTCGTAAATGGATTTTATTGTTTTACATCAACTTATGCGGGTGTGAAATTTTACCAATTTAC
HBG190606	Sdy	82778008	ung	100	-	-	AAAACCATTGTTGCTTGAGTGTATATATACTCCTCAACCCCCCTTGATTCTTTGATTTAAATCAATAAAAACCACACATCGATTGTGGTCGCAAATGGATTTTATTGTTTTACATCAACTTATGCGGGTGTGAAATTTTACCAATTTAC
HBG190606	Sfl	30063981	ung	101	-	-	AAAACCATTGTTGCTTGAGTGTATATATACTCCTCAACCACCCTTGATTCTTTGATTTAAATCAACAAAAACCACACATCGATTGTGGTCGTAAATGGATTTTATTGTTTTACATCAACTTATGCGGGTGTGAAATTTTACCAATTTAC
HBG190606	Sso	74313143	ung	101	-	-	AAAACCATTGTTGCTTGAGTGTATATATACTCCTCAACCACCCTTGATTCTTTGATTTAAATCAATAAAAACCACACATCGATTGTGGTCGTAAATGGATTTTATTGTTTTACATCAACTTATGCGGGTGTGAAATTTTACCAATTTAC
HBG006471	Eco	90111461	yfiC	12	-	a	GTTCTACCTCTGTGTGGGGCGCTGATTATAGACGTTACGGCTGCAATCTTCATCTGTTTGTATGGATATCGCTTCTCGGGTATTGTTCTCACCCGGTGCTATCGCCGTTTTTCCTGCAA
HBG006471	Sty	16765962	yfiC	11	-	-	GTTCTACCTCTGTGTGGGGCGCTGATTATAGACGTTACGGCCGCAATCTTCATCTGTTTGTATGGATATCCCTTCTCAGGTATTGTTTTCACCCGGCGCTGTCGCCGTTTTTTTGCAAG
HBG426447	Eco	16130212	nuoM	11	-	a	AAGGATTGTGGGATTGCCCCTGGGCATATAAGAACGTAGGTCGGATAAGCCGCCTTCGCGGTGCATCCGACACTACCCCCAGTCCGAAGAGAATTTTCTGTCGTGAGAATTCGTTGAAAATCCGGTCCTGACGGGACTTTTACAAGGAA
HBG426447	Sbo	82544755	nuoM	11	-	-	AAGGATTGTGGGATTGCCCCTGGGCATATAAGAACGTAGGTCGGATAAGCTGCCTTCGCGGCGCATCCGACACTACCCCCAGTCCGAAGAGAATTTTCTGTCGTGAGAATTCGTTGAAAATCCGGTCCTGACGGGACTTTTACAAGGAA
HBG426447	Sfl	30063703	nuoM	11	-	-	AAGGATTGTGGGATTGCCCCTGGGCATATAAGAACGTAGGTCGGATAAGCTGCCTTCGCGGCGCATCCGACACTACCCCCAGTCCGAAGAGAATTTTCTGTCGTGAGAATTCGTTGAAAATCCGGTCCTGACGGGACTTTTACAAGGAA
HBG426447	Sso	74312795	nuoM	11	-	-	AAGGATTGTGGGATTGCCCCTGGGCATATAAGAACGTAGGTCGGATAAGCCGCCTTCGCGGTGCATCCGACACTACCCCCAGTCCGAAGAGAATTTTCTGTCGTGAGAATTCGTTGAAAATCCGGTCCTGACGGGACTTTTACAAGGAA
HBG424322	Eco	90111453	pepB	11	TPP	a/b	ACGCCGCAGATGCGTTGGCTGCGCTCGTTCACCCCAGTCACATAGTTATCTATGCTCCTGGGGCTTCACTCACTTGCCGCCTTCCTGCAACGCGAATCATTTAGCGGAAAAATCCTGGGGCTGCCAACTGGCGGCCCTTTTACAAAGAA
HBG450640	Plu	37526009	argS	145	TPP	-	CTGCCTCTTTGTTGGCCGCACTCGCTCACCCCGGTCACATAGTTACCTATGCTCCCGGGGATTCTCTCCCTTGCCGTCGCGATCCATCTTGAAATCCATAGGGTATAGTTACCATCATGATTTTGCGGGAAGACGCGTTTTTTATCTTC
HBG363398	Plu	37526035	plu2119	156	TPP	-	ATTGCCTCTTTGTTGGCTGCGCTCACTCACCCCGGTCACATAGTTACCTATGCTCCCGGGGATTCACTCCCTTGCCATCGCGATGCATCTTGAAATCCATAGGGTATAGATATTTACCCGATCATACAATTTCGGGATTTTATTTATTC
HBG026638	Plu	37526275	plu2374	18	TPP	-	CACTCGCTCACCCCGGTCACATCGTTATCTATGCTCCCGGGGATTCACTTCCTTGCCGTCGCGATGCATCTTGAAATCCATAGGGTATATATTTTGTTGAGACTTTTTATTTACTACTTAGCCTGGCTTGCCGGGCCTATTATTTGAAA
HBG542823	Plu	37527611	plu3749	84	TPP	-	GGATATATATCTATTTGTTAATTATTATCATTCCCTTACACATAATGATACACCCGCAGAATTTGTTGATGAGCTTGGTATTATATTAAATGTAAGTAATCACCTTATAAAATTTAAGGCTGCGCTATGTGTGGCCTTTTCTTATTCTA
HBG302075	Sen	62181796	rbfA	15	TPP	-	ATAGTTATCTATGCTCCCGGGGATTTACGAGCTTGCCGCCTTGTTGCAATCCAAAATCCTTAGAAGATGATTAGGCGTAGGCCGGGTAAGCGAAGCGCCACCCGGCAAGAAATTTAAAAAGGGGCTTATGGCCCCTTTTTTGTCTTTAT
HBG302075	Sty	16766583	rbfA	15	TPP	-	ATAGTTATCTATGCTCCCGGGGATTTACGAGCTTGCCGCCTTGTTGCAATCCAAAATCCTTAGAAGATGATTAGGCGTAGGCCGGGTAAGCGAAGCGCCACCCGGCAAGAAATTTAAAAAGGGGCTTATGGCCCCTTTTTTGTCTTTAT
HBG244366	Yen	123443298	htpG	41	-	-	TGACCCCATTTGTTACTCACTGTTCGATTTTATCTATACCCGTCATCTTTCAAATTACAGGTGTGTTGGCTGCACTCGTTCACCCGAGTCACTGACTGGAGTCAGCTCATTGGGCTAACAGGCTTGCCGTCGGCCTGTATTTTTGAAAT
HBG006607	Eco	16130720	mltA	15	-	a	TTTTTTTACCCCGATCACGGATTTGGCATGATTTTGAACAAAAACAAATCACTAAAGCCTATTTTTTGTGCAAAATTTGCGTCAGGGAGAGGCTGCTCATTTCATTAAACGCGGCGGTTTGTTATCTTCGTTGCGCCTTATTTTTTAAC
HBG533598	Sbo	82545111	mltA	15	-	-	TTTTTTTACCCCGATCACGGATTTAGCATGATTTTGAACAAAAACAAACCACTAAAGCCTATTTTTTGTGCAAAATTTGCGTCAGGGAGAGGCTGCTCATTTCATTAAACGCGGCGGTTTGTTATCTTCGTTGCGCCTTATTTTTTAAC
HBG006607	Sdy	82778192	mltA	15	-	-	TTTTTTTTACCCCGATCACGGATCTGGCATGATTTTGAACAAAAAAAATCACTAAAGCCTATTTTTTGTGCAAAATTTGCGTCGGGGAGAGGCTGCCCATTTCATTAAACGCGGCGGTTTGTTATCTTCGTTGCGCCTTATTTTTTAAC
HBG006607	Sfl	30064158	mltA	15	-	-	TTTTTTTACCCCGATCACGGATTTAGCATGATTTTGAACAAAAACAAACCACTAAAGCCTATTTTTTGTGCAAAATTTGCGTCAGGGAGAGGCTGCTCATTTCATTAAACGCGGCGGTTTGTTATCTTCGTTGCGCCTTATTTTTTAAC
HBG006607	Sso	74313384	mltA	15	-	-	TTTTTTTACCCCGATCACGGATCTGGCATGATTTTGAACAAAAACAAATCACTAAAGCCTATTTTTTGTGCAAAATTTGCGTCAGGGAGAGGCTGCTCATTTCATTAAACGCGGCGGTTTGTTATCTTCGTTGCGCCTTATTTTTTAAC
HBG285406	Eco	16130672	ygcM	56	-	a	GATAACTAATAACCAAATCGACTAACCTGTTTTAGCAATAGTCTTTAACAACAAAATAGATTAACCAACCTAATGAAAAACAAATGAATTTAGCCAATCATTAAGATAAATCAGCGATTTTGCGCAACAAAGTCGTTTTAGATAATGCG
HBG285406	Sdy	82778135	ygcM	56	-	-	GATAACTAATAACCAAATCGACTAACCTGTTTTAGCAATAGTCTTGAACAACAAAATAGATTAACCAACCTAATGAAAAACAAATGAATTTAGCCAATCATTAAGATAAATCAGCGATTTTGCGCAACAAAGTCGTTTTAGATAATGCG
HBG285406	Sfl	30064114	ygcM	59	-	-	GATAACTAATAACCAAATCGACTAACCTGTTTTAGCAATAGTCTTTAACAACAAAATAGATTAACCAACCTAATGAAAAACAAATGAATTTAGCCAATCATTAAGATAAATCAGCGATTTTGCGCAACAAAGTCGTTTTAGATAATGCG
HBG285406	Sso	74313335	ygcM	56	-	-	GATAACTAATAACCAAATCGACTAACCTGTTTTAGCAATAGTCTTTAACAACAAAATAGATTAACCAACCCAATGAAAAACAAATGAATTTAGCCAATCATTAAGATAAATCAGCGATTTTGCGCAACAAAGTCGTTTTAGATAATGCG
HBG171491	Yen	123443781	YE3593	49	-	a	AACGGTTTGAGAGGGATATCACAGTTTCAGTTTGATTTAGATCAAGAAAATCCATTTCTATACAATAGCTTACCTTTCTATTCAATTCTGTCTTTGACCCTCCCCCAAGGGGAGGGTTTAGATTATCG
HBG171491	Ype	16121305	YPO1003	35	-	-	AATGATTGGCTGAGTTATCTCTTCTCTCTCATCCCGTTTAGAGATTGCACGGTCATGTTCATATTGTCTTCTACTTTAATTAAAAAATTTACCTTTCTATTCAATTCTGCCTTTGACCTTCCCCCAGGGGGAGGGTTTAGTTTGTAGGC
HBG171491	Yps	51597604	YPTB3304	35	-	-	TTAATGATTGGCTGAGTTATCTCTTCTCTCTCATCCCGTTTAGAGATTTCACGGTCATGTTTATATTGTCTTCTACTTTAATTAAAAAATTTACCTTTCTATTCAATTCTGCCTTTGACCTTCCCCCAGGGGGAGGGTTTAGTTTGTAG
HBG000411	Yen	123443862	bacA	29	-	a	TTTTTGCTGCACCACGACATAAAAATGCAACCCTATATTGATAATGTGGTCCGAGTTATTGATTAACGTGATATTTTTTACATACAGAAATTGAACGGCACTGTTTCTCACATTGCCGTTTTTTTTTTTGGA
HBG000411	Ype	16120974	uppP	26	-	-	AAGTCGCCGCTGTGTGAAGGGTGTTCCTTTCAGCCGAATCGCTGATGAGAGCCAGCTTCCCGGGCTGTGGCCCCAATTATTTTGGGTATGAATTAAATTCTAAATAGAACGGCACTGTTTTCAGCATTGCCGTTTTTTTGTGGTTTTCC
HBG000411	Yps	51597710	uppP	26	-	-	TGAAGTCGCCGCCGTGTGAAGGGTGTTCCTTTCAGCCGAATCGCTGATGAGAGCCAGCTTCCCGGGCTGTGGCCCCAATTATTTTGGGTATGAATTAAATTCTAAATAGAACGGCACTGTTTTCAGCATTGCCGTTTTTTTGTGGTTTT
HBG236852	Yen	123444099	nusE	78	-	a	GATTTTCAACACTGGCTTGCTTCCTGCTGGTATTTACGTATAATGCGCGGGCCTACCTAATCTTGATAGGTCAGATTGAAACTAATCTGTCGGTTATAGCCTAGTGCTAGAACCGAACAATACTCCCGATATGGGGGTTATATGTTGAA
HBG236852	Ype	16120546	rpsJ	78	-	-	TTTTCAACACCAGCTTGCTTCCTGCTGGTATTTACGTATAATGCGCGGGCCTACCTAATCTTGGTGGGTCAGATTGAAACTAATCTGTCAGTTACAGCCTAGTGTTGTCACTGAACAATACTCCCGATATGGGGGTTATATGTTGAACG
HBG236852	Yps	51597989	rpS10	78	-	-	GATTTTCAACACCAGCTTGCTTCCTGCTGGTATTTACGTATAATGCGCGGGCCTACCTAATCTTGGTGGGTCAGATTGAAACTAATCTGTCAGTTACAGCCTAGTGTTGTCACTGAACAATACTCCCGATATGGGGGTTATATGTTGAA
HBG535696	Sdy	82776732	SDY_1449	118	C0299 RNA		GAGATAAATGCACCGGCATCATCATAAAAAGTGAGCCAGTCAAACGGAAGGTATCGTTAAACTCACCGGTAGTGTCAGTGGGTCGTCTGAGACGCTTGCATTAGTTATCAGAGCCATCAGTAGTTAACTGGTGGCTTTGTTATTGTTGT
HBG443446	Sfl	30063045	S1661	29	-	-	TGGAGATAAATGCACCGGCATCATCATAAAAAGTGAGCCAGTCAAATGGAAGGTATCGTTAAACTCACCGGTAGTGTCAGTGGGTCGTCTGAGACGCTTGCATGAGTTATCAGAGCCATCAGTAGTTAACTGGTGGCTTTTTTATTGTT
HBG308160	Sbo	82545226	oraA	18	Thr_leader	a	GGGAACAGGCCAGCACTGGCGTGAAAAATTACTCTCACCTCGATCCTCTAACGAATTGGGCCTGCGGGAACATTCTGCACACTCATTGACTATTAAATCTGTTTATCAGCAAAACCTGGGTCGCATCTGCGGCCCTTTTGCTTTTTTAA
HBG308160	Sdy	82778067	oraA	18	Thr_leader	-	AGGGGAACAGGCCAGCACTGGCGTGAAAAATTACTCTCACCTCGATCCTCTAACGAATTGGGCCTGCGGGAACATTCTGCACACTCATTGACTATTAAATCTGTTTATCAGCAAAACCTGGGGCGCATCTGCGGCCCTTTTGCTTTTTT
HBG308160	Sfl	30064058	recX	18	Thr_leader	-	AGGGGAACAGGCCAGCACTGGCGTGAAAAATTACTCTCACCTCGATCCTCTAACGAATTGGGCCTGCGGGAACATTCTGCATACTCATTGACTATTAAATCTGTTTATCAGCAAAACCTGGGGCGCATCTGCGGCCCTTTTGCTTTTTT
HBG308160	Sso	74313263	oraA	18	Thr_leader	-	GAGAGGGTTAGGGTGAGGGGAACAGGCCAACACTGGCGTGAAAAATTACTCTCACCTCGATCCTCTAACGAATTGGCTGCACACTCATTGACTATTAAATCTGTTTATCAGCAAAACCTGGGTCGCATCTGCGGCCCTTTTGCTTTTTT
HBG214814	Sdy	82776413	SDY_1114	13	-	b	AAATCCCCCTTTAATGTTATAAAAATGATAATCAAAAAACAGCCCCCTATTTCTGACACCTACAGATGGCAAGAAATAGCGCCTGCCAGGCGTCTTTTCCGGCCATTGTCGCAGCGCTGTAACGCGTAAAATAGTGCTTTCTCTTACTC
HBG214812	Sdy	82776416	SDY_1117	80	-	-	CTGTATAACAAATGGTCGGAGTGCCGCGATGAAACTGCGCAAAATCCTGAAAAGTATGTTCAATAACTATTGCAAGACGTTCAAAGACGTACCGCCAGGCAATATGTTCCGATAACAAAAAACCTGCTCCGGCAGGTTTTTTTGTGTCC
HBG193296	Sdy	82778453	insA	128	-	-	ATAGATTTTATAATTGCAAATCTCATAATTTTTTAATTGTTCTTCGGTAATATCTCCAAGCTCATTTAAACAACTTTCGACAAACTTAATTTTTTCTTCAGAATACATATCGCTAATGCTTGTTAAAACAGGCGTTATTTTTAGTAAAT
HBG370559	Sen	62180898	nuoA	74	-	a	GCACTTAATGTTAATGGTGATGAATTGATGTAAATTAATGTGAAGGAACTTTTGTTAAAGTTGACAAAAGGTTATAGAAAGGAGTAAAAAACCACATCAATTAGCTGTTTTTATCATTTTCTACAGTAATTGTAGGGTTTTTTTTATTC
HBG370559	Sty	16765655	nuoA	74	-	-	GCACTTAATGTTAATGGTGATGAATTGATGTAAATTAATGTGAAGGAACTTTTGTTAAAGTTGACAAAAGGTTATAGAAAGGAGTAAAAAACCACATCAATTAGCTGTTTTTATCATTTTCTACAGTAATTGTAGGGTTTTTTTTATTC
HBG129935	Sen	62180880	menF	9	-	a	ATCCCCCCACTGAACAGAATTGCAACCCTCCCTAAATGAGGTACTGCTTTTTTAGGGCAGTACCCCGTATAATGTGGGGTTTTTAACAGGG
HBG129935	Sty	16765637	menF	9	-	-	ATCCCCCCACTGAACAGAATTGCAACCCTCCCTAAATGAGGTACTGCTTTTTTAGGGCAGTACCCCGTATAATGTGGGGTTTTTAACAGGG
HBG226413	Sen	62180761	yohI	10	-	a	GCACTTTACGTGACGTAGCGTGGCGTTTGCGCCGCCACCCGGCAAAAAGTTTTGCTCATCGCAGAGAGGCGTTATGATAGCGCCTCTTTTTTTGCTGT
HBG226413	Sty	16765504	yohI	10	-	-	GCACTTTACGTGACGTAGCGTGGCGTTTGCGCCGCCACCCGGCAAAAAGTTTTGCTCATCGCAGAGAGGCGTTATGATAGCGCCTCTTTTTTTGCTGT
HBG214820	Sen	62180559	yodD	39	-	a	CATTTTCCTCCTGTCGCTTTGTGCCAGTGTAGAACAATTTTCTGCGTCTGACAGCGCCTTGCCGGCGTGTTTGCTGGTTTTCTCAACGGTC
HBG214820	Sty	16765321	yodD	39	-	-	CATTTTCCTCCTGTCGCTTTGTGCCAGTGTAGAACAATTTTCTGCGTCTGACAGCGCCTTGCCGGCGTGTTTGCTGGTTTTCTCAACGGTC
HBG402495	Sen	62180527	yedO	53	-	a	TGCTCTACGTTGCCCGGCAGGCAGTGCGCCGCCGGGCAATATCAACCTCATACTATGTCAGCAAACGGAGGCGCGTGAATCGGCGCCTTTTTTATTTCCG
HBG402495	Sty	16765291	yedO	53	-	-	TGTTCTACGTTGCCCGGCAGGCAGTGCGCCACCGGGCAATATCAACCTCATACTATGTCAGCAAACGGAGGCGCGTGAATCGGCGCCTTTTTTATTTCCG
HBG149607	Sen	62180320	ychJ	12	-	a	CGTACTTAACGACTTCCCCTGGCTTCAAGACGTAGCAACATCGCCACTGCTCAGTTAACATAATGCCACCCTGGCGTTCAACGCCGTTTTTTATATTCAG
HBG149607	Sty	16765099	ychJ	12	-	-	CGTACTTAACGACTTCCCCTGGCTTCAAGACGTAGCAACATCGCCACTGCTCAGTTAACATAATGCCACCCTGGCGTTCAACGCCGTTTTTTATATTCAG
HBG149607	Sdy	82776574	ychJ	12	-	-	TATTCCCGCAAGATTCCCCTGGAATGCAATCGTAGCCACATCGCTACTGCTCGGTTAACATAGTGCTACTCAGGCGGTTAATACGCCGTTATTGTTTCCA
HBG448785	Sen	62180289	trpE	18	Tryptophan operon leader		AAGTTCACATGAAGAGGGTATCTAAAATGGCAGCGACATTTGCATTACACGGTTGGTGGCGCACTTCCTGATAGCGGGCGGTGTATGAACAGCTGTAATCAGCCAAACGATACCCGGCCCGCCTGTTAAGCGGGCTTTTTTTTGAACAA
HBG448785	Sso	74312366	trpE	17	sORF Tryptophan operon leader		ATGAAAGCAATTTTCGTACTGAAAGCTTGGTGGCGCACTTCCTGAAACGGGCAGTGTATTCACCATGCGTAAAGCAATCAGATACCCAGCCCGCCTAATGAGCGGGCTTTTTTTTGAACAA
HBG448785	Eco	16129225	trpE	17	peptide leader Tryptophan operon leader		AACGGGCAGTGTATTCACCATGCGTAAAGCAATCAGATACCCAGCCCGCCTAATGAGCGGGCTTTTTTTTGAAC
HBG448785	Sty	16765067	trpE	18	peptide leader Tryptophan operon leader		TAGCGGGCGGTGTATGAACAGCTGTAATCAGCCAAACGATACCCGGCCCGCCTGTTAAGCGGGCTTTTTTTTGAACAA
HBG448785	Sty	82544282	trpE	17	peptide leader Tryptophan operon leader		AACGGGCAGTGTATTCACCATGCGTAAAGCAATCAGATACCCAGCCCGCCTAATGAGCGGGCTTTTTTTTGAACAA
HBG448785	Sdy	82776621	trpE	17	peptide leader Tryptophan operon leader		AACGGGCAGTGTATTCACCATGCGTAAAGCAATCAGATACCCAGCCCGCCTAATGAGCGGGCTTTTTTTTGAAC
HBG448785	Sfl	30062787	trpE	17	peptide leader Tryptophan operon leader		AACGGGCAGTGTATTCACCATGCGTAAAGCAATCAGATACCCAGCCCGCCTAATGAGCGGGCTTTTTTTTGAAC
HBG215217	Sen	62180133	hdeB	64	-	a	TTGTCGTGGTCTACTTTTTCGCCTTAAAATCTGCTCGCCATGTTGCTTTATTCATCAAACATCAAAATCAGTCAACGTAAATATCAATAATAGCCATATCACGGAGGGTGATCTTTATTCCTGAGAGAGGAGGGGTATTATTTTCTGTG
HBG215217	Sty	16764906	STM1562	64	-	-	TTGTCGTGGCCTACTTTTTCGCCTTAAAATCTGCTCGCCATGTTGCTTTATTCATCAAACATCAAAATCAGTCAACGTAAATATCAATAATAGCCATATCACGGAGGGTGATCTTTATTCCTGAGAGAGGAGGGGTATTATTTTCTGTG
HBG536105	Plu	37524825	plu0826	171	-	b	ATATCGTGATCTTGTGGTCATAATATTTAGAGAGTGAAATTCTCTGTTATTTGTCTCCACTCCATCCTACTCAGTTGGACGCGGTCTATTGTTCTCTCTAACGCCACGTATTAAATGATGGCTATTTTACGCTGTCATTTTTTTACCGC
HBG536105	Plu	37524825	plu0826	80	-	-	ATATCGTGATCTTGTGGTCATAATATTTAGAGAGTGAAATTCTCTGTTATTTGTCTCCACTCCATCCTACTCAGTTGGACGCGGTCTATTGTTCTCTCTAACGCCACGTATTAAATGATGGCTATTTTACGCTGTCATTTTTTTACCGC
HBG363266	Plu	37526463	plu2571	9	-	-	GCTATTGGAATAGTATTTCTTACATATGATAAATATATCTTGCCGTTTTTTAATTAAGAATTTTTTAGAAGAACACGTAACCAGGAAGGCTATAGGTAACTATGGATTTGAGAAAACTGCGGAATTTACTGTAGATTTTTTTATAGGAA
HBG489518	Plu	37525971	plu2054	20	-	a	TGACATGGAATCTGGAATCGATAAATCTTGTCTGTAAGATCGTGATAACCCGTCATTCCGTGTATAATGGCGCCAATTTTTTTGACTCATCGAAAAGGCTGATACAGCCTTTTGATTTATA
HBG489518	Ype	16122253	YPO2010	16	-	-	CATCATTTATCGAGTCATCCTCTGAGGCTGCCATTACGCACACGGCGAAAGAGCATGATCGTGATAAATCATCATTATGTGTATAATGGCGGCATAAATTTTGATTACATCAATTCGCTAAACTTAACGGGTTGATTTTTAAGTTAT
HBG489518	Yps	51596324	ychF	16	-	-	CATCATTTATCGAGTCATCCTCTGAGGCGTGCCATTACGCACGCGGCGAAAGAGCATGATCGTGATAAATCATCATTATGTGTATAATGGCGGCATAAATTTTGATTACATCAATTCGCTAAACTTAACGGGTTGATTTTTAAGTTAT
HBG215059	Yen	123442172	YE1892	137	-	c	CAGAAGAGTAAAGCGTCCGCGCCAGGGAGGGCGCGGCTCGAGCCCCCAGGGAGGGGTTTATGGCGTCTTTACGATCTGCCTGTTTTCACCACTACGGGCACTTTGTCATTAACCTCAGGCCCATCATTTAGGGCCTTTGTTATTTCTCT
HBG221108	Yen	4713768	codon recognized: GGG	114	-	-	AGGTAGAAGAGTAAAGCGTCCGCGCCAAGGAGGGCGCGGCTCGAGCCCCCAGGGAGGGGTTTATGGCGTCTTTACGATCTGCCTGTTTTCACCGTTACGGGCACTTTGTCATTAACCTCTAGGGCGCTTCGGCGTCCTTTTTATCAAAC
HBG543665	Yen	123443586	YE3390	80	-	-	TCCGCGCCAGGGACGGCGCGGGTCGAGCCTACAAGGATGCTTGTTCTAACAAAAGAAATACGGCGTCTTTACGATCTGCCTGTTTTCACCTCTACGGGCACTTTGTTATTAATCTTAAAGGGTCGCGCAAGCGGCCCTTTTGCTGTTTA
HBG467143	Yen	123443602	YE3407	29	-	-	TGAATTTTACTGATGCACCTTAAAATCCCGTTTTTCAGCGGCGGGATATGTTAGATGCATTTTATTTCTAACCGAATATCACGTCCATAGGACGTGGTATCAGACTGCTGACAAAGTCCTGGCCTCCTGGCCGGGACTTTGATCTAATA
HBG000121	Ype	16120717	aidB	127	-	-	GAGTAAAGCGTCCGCGCCAAGGATGGCGCGGCTCGAGCCTACATGGATGTATTTACGGCGTCTTTACGATCTGCCTGTTCTCTCCGTCGCGGGCACTTTGTCAATAACCTCAAACCAACATCTTTGTATGTTGGCTTTTTGTTGGGAAT
HBG108842	Ype	16121532	YPO1246	28	-	-	GCAGAGGAGTAAAGCGTCCGCGCCAAGGATGGCGCGGCTCGAGCCTACATGGATGTATTTACGGCGTCTTTACGATCTGTCTGTTCTCTCCGTCGCGGGCACTTTGTCAATAACCTCGAACCCGCTCCAGCGGGTTTTTTACTTTCTGT
HBG213587	Ype	16124183	YPO4070	217	-	-	CAGAGGAGTAAAGCGTCCGCGCCAAGGATGGCGCGGTTCGAGCCTACATGGATGTATTTACGGCGTCTTTACGATCTGCCTGTTCTCTTCGTCGCGGGCACTTTGTCAATAACCTCAAGGGGAGCTATACGCTCCCCTTACGTTATGTT
HBG000121	Yps	51594786	aidB	127	-	-	GAGTAAAGCGTCCGCGCCAAGGATGGCGCGGCTCGAGCCTACATGGATGTATTTACGGCGTCTTTACGATCTGCCTGTTCTCTCCGTCGCGGGCACTTTGTCAATAACCTCAAACCAACATCTTTGTATGTTGGCTTTTTGTTGGGAAT
HBG108842	Yps	51595624	YPTB1281	28	-	-	GCAGAGGAGTAAAGCGTCCGCGCCAAGGATGGCGCGGCTCGAGCCTACATGGATGTATTTACGGCGTCTTTACGATCTGTCTGTTCTCTCCGTCGCGGGCACTTTGTCAATAACCTCGAACCCGCTCCAGCGGGTTTTTTACTTTCTGT
HBG439831	Yps	51597836	YPTB3545	93	-	-	TTCTCATCACCTCATCAAGGGCTATAATAAGTTTGGTACCAGACTGCTGACAAACCCCGATAATTCGATCTTAAATGGTGAGGATAGGCAGGGAAGGCGCGGTTCGAGCCCTCATAAAGGCGCTCACGGCGTCTTTGTTATTTCTCTCT
HBG213587	Yps	51598202	yiaF	217	-	-	GAGGAGTAAAGCGTCCGCGCCAAGGATGGCGCGGCTCGAGCCTACATGGATGTATTTACGGCGTCTTTACGATCTGCCTGTTCTCTCCGTCGCGGGCACTTTGTCAATAACCTCAAGGGGAGCTATACGCTCCCCTTACGTTATGTTTT
HBG213145	Eca	50121491	ECA2567	161	-	b	AAGCCCGCGTACAGGCGGCTTGAAGTATCACGGGGATAAATAAATGGTTTCTAACGTTCTCAGAGCCTTGTCAGATGAGATCGTCTGGGGCAGAATACGCGCCTTGCAAAATAACCGACGTCTAATAGCGTCGGTTATTTTTTTACATT
HBG542960	Yen	123442976	YE2760	104	-	-	TACAGCCTGGAAAGAGCCGTTTAGATCAAACTACCATAAGAATATTGTTTCAAGCGGTTTAACATCTTGTTTTTTGCTCCCAAGTTAGGGCAAAATACGCGCCATGCAATAACCGACGTTTAAACGCGTCGGTTATTTTTTTGC
HBG519036	Eca	50121300	fadD	141	-	b	TCCTCACGTACTACGTGTACGCTCCGGTTTTTCCGCGCTGTCCGTGTCCAAACTGACTGCGCCAATAACGCCCTATGGGGTAGGCTCTAAAATTATTTTGTTCGACATAAAGAGATCAGGCGACGCAGGTCGCCTGATTTTTTTTGAAT
HBG421871	Plu	37526002	plu2085	93	RtT	-	CGAGAACCCTCGAACAGGGTTCGACAAAACGGCTTGCCGTTTTGGACCGCCAACGGCGGCCCGCAGGGTGAGCGCAGCGAATCCATCCCTCCCTCACCGCCAAATTCGAAAGAAAGCTCAGGTTAAATACCTGGGCTTTTTTCTTATAT
HBG000748	Eca	50121346	pheS	86	Peptide leader	a	TATCCACATGATCAAGGTCACGCAAGTATGAACGCTGCTATTTTCCGTTTCTTTTTTTACTTTAGCGCCTGAACTCAGGGGGCTTTGCGCGTAAGAAAAGAAACGAAAAGTAGCGCTTAAGCCTCCCTCAGGGAGGCTTTTTTGTTTAT
HBG000748	Plu	37526556	pheS	38	Peptide leader	-	AGTTTTACTCTGAGAGAACTAACATTATGTCTTTAGCTTTTTTTCGCATCTTTTTTTACTTTAGCACCTGAATTCAGGGGGCTTTGCGCGTAAGAAAAGAAACGAAAAGTAGCGCCTGAGCCTCCGTTGTGGAGGCTTTTTTGTTTTTA
HBG000748	Sen	62179926	pheS	58	Peptide leader	-	TTTACCACATAAGGTAACGCAAGCATGAACGCTGCTATTTTCCGTTTCTTTTTTTACTTTAGCACCTGATTCCAGGAGGCTAGCGCGTGAAAAACGAAACGAAAAACAGCGCAAAAAAGCCTCCTGATGGAGGCTTTTTTTGTATCTGA
HBG000748	Sty	16764688	pheS	58	Peptide leader	-	TTTACCACATAAGGTAACGCAAGCATGAACGCTGCTATTTTCCGTTTCTTTTTTTACTTTAGCACCTGATCCCAGGAGGCTAGCGCGTGAAAAACGAAACGAAAAACAGCGCAAAAAAGCCTCCTGATGGAGGCTTTTTTTGTATCTGA
HBG000748	Sbo	82543883	pheS	204	Peptide leader	-	GAGTACCAAAAGGTAACGCAAGCAATGAATGCTGCTATTTTCCGCTTCTTTTTTTACTTTAGCACCTGAATCCAGGAGGCTAGCGCGTGAGAAGAGAAACGGAAAACAGCGCCTGAAAGCCTCCCAGTGGAGGCTTTTTTTGTATGCGC
HBG000748	Sgl	85059400	SG1422	91	Peptide leader	-	CAGCGTCAACAAGGTAATGCAAGCATGAATGCTACTATTTTCCGTTTCTTTTTTTACTTTAGCACCTGTATCCCGGGGGCTTGCGCGTAAGTCAAGAAACGAAAAATAGCGCTAAAGCCTCCCGGAGTGGAGGCTTTTTTATTGCTGAT
HBG000748	Sso	74311966	pheS	204	sORF Peptide leader	-	ATCCAGGAGGCTAGCGCGTGAGAAGAGAAACGGAAAACAGCGCCTGAAAGCCTCCCAGTGGAGGCTTTTTTTGTATGCGC
HBG000748	Eco	16129670	pheS	205	Peptide leader	-	ATCCAGGAGGCTAGCGCGTGAGAAGAGAAACGGAAAACAGCGCCTGAAAGCCTCCCAGTGGAGGCTTTTTTTGTATGC
HBG000748	Sdy	82777062	pheS	204	Peptide leader	-	ATCCAGGAGGCTAGCGCGTGAGAAGAGAAACGGAAAACAGCGCCTGAAAGCCTCCCAGTGGAGGCTTTTTTTGTATGC
HBG000748	Sfl	30063019	pheS	204	Peptide leader	-	ATCCAGGAGGCTAGCGCGTGAGAAGAGAAACGGAAAACAGCGCCTGAAAGCCTCCCAGTGGAGGCTTTTTTTGTATGCGC
HBG352748	Eca	50121271	msrB	46	-	a	AAGTAACATCTAAGACTGATATGAGGGCGGAATGCATCATATAAAGCCTGCATTACCTCATTATGTGATACACATCACAATTAAATATTCGTGCTAATAACATTCCTAATATTAGGCCAGAACAGCCTGTTAGGTTGTTAATTTTTTGT
HBG352748	Eco	16129732	yeaA	147	-	-	ATTACAAAAACCTTACGCAGCGTCAAGCGGAATCGTGTCAATCATTGCGACAAATCAATCCTGTGCCTAAGCATTACGCGACTGACTCGCCTCACTCTTCCTTTGGGCTTGAGACCACATGGGGTCGGCGCCCCGAATTTTAAAGGGCA
HBG352748	Sen	62179874	yeaA	117	-	-	TACAAAAACCTTACGCAGCGTCAAGCGGAATCGTGTCAATCATTGCGACAAATCAATCCTCTGCACAACCTTTGCGCGGCTGATTCGCCTCACTCTTCCTTTCGGCTTGTAACCACATGGGGGCGCCGCCCCGAATTTTAAAGGGCAAC
HBG352748	Sty	16764642	yeaA	117	-	-	TACAAAAACCTTACGCAGCGTCAAGCGGAATCGTGTCAATCATTGCGACAAATCAATCCTCTGCACAACCTTTGCGCGGCTGATTCGCCTCACTCTTCCTTTCGGCTTGAAACCACATGGGGGCGCCGCCCCGAATTTTAAAGGGCAAC
HBG352748	Sbo	82543825	yeaA	147	-	-	TACAAAAACCTTACGCAGCGTCAAGCGGAATCGTGTCAATCATTGCGACAAATCAATCCTGTGCCTAAGCATTATGCGACTGACTCGCCTCACTCTTCCTTTGGGCTTGAAACCACATGGGGTCGGCGCCCCGAATTTTAAAGGGCAAT
HBG352748	Sdy	82776770	yeaA	147	-	-	TACAAAAACCTTACGCAGCGTCAAGCGGAATCGTGTCAATCATTGCGACAAATCAATTCTGTGCCTAAGCATTACGCGACTGACTCGCCTCACTCTTCCTTTGGGCTTGAGACCTCATGGGGTCGGCGCCCCGAATTTTAAAGGGCAAT
HBG352748	Sfl	30062960	yeaA	147	-	-	TACAAAAACCTTACGCAGCGTCAAGCGGAATCGTGTCAATCATTGCGACAAATCAATCCTGTGCCTAAGCATTACGCGACTGACTCGCCTCACTTTTCCTTTGGGCTTGAGACCACATGGGGTCGGCGCCCCGAATTTTAAAGGGCAAT
HBG352748	Sso	74311912	yeaA	147	-	-	TACAAAAACCTTACGCAGCGTCAAGCGGAATCGTGTCAATCATTGCGACAAATCAATCCTGTGCCTAAGCATTACGCGACTGACTCGCCTCACTCTTCCTTTGGGCTTGAAACCACATGGGGTCGGCGCCCCGAATTTTAAAGGGCAAT
HBG448785	Eca	50121224	trpE	27	Tryptophan operon leader		GTGAGATGATGATAATGGCAACGCAGAAAATGATGAAGCATGGTTGGTGGCGCTCTTCCCTCTCGCGGGTGGACTAATCACGCATCGCTGTTATCACACATGCAGATATTCCCAGGCCCGCTTAACTAAGCGGGCTTTTTATTTGATGG
HBG533752	Eco	90111489	ygcW	24	-	-	TTTTAAAATTATTTGACAATACGAATATCACACTGTGATTACGATCACATTAGCAGTTATGCCCTTATGCTAAAAATTATCTCCAGTTACCAGAGATAATGAGAAAGGTAACTTCCCTCTCGCGGGGGAAGTTACCTTTCTTTTTTTTT
HBG315403	Eco	16128731	modA	127	sORF	a	GTACCTGTCGTGATGGCCATCATCCTGGGTCTGATTTACGGTCTTGGTGAAGTATTCAACATCTTTTCTGGTGTTGGTAAAAAAGACCAGCCCGGACAAAATCATTGATTCCCTGAATGCCCGCTTAGTCGGGCATTTTCTTTTTCTCA
HBG315403	Sty	16764145	modA	125	sORF	-	ACCGGTAGTGATGGCCATCATCCTCGGTCTGATTTACGGTCTGGGTGAGGTGTTCAACATTTTTTCCGGTATCGGTCAGAAAGACCAGTCCAGACAGAACCGCTGATTTCCCCAAACGCCCGCTCAGTCGGGCGTTTTTGTTACTCAAG
HBG315403	Sdy	82776037	modA	127	sORF	-	GTACCTGTCGTGATGGCCATCATCCTGGGTCTGATTTACGGTCTTGGTGAAGTATTCAACATCTTTTCTGGTGTTGGTAAAAAAGACCAGCCCGGACAAAATCATTGATTCCCTGAATGCCCGCTTAGTCGGGCATTTTCTTTTTCTCA
HBG315403	Sfl	30062081	modA	127	sORF	-	TGGTACCTGTCGTGATGGCCATCATCCTGGGTCTGATTTACGGTCTTGGTGAAGTATTCAACATCTTTTCTGGTGTTGGTAAAAAAGACCAGCCCGGACAAAATCATTGATTCCCTGAGTGCCCGCTTAGTCGGGCATTTTCTTTTTCT
HBG315403	Sso	74311281	modA	126	sORF	-	GTACCTGTCGTGATGGCCATCATCCTGGGTCTGATTTACGGTCTTGGTGAAGTATTCAACATCTTTTCTGGTGTTGGTAAAAAAGACCAGCCCGGACAAAATCATTGATTCCCTGAATGCCCGCTTAGTCGGGCATTTCTTTTTCTCAA
HBG443446	Yps	51596139	YPTB1804	19	-	b	ATTGACCCTACATCATTAACGCGCTAAATTACACAAAGATGCCGGAGTATGCTTAAAAGCTGCTCCGGTTTTTTATTGGTCAGTTCCGGTCAGTCCTGACTACACCCAAAGCCTGCATGGTTCGCCCAGCAGGCTTTTTTATTTCCCCA
HBG215987	Yps	51596158	YPTB1823	17	-	-	ACCTCACATGATTAAACTAGAGTGGCAAGAGATTCAGACAATCCTCAAATGTATTTAATTTCTCATTACGTTGATATCAGAGAATTAACGCGCTAAATTACCCAAAGATGCCAAGCCTCACTTTTTAGTGGGGCTTTTTTTATGCCCGC
HBG544380	Yps	51596166	YPTB1831	19	-	-	AAAAACGCGTCCCTTCTTGGACTAATTTTAGTTTCTGAGCTGAAGTCTAAAAAGACAAATAACCCTTAACTTCACATTAAACTAATTACGCGCTAAATTACCCAAAGATGCCAAGCCTCACTTTTTAGTGGGGCTTTTTTTATGCCTAA
HBG215063	Ype	16124180	mtlR	51	-	a	TGACTAAGCCAGCTATGTCCCATTGGCCTGATAACGGAAACGATAGCGGGCCAATGATTTAAGACACTAAAGTATTTGCCAACGGATGATTTGTCCGCTGCGGCAGAGGAGGAATACCGTGTTAAATTTATGCGGTGTTTATTTTGCCG
HBG215063	Yps	51598205	mtlR	51	-	-	ACTAAGCCAGTTATGTCCCATTGGCCTGACAACGGAAACGATAGCGGGCCAATGATTTAAGACACTAAAGTATTTGCCAACGGATGATTTGTCCGCTGCGGCAGAGGAGGAATACCGTGTTAAATTTATGCGGTGTTTATTTTGCCGTG
HBG512929	Ype	16124220	YPO4112	137	-	a	CCGGTCAGCCTACTCGTTTGACCGGTTTTTTTATCCACTCCTTGTTATTAATAACCATAATTCCCCCGCTATTAATTATTATATATTTACTCTCTGTTTATACTCCTATTTGACAAATATCGCACATAATGCGATGGTTATTTTTTATT
HBG512929	Yps	51598242	YPTB3958	137	-	-	CCGGTCAGCCTACTCGTTTGACCGGTTTTTTTATCCACTCCTTGTTATTAATAACCATAATTCCCCCGCTATTAATTATTATATATTTACTCTCTGTTTATACTCCTATTTGACAAATATCGCACATAATGCGATGGTTATTTTTTATT
HBG453340	Ype	16124022	ilvY	124	-	a	CGTGTTTTATGTGGTGATTGCAGCCAGTAACTTTGAGTCCTGTCAGCGCCGTTTTTGCTATAGCGAATGACTATTTTTATGGCTGCAAATTAATGTTGTGTTGTGCTTTTTCACATCCCCTGTCTGAGCTGGGGATTCATCTTGGATTC
HBG453340	Yps	51594502	ilvY	124	-	-	GTTTTATGTGGTGATTGCAGCCAGTAACTTTGAGTCCTGTCAGCGCCGTTTTTGCTATAGCGAATGACTATTTTTATGGCTGCAAATTAATGTTGTGTTGTGTTGTGCTTTTTCACATCCCCTGTCTGAGCTGGGGATTCATCTTGGAT
HBG213443	Ype	16124118	YPO3991	148	-	a	GTAGCGTCTCTGCATAATGTCACCATTCATTTCTCTATCAATACTATTTTTCATACTGATGAGTGACATCGGCAAAAGCACGCGGTCTAACAGAATGGTACACTCCCACATTCGGCTCTCACTGTGGTGATTACCGCTTATTTTTCATC
HBG213443	Yps	51598121	YPTB3831	148	-	-	GTAGCGTCTCTGCATAATGTCACCATTCATTTCTCTATCAATACTATTTTTCATACTGATGAGTGACATCGGCAAAAGCACGCGGTCTAACAGAATGGTACACTCCCACATTCGGCTCTCACTGTGGTGATTACCGCTTATTTTTCATC
