# Supplementary material for: Premature terminator analysis sheds light on a hidden world of bacterial transcriptional attenuation
Source: Genome Biol. 2010 Sep 29;11(9):R97. doi: 10.1186/gb-2010-11-9-r97 (PMC2965389; doi:10.1186/gb-2010-11-9-r97)
Supplement: Additional file 1 — Supplementary tables and figures. Table S0: gene families showing the highest absolute numbers of attenuator candidates. Table S1: genes most frequently regulated by attenuation in bacteria (normalized by family size). Table S2: list of sequence clusters observed in the 30 gene families most often regulated by attenuation (tabulation-separated). Table S3: sequence clusters obtained among candidates upstream of ABC-transporter genes. Table S4: complete list of clusters obtained by analyzing all candidates from enterobacterial species listed in Table S6. Cluster classes: 'a', clusters including only orthologous genes. 'b', clusters including only non-orthologous genes, sometimes from a single species; 'c', 'super-clusters' containing several sets of orthologous genes. Table S5: complete list of clusters obtained by analyzing all the candidates of Bacillus species listed in Table S6. 'a', clusters including only orthologous genes; 'b', clusters including only non-orthologous genes, sometimes from a single species; 'c', 'super-clusters' containing several sets of orthologous genes. Table S6: list of species analyzed for the identification of attenuators 'regulons'. Table S7: complete list of analyzed species, along with GenBank identifiers of corresponding DNA molecules and clade. Table S8: complete list of attenuators predicted in 5' UTR of genes, using the protocol described in [31] (tab-delimited table). Supplementary data 1: list of rimP-leaders from Gammaproteobacteria; list of rimP-leaders from other species; list of intergenic regions where no terminator could be detected, but showing sequence similarity to putative attenuators. Supplementary data 2: Stockholm alignments of the five ABC-leaders shown in Figure 4. Supplementary data 3: lists and Stockholm alignments of attenuator 'regulons' (candidates present upstream of several non-homologous genes) in Firmicutes. Supplementary data 4: parameters, commands and descriptor files used for terminator prediction. [file gb-2010-11-9-r97-S1.ZIP › Suppl_data/TableS5.txt]

Hogenom family	Organism	gi regulated gene	Name regulated gene	terminator-ATG distance	Known element	Cluster type	Sequence
HBG123461	Bcl	56965776	ABC4018	121	-	b	CTAAATCCGTAATTGGATAGCTGGAAAGCGCAAAAAACGCAGTAGTTGAGCGTTTATTTGACTTGCGCGTTTTCAGAACAGTTAAGAACACGTGATCATAGCTAAAAGGATGAATTTGCTATGGCGTAGTGTCATGGTTTTTTTGTGTT
HBG078389	Bce	42779748	BCE_0670	176	sORF	-	TATACAATGGAAATATGGTGTAATGCAAAAAAAGATAAAGGATTTTAAATACCTTATATAGGTATTAGGTATGTATAATAAGGGGTATATTTTAATAAATTAAAAAACACCAAATAAACCCTTTATTTAAAGGGTTTATTTGGTGTTTT
HBG078388	Bce	42779746	BCE_0668	149	sORF	-	ATGAATGGTGTTTTATCAACGTTTTCTACATTATGTAAATTTGCACTTGCCTATACAATGGAAATATGGTGTAATGCAAAAAAAGATAAAGGATTTTAA
HBG543577	Bcl	56965602	ABC3844	17	ykkC-yxkD leader	a/c	CTAGAGTAAAATGATCGCACAAATGCGCCTAGGGTTCCGCTTCATTTGTAAGGGCTGGTCCGAGAGGTGCACACGGCGTCTGCCGTGACACGGAGGGATAAAAGCCCGGGAGACATTCTATGAATAGCTCCTGGGCTTTTTGTGTGCGT
HBG543577	Bha	15613249	BH0686	13	ykkC-yxkD leader	-	CCGAATAGCCAAATGTTTTCTAGGGTTCCGCTTGCAAGGCAAGGCCTGGTCCGAGAGAAAACGCAAAAAAGATTGTCTTTTTTGTCCACGGAGGGAGAAAAGCCCGGGAGATATCGATACACGATATGTCTCGGGCTTTTTATATGGAA
HBG301910	Bli	52082442	yxkD	126	ykkC-yxkD leader	-	AAATCTTTCAGGCTGATATAGGGGTTGATAGACCCCAGAATTTCACTTATAATGCTTGAAGATGACAAATTGATAGCAGAGAAAAGGTGGTTTTCTAGGGTTCCGCAGTGCCCTCCCGCGCTGGTCTGGTCCGAGAGAAAACACATAGC
HBG543577	Bli	52785177	ykkC	25	ykkC-yxkD leader	-	CTTCATAACGTTAAAGTTTTCTAGGGTTCCGCACATTCGTATGTGGCCTGGTCCGAGAGAAAACACATATGATTTGTTCATATGCACACGGAGGGATAAAAGCCCGGGAGTATCGTTTCCATCGATAGCCCGGGTTTTTTCTTTTGCTG
HBG301910	Bli	52787838	yxkD	40	ykkC-yxkD leader	-	GTGGTTTTCTAGGGTTCCGCAGTGCCCTCCCGCGCTGGTCTGGTCCGAGAGAAAACACATAGCGAAGTATCGTTATGACACGGTGGGATAAAAGCCCAGGAGTTTTTGCTCTTAATCAAAGAGCTTCTCTCCTGGGCTTTTTTACTTTT
HBG491141	Oih	23098859	OB1404	86	-	b	AAAATACAAACAATTAGTACTGCTAGTAAATGCTAATCGTCAAAATGCCCATCAAACCTATGCTTGATAAACAACAAGTGATTATACCTTAATGTAAATGTAAGTACCTGTGGAGAATAATTTTTCCGCAGGTACTTTTATTTTGCGTT
HBG086245	Bsu	16078276	yjfA	68	sORF	-	AAAAGGCTGGACACCGCCCAGCAAAATGCCGATCAAACCTTAAAGATGATTCAACATCCAACTCTCGGACAAACCATTGATGTAAAAGCATAACCTCATACCAGAGGCGGCCAAGAACTCCATCCTCCCGGCCGCCTTTATTGTTCACA
HBG078777	Bce	44004393	BCE_A0054	29	-	b	AGAAATGATTGACATATAACTCTATATATCATAATATTGAAATTGTAATATTAAAGAAACCAAATCCAACATTTTCATATAGACTTTAGATTAGCTAAAAGGACACACCTAAGGCGCATTATGCCATAGGTGTGTCCTTTTTTTGCGTT
HBG078773	Bce	44004398	BCE_A0059	14	-	-	TATTATTGCATTTTAAAGCTACATTTGATACATTTAAAGATGTAATATAATAATTAACTAATATACAATTTATTTACGTAAAGGACACACCTTACGTACCTACCAAGGTACGGGTGTGTCCTTTTTTTATGTTA
HBG080286	Bce	44004472	BCE_A0133	24	-	-	GAGTAAATATTATCTGTGATTATATAAATTAAATTGAGTAAGAATATAAAAAGTGTTATAATTAATGTAAGTTAATATATTGATATTACGTTGCAAAAGGACACACCTACGCAGACCACTGCCATAGGTGTGTCCTTTTTTAATGAAAT
HBG078713	Bce	44004479	BCE_A0140	12	-	-	TTTTATATATATATATAAATACTATGTACGAAACATACAAACATAGATAATGTGCTATAATAGAAATAATCCAATACTAAAAAATCATATTGCAAAAGGACACACCTACGCATAACCATAGCGTAGGTGTGTCCTTTTTTTGTTTAAGG
HBG433699	Bce	44004480	BCE_A0141	51	-	-	TATCGCAAAATCTTAAATTTCATATATAAAATTAATAAGAAATATGATATGATGAAAGTAACAAAATACTTCTAAAACTATCTTGCAAAAGGACACACCTACGCATATATATGCCATAGGTGTGTCCTTTTTTATTTGTTT
HBG080192	Bce	42784638	BCE_5593	43	-	b	TTTATTAATCAAAAATGTTCGTCCATATGATAATTTACATTGTTTTCATTAAAAAGTCAAAGGATTTCTTAACGTTTTTTTTAAAAGTAGATTTTATATCTAAAAAACAACGTTAAAAACGAATTTAAAACGTTGTTTTGTTTGTATTG
HBG080470	Bha	15613520	BH0957	170	-	-	ACTGATCCTATCGTTTTTCTACATCTAAAAAACAACCTGTAAACGATCAGAATAGCAAATGATGTGTGAGTTCATTCGGAGCATGCCACAGCATTTCATAACATTCTGATAAGCCGTTCCAATCAATTGGGCGGCTTTTTAAGTCGTGT
HBG078128	Bce	42783889	BCE_4843	99	-	b	CAAATCGCTACTTGACGATGAGAATGTAATAAATGTAGAATTGACAAAGGTGACGATTTTGATAAGTTGTCATTCTATGGCTGGTTTTGTAAAATAAAATAGAGAGTTTTTGGCTTATGCCAAGTTTTCTTTTCAT
HBG081255	Bli	52787337	yvbF	104	-	-	CACCTCCAACTGTTTTTTAAAAATTTCAACATCTCATTCATTATAAGATACACTTTGTAAAATAAAAAGTTTACAAAGTGTTCAAATTATATATATAAGACATAAAAAAATATATTCATGGCATCAATTTGCCGGTTATTCTTAAAATT
HBG409440	Bce	42784343	cspC	10	-	a	TCTGTAACTGTCGAAAGAGATAATAAAAAGACGATAAGTCTTCTTTGACTTCGTAAGTTGTCATTCGTTATAGTGAAATTATGGGGCAAATGCCCTGATTTTTAGAGTGA
HBG409440	Bth	49481145	cspC	10	-	-	TCTGTAACTGTCGAAAGTGATAATAAAAAGGCGATAAGTCTTCTTTGACTTCGTATGTTGTCATTCGTTATAGTCAAATTATGGGGCGAATGCCCTGATTTTTAGAGTGA
HBG458321	Bcl	56964801	ABC3037	82	-	b	TTGCTTTAAAGGGGTAAACCGTCATCAGCTTTTAAAGGTGCTGTAATGCAATTGAAATAACGGTTCCTTTATAATAGAAACAGTAATTGACCCCCTTTTTTAAAATATAGCTTCATTTAGGCGCAGACTTCTGCGCCTTTTTTTTGGTT
HBG000988	Oih	23099923	OB2468	143	-	-	AAAATTTACCAATAGTAACTGCTTTTTAATCCTGCTGTAACACGCACGAAACATTTATGGGGTACACTATAAATAACTAATTGACCCCCTTTTAATAGATAGATTAGTTATTTTGCACAGGTTGTTATAACCTGTGCTTTTTTTTGCTA
HBG534372	Bsu	16079259	ypcP	50	-	a	AACGCCAAAAAGAAAAACGGATTTCAAACCCATTTTGACTCTTACGCAGGACGCGAAGCTGAAAAGCTGATCGCCAGCAACAAAAGACACAACGATTGATAAATATTCAAACAGTATCTCTAATTAAAGAGATACTGTTTTTTATTTTT
HBG534372	Bli	52786084	ypcP	49	sORF	-	CGAAACAACAACGCTAAAAAGAAGAACGGCTTTAACACTGAATTTGCGACTGAATCCTATTCGCAAATGGAAGCCGCAAAATTAATCTCAAGCAAAAAACAGCACCAAAAATAGAAACAGCGTCGCTAGACGCTGTTTTCATCATTTTT
HBG087020	Bli	52784828	yheC	14	-	b	TTGTATAAAGGGCGCTCTAAAATTTTTAATCATTTCCAATTTACAAAAGCCTATTTCTGCAATCTCAAGCGTATCATGAAACAGAAGTCTATATATTAAAGTTTGCCCGAAGTTTGACAGTCTCAGCCTGTTAAGCCTTGTTTTTCATG
HBG322733	Oih	23097935	OB0480	126	-	-	CGGAGGACTCTTTATGTTGTGCCCGATAAATTTTGAGTCACTCTATAAGGGGTAGCGTCAGGAAAATGCGGATTTACAACGTTAAGGAAATTTTCAATATTAAAAAGCCTAATTTCTCAATTGAGAAATTAGGCTTTCATTGCTTCATT
HBG031109	Bli	52784779	spoVR	93	-	b	GTCAGTCCTGCGCGTCGGTGCTCACGAATTCCAACATTCGCTCCGCTCCGATGCTCGGCCTTCCTAGACTGCAAGGGTTTTCAATCACGCTGAAAGAAGGATGACAAAATCCCAAAACTAAGAGCTGTTTTGGGATTTTGTCAGCAATC
HBG428975	Bsu	16077740	yerQ	109	-	-	GTCTGCGCGTCGGTGCTCACGAATTCTACATTCGCTCCGCTCCAATGCTCCCCCTTCCTAGACTACAAGGGTTTTCAATCAAGCTGAAAGAATGTTAAGGATGACAAAAGCTCAAAACAAGAATCAGTTTTGAGCTTTTGTGCGTTTTC
HBG402832	Bsu	16080724	fdhD	68	-	-	GTCGACAAACCCCGCGTTCGTTGTCAATGCACATTGGTGCTCACGTGTTATAAAAGGAACGGCGGCTAAATGCTTAGGCGTCCTGCCTAAACACCGCCGTCATCACATCCTGTAAAAGCCCTTTATATAGAGGGCTCTTTTTGTGTCTC
HBG413750	Bsu	16080876	ywbO	95	-	-	CCTCGCATTCGTTGTCAAGCCTGTGCGTTGGTGCTCACGAATTAGAGCATTCGCTCCGCTCCAATGCTCGGCTTTCCTAGACTTCAAGGGTTTTCAATCACGCTGAAAGGATGACAAAATCCTAAAACTTTTTAGGATTTTGTCATCAA
HBG081704	Bli	52784255	BLi00435	158	-	b	CAATTTGTATTTGGACTTTGCACTTTATTTCTTGGGTATATAACTATGAATTATTATGAGCAGGGGACTTTCAGACCCCCCTCAAATATATTTAAAAAAACTGTTAATTTCGGTTTTGCATTGATTTTTGGTGCAAGTTATTTTACATA
HBG086826	Bsu	16080160	yuaB	21	-	-	TTTTTGATGTAACTACTACAAATTTGAAAAATACGGGAAAAACACCCCATTTACTTCCAAAATATTTGATGGTAATTTTATGTAGGTAAAATTTGTATTTGGCCTTTCAGAGGAGGTGAAAAGCGGGCAGGCCTGTTTAATTTATCATT
HBG086520	Bli	52784074	BLi00249	58	-	b	TGTAATAGCGTGCTGAAATCGCTATTGGCACGGCGTTGTCTGCTGTGTTATTTGCAATATTTGGCGAACTAATATCTCATTAATTTCCTTATTTAATGAAAACTGCATAAATACATAATATAATATATTTATGCAGTTTTTCTAATCTT
HBG410552	Bli	52787144	czcD	88	-	-	AGGAGTACAGCAGAAGCCATGTGAATCGGCTTGAAGTTGAGAAAAGACGAGAAAAGCAGTATCAAAAAAGCAAGCAGATCGTATCAGACTTGCCCATAATCGGATAAAACGCGAGGGGGACGGATGCCGATCCGTCCTTCTCCATGTTC
HBG078523	Bli	52784765	glpP	71	-	b	AAAAAAATTCCCCCCATTCGAGTTGGTTGTGTTAAATTATGGACATGAATGAAGGTAAATGTAAAATGATTTGCCCGGGGCCGCTTAGAGGCCTTCTGTTTTATAAA
HBG086569	Bli	52786329	yqiH	234	-	-	ACTACATAGCGCGGCAGCCAGTTGTGTTTCCGTCTATTTCTCAAAGTTTGTCTCACGCTCGGAGCATTGCTGTCATAGACTGGATCATATAAAGCGAAAGCCGAATAAAACGTCTTTTTTCATAAGAAAAAAGACGTTTTTTTATACAA
HBG314240	Bli	52784762	yrhG	51	-	a	AGCAATGGAATGTATGCACGAACTGTATATATTCTCTTTCAATATTTTAATTCTGCTTGATTTTGTTGTATGGGTATGCATACAAGTTAGGCAGCATTCGAACGCCTGTTGACACAGGTTATTTGAGTGCTGCCTTTTTTTATTGTCTT
HBG314240	Bsu	16079774	yrhG	48	-	-	AGCAATGGAATGTATGCACGAACTGTATATATTCTCTTTCAATATCTTATATACTGCTTGATATTGTTGTATGGGTATGCATACAAGTTAGGCAGCATTCAAACGCCTGGTTTGACACAGGTTATTTGAGTGCTGCCTTTTTTATTGCC
HBG543560	Bli	52784761	BLi00989	33	rliI	a	ATTTTTTCCGGGGAATGCGTATTACGGGATCAGTCTGCCCTTTTTTACACATTCAATTGGAAAAAATACCAGTGAGAGACATCTGCCCACAATCGGATTTTCTGATGCTGACGGCGGGGTGTAAGCTCTGCCGTCTTTTTAATGCTCGG
HBG543560	Bha	15614588	BH2025	37	sORF	-	CATTTTTTCCCACGTGTCTAATCAACGGGATACGTATGCCCTTTTGCACACACTTAAATAGGGAAAAATACCAGGAAGAGACATCTACCCACAAACGACTAATTTAAAGATGGTGGAGAAAGCTCTGCCATCTTTTTTTGCATTCATAA
HBG519036	Ban	30264917	BA5108	14	-	c	GTTCTTTCTTGTGCGGAAGGTTCTTAGACGGAAGGGGCTAGGAGGCGCAGCTGGATGAGATTAAAAGCGGAAGCGGTTCGTCCAGAGTGTGAGATGGAAACAAAACAACTAAGAGACTTGATGTCATATCAAGTCTCTTTCTTTCATGA
HBG078212	Ban	30264993	BA5187	75	-	-	GAGCTTCTGACATAGAGGCGCTTTTTGCCTCGGCGGAAGAAGCGAAGCCACCGAACATTTTAGCCGCTGGAGCTAGATATTATCTAGCGGCTCGTTCAAAGTCACTTGCTAAAAGGAGACCAAATTTGGTCTCCTTTTTTTATTTAAAT
HBG314510	Ban	30265329	atpG	86	-	-	GGCTAGGAGGCGGAACTAGATTAATAAAAGCGGGAGCGGCTCGTTCAAGCCGCTGGAGCTAGATAGTATATATAAGGCGTCTCAATTTCTGAGATTGCTGACGGTTATGTAAAGGAAAAGAGTAGGTGCACCTATTCTTTTCCTTCAAT
HBG389886	Ban	30265355	rho	154	-	-	ACCCTTCTAGCCACCGGAGCTGGATTAAGTAAAAGGTGGAAGCAGCTTGCTCAGAAGGGGAGAATCGAAACCGTCGACCATTCTAGCCGCTGGAACTAGATTAAATAAAAAGCGAAGACAAATTTTCTTGTCTTCGCTTCTTGTATTTG
HBG465090	Ban	30265385	BA5610	74	-	-	CACAGAAGATGCATTTTATCTTCTCGTGGGGAAGGTTCTTAGACAGGAGGGGCTAGGAGGCAGAGCTGGACATAAAGAAAAGCGGAAGCGGCTTTTCGCTTTCAGTAAAAGGCAATCACACGATATTGTGATTGCCTTTTTGTATGGAA
HBG519036	Ban	49187738	BAS4747	11	-	-	GTTCTTTCTTGTGCGGAAGGTTCTTAGACGGAAGGGGCTAGGAGGCGCAGCTGGATGAGATTAAAAGCGGAAGCGGTTCGTCCAGAGTGTGAGATGGAAACAAAACAACTAAGAGACTTGATGTCATATCAAGTCTCTTTCTTTCATGA
HBG078212	Ban	49187812	BAS4822	75	-	-	GAGCTTCTGACATAGAGGCGCTTTTTGCCTCGGCGGAAGAAGCGAAGCCACCGAACATTTTAGCCGCTGGAGCTAGATATTATCTAGCGGCTCGTTCAAAGTCACTTGCTAAAAGGAGACCAAATTTGGTCTCCTTTTTTTATTTAAAT
HBG314510	Ban	49188142	BAS5156	86	-	-	GGCTAGGAGGCGGAACTAGATTAATAAAAGCGGAAGCGGCTCGTTCAAGCCGCTGGAGCTAGATAGTATATATAAGGCGTCTCAATTTCTGAGATTGCTGACGGTTATGTAAAGGAAAAGAGTAGGTGCACCTATTCTTTTCCTTCAAT
HBG389886	Ban	49188167	BAS5181	154	-	-	ACCCTTCTAGCCACCGGAGCTGGATTAAGTAAAAGGTGGAAGCAGCTTGCTCAGAAGGGGAGAATCGAAACCGTCGACCATTCTAGCCGCTGGAACTAGATTAAATAAAAAGCGAAGACAAATTTTCTTGTCTTCGCTTCTTGTATTTG
HBG465090	Ban	49188198	BAS5212	74	-	-	CACAGAAGATGCATTTTATCTTCTCGTGGGGAAGGTTCTTAGACAGGAGGGGCTAGGAGGCAGAGCTGGACATAAAGAAAAGCGGAAGCGGCTTTTCGCTTTCAGTAAAAGGCAATCACACGATATTGTGATTGCCTTTTTGTATGGAA
HBG519036	Bce	42784058	BCE_5012	14	-	-	TCAAAAGCGGAGCCGACTGTTTAGCCTCGTTGGCTAAGGTTCTTAGACGGAAGCAGCTCGCCCACAAAGTGAGTCGCAACCAAATGATCAAACCGGAAACAAAACAACTAAGAGACTTGATGTCATATCAAGTCTCTTTCTTTCATGA
HBG273642	Bce	42784237	BCE_5191	122	-	-	TTTGCTTCGAGCGAGAGAGCGAAATGCCCGGAGATTCTAGCCGCTGGAGCTGGATATCACTAAAAGTGAAAGCAGCTCGTTTAGAACAACAGCTATATATCAAACAAAATCCCTATTACTTCAACGTAATAGGGATTTTTATTTACAAC
HBG314510	Bce	42784476	atpG	86	-	-	CGAAGAGGCGGTCTTTGCCTCGTAGGAAGAAGTGAAGCCACCGAGCATTCAAGCCGCTGGAGCTAGATAATATAAAGGCATCTCGGGCTTTGGGATTGCCGACGGTTGTGAAAGGAAAAGAGTAGGTGCACCTATTCTTTTCCTTCAAT
HBG465090	Bce	42784537	BCE_5492	73	-	-	CACAGAAGATGCATTTTATCTTCTCGTGGGGAAGGTTCTTAGACGGAAGGGGCTAGGAGGCAGAGCTAGACATAGAGAAAAGCGGAGCCAATTTTTCGCTTTCAGTAAAAGGCAATCACACGATGTTGTGATTGCCTTTTTGTATGGAG
HBG078212	Bth	49480750	BT9727_4660	75	-	-	GAGCTTCTGACATAGAGGCGCTTTTTGCCTCGGCGGAAGAAGCGAAGCCACCGAACATTTTAGCCGCTGGAGCTAGATATTATCTAGCGGCTCGTTCAAAGTCACTTGCTAAAAGGAGACCAAATTTGGTCTCCTTTTTTTATTTAAAT
HBG389886	Bth	49480416	rho	154	-	-	ACCCTTCTAGCCACCGGAGCTGGATTAAGTAAAAGGTGGAAGCGGCTCGTTCAGAATGGGAGAATCGAAACTATCGACCATTCTAGCTGCTGAAGCTGGATTAAATAAAAAGCGAAGACAAATTTTCTTGTCTTCGCTTCTTGTATTTG
HBG465090	Bth	49480428	BT9727_5044 -	70	-	-	ACAGAGAGGCGTACTTTGCCTCGGAGGAAGGCGCGAAGCCACCGAGTATTCTAGCTGCTGGAGCTGGACAATAAAGAAAAGCGGAAGCGGACTTTCGTTTTTCAGTAAAAGGCAATCACACAATGTTGTGATTGCCTTTTTATATGGAA
HBG473106	Ban	30265079	BA5277	16	-	a	AAACCTACTACAATCTCATACCCCAAATTCATACTTCGTATGAGTGGCGGAATTTTGTAGAGTATATTACTCTGTTTCGTTCGCCCGTTATCCTTATTTGGATAGCGGGCGTTTTTTATTATTTA
HBG473106	Ban	49187890	BAS4902	16	-	-	AAACCTACTACAATCTCATACCCCAAATTCATACTTCGTATGAGTGGCGGAATTTTGTAGAGTATATTACTCTGTTTCGTTCGCCCGTTATCCTTATTTGGATAGCGGGCGTTTTTTATTATTTA
HBG473106	Bce	42784221	BCE_5175	16	-	-	AAACCTACTACAATTTCATATCCCAAATTCATACTTCGTATGAGTGGCGGAATTTTGTAGAGTATATGACTCTGTTTCGTTCGCCCGTTATCCTTATTTGGATAGCGGGCGTTTTTTATTATGTA
HBG473106	Bth	49481082	BT9727_4746	16	-	-	AAACCTACTACAATTTCATACCCCAAATTCATACTTCGTATGAGTGGCGGAATTTTGTAGAGTATATGACTCTGTTTCGTTCGCCCGTTATCCTTATTTGGATAGCGGGCGTTTTTTATTATTTA
HBG142539	Ban	30264645	infC	5	Ribosomal protein L20 leader	a	TCATCAAGGATAATAGAATATTGTTTTGTGGAACAAGTAGAAGCACCCGCTTCTCACCTGATGGACGCATTCGCAGTTTACAGGTAAATGTATTTCTTACTTAAGATTTTACAAGTGTGGGTGTCGTATGCCCGCACTTTTTTTGTCGG
HBG142539	Bcl	56964454	infC	65	Ribosomal protein L20 leader	-	ATGGTAAGATACGTCTTGTGTTAGTTAATAGAGCAAGAAGAAGCGCCCGCTTCTCACCTGTACGACATTGGTTGCCAGGTTAGAAACCGTCAGTTTGTTAAAATGCTGATTAAGTGTGGGTGCCGTGCGTCCACACTTTTTTCACGTTT
HBG142539	Bha	15615702	infC	25	Ribosomal protein L20 leader	-	AGAAAATTGATACTGGACTCAAAGCAAGAAGGAGCGCCCGCTTCTCACCTGATCGACGCACAGCGCAGTTGACAGGTCTACATGTAATAATGTCTCATGATGACAAACATGAGTGTGGGCGTCGTATGCCCACACTCTTTTGTGTTGGA
HBG142539	Bsu	16079939	infC	58	Ribosomal protein L20 leader	-	CCGCTTCTCACCTGATTGACACATGCATGTAGTTGGCAGGTTGACCGTACATTTTTATTGATACAGATGTTCGTAGTGTGGGTGTTTTATAATGCCCACACTTTTTGTTTGCC
HBG212548	Ban	30264723	ezrA	62	-	a	TCCAAACGGAATATTGAGAAAGATTACAATTGCATTGAAAGAAACATGAAATTTTAAAAAAAACTAGGTCAAAAACAAGCCATTACATGGTATGATTAGTACATTGTTAGTTGTTAAATATAGGGGAATTCCCTTTTTATACATA
HBG212548	Ban	49187541	BAS4547	62	-	-	TCCAAACGGAATATTGAGAAAGATTACAATTGCATTGAAAGAAACATGAAATTTTAAAAAAAACTAGGTCAAAAACAAGCCATTACATGGTATGATTAGTACATTGTTAGTTGTTAAATATAGGGGAATTCCCTTTTTATACATA
HBG212548	Bce	42783832	ezrA	62	-	-	TCCAAACAGAATATTGAGAAAGATTACAATTGCATTGAAAGAAACATGAAATTTTAAAAAAAACTAGGTCAAAAACAAACCATTACATGGTATGATTAGTACATTGTTAGTTGTTAAATATAGGGGAATTCCCTTTTTATACATA
HBG439006	Bha	893294	rrnI-5S	16	-	-	CATTCCCTCCTTTTTAAACTAAAAAGCAATGAAAGTATTGGAATGTTTTTAATCATACTACCGAACTTTAAATTGTGCAATAGATTAATTGAAAAAAATATTGAGAAAGACCTTGCATTGAATGTAACAGTGTGGTATTATTTATTTTG
HBG212548	Bth	49478807	ezrA	62	-	-	TCCAAACGGAATATTGAGAAAGATTACAATTGCATTGAAAGAAACATGAAATTTTAAAAAAAACTAGGTCAAAAACAAGCCATTACATGGTATGATTAGTACATTGTTAGTTGTTAAATATAGGGGAATTCCCTTTTTATACATA
HBG000748	Ban	30264630	pheS	19	T-box leader	c	GGAGTTGACGCCAGGACCATGTATATGTAAAGGCGTTCCGGTCAGAATTGATCGTTATAACTAATGAGTGGGCAGACATGTTCTGTCAATTTAGGGTGGTACCGCGAATTTACCTCGTCCCTTTTTGGGAGCGAGGTTTTTTTATTTTT
HBG000748	Ban	49187451	BAS4456	19	T-box leader	-	GGAGTTGACGCCAGGACCATGTATATGTAAAGGCGTTCCGGTCAGAATTGATCGTTATAACTAATGAGTGGGCAGACATGTTCTGTCAATTTAGGGTGGTACCGCGAATTTACCTCGTCCCTTTTTGGGAGCGAGGTTTTTTTATTTTT
HBG000748	Bce	42783733	pheS	19	T-box leader	-	GGAGTTGACGCCAGGACCATGTATATGTAAAGGCGTTCCGGTCAGAATTGATCGTTATAACTAATGAGTGGGCAGACATGTTCTGTCAATTTAGGGTGGTACCGCGAATTTACCTCGTCCCTTTTTGGGAGCGAGGTTTTTTTATTTTT
HBG347903	Bcl	56963357	alaS	28	-	-	GCTATTCTGGAGCTGTGGGCAAAACCCACCGTATTTTCCTGCGTTAAAGGTATGAAAGTGGTGGCGCTACAATCGCGCCATAATGAGGGTGGTACCGCGTGAACAGACATCTCGTCCCTTCTTTCTAGGGAGGAGTTTTTTTATGTGCT
HBG379584	Bcl	56964107	ileS	20	T-box leader	-	TATGTTTATCCATTTGTGCTAGTAGTGGGGTGCGTGCTGCCTACGTTAACGGCGTGAAGTGGAAAAGGCGCTAGCGCTTTTTCTATGAGGGTGGTACCGCGGGAAAACCTTCTCGTCCCTTTTTGGGACGGGGAGGTTTTTGTTTTTAA
HBG347903	Bha	15613830	alaS	41	T-box leader	-	GGTAACGGAAGGCTACTCCGAAGTGCAGGAAAACCCTGCCGTTTGCTGCGTTAAGGCTTAAAGTGATGGACCTATGTCCATAATTAGGGTGGTACCGCGTGACTTCAGCTCTCGTCCCTTCATAAGGGAGAGGGCTTTTTCTTATGGAA
HBG379584	Bha	15615108	ileS	71	T-box leader	-	CGAACGATCGTTGATTCAGTAGGCTGCAACAGGTCATGCCTGTTAACAATGACACGAGGGAACAAGCAAAGAATGTCGTTTGTTCACTAGGGTGGTACCGCGGGAATACCTTCTCGTCCCTAATGGGGATGGGGAGGTTTTTATTTGTT
HBG000748	Bha	15615673	pheS	110	T-box	-	GGCACTGGAACACAAGCGCATAGCTTGTTAAGGTGATCCCGGCAACAGCCGTTATGGAAATGAAGAGGATGCACTCAGTTTGTGCATCAATTAGGGTGGTATCGCGAAACCTTCGTCCCTTGTTTGGGAACGAAGGTTTTTTTGCACTT
HBG379584	Bli	52785521	ileS	25	T-box leader	-	TCCTTTCTGAACCGTCCAGTAGGAAAGGACGTCCCATCACGTTACGATGTTTGAGCGGATAAGCCGAATCGGCTTGTCTAAAAGGGTGGTACCGCGAGATCAAAGCCTTCTCGTCCCTTATGGGATGAAAAGGCTTTTTTTGTTTTAGA
HBG000748	Bli	52786746	pheS	40	T-box		CGTCCCTCGAGGGATGTGTAAAGGTGAACCGGATTTATTCCGTTATGCCAATGAAGTAAGCAGCAAAGCTTTTTTGCTTTGTTTTAAAAAAGGGTGGTACCACGGCCACGATTCGTCCCTTTCATTATAAAAGGGGCTTTTTTTATTGC
HBG521010	Bli	52786900	leuS	86	T-box leader	-	GAACTCGCCTCAGAGTTGCAGCAGTGATAAGCTGCTGCCGCGTATCTGCGTTACAGATATCAAGTGAGTGTGCCGCGTGCACACTAACAAGGGTGGTACCGCGGGAAATCTCTCGTCCCTTCTTAGGGATGGGAGAGTTTTTTTGATTT
HBG379584	Bsu	16078607	ileS	26	T-box leader	-	TTCCTTGCTGAACTCACAGTAGGTTAGGACGTTCATCACGTTACGATGCTCAAGAGGAAAAAGTGTATGCTTGCTTTTTCTAAAAGGGTGGTACCGCGAGATAAGCTTTCTCGTCCCTTATGGGATGAGAGGGCTTTTTTTATTTTCTG
HBG000748	Bsu	16079916	pheS	43	T-box	-	CGGGACCGCGTACACTGCGCGTAAAGGTGAACCGGAATCTGATTCCGTTATGTCAATGAAGCTGACGACAGCATCAGTCTGTCTGAAATAAGGGTGGTACCGCGGCCACAACTCGTCCCTTGTACAAGGGACGGGTTTTTTTTATTTTC
HBG521010	Bsu	16080084	leuS	84	T-box leader	-	CCTCAGAGTTGCAGCGGTGAAAAGCCGCTGACGCATAACTGCGTTAAAAGTATCAAGTGAGTGCGGCGTATGCCGCGCTAACGAGGGTGGTACCGCGGGAAAACGAAAGTCTCTCGTCCCTTTTTGGGATGAGGGAGTTTTTTTTAGTT
HBG000748	Bth	49481330	pheS	19	T-box leader	-	GGAGTTGACGCCAGGACCATGTATATGTAAAGGCGTTCCGGTCAGAATTGATCGTTATAACTAATGAGTGGGCAGACATGTTCTGTCAATTTAGGGTGGTACCGCGAATTTACCTCGTCCCTTTTTGGGAGCGAGGTTTTTTTATTTTT
HBG000748	Oih	23099586	OB2131	29	T-box	-	GATGAATGTAAAGGTGTTTCGGAACCCATCCGTTATCAGGACAAAGTTGGATTATTAATATAATGTAAAATACATGTATAATCAACAAGGGTGGTACCGCGACCATAGAGCCTCGTCCCTTTCTGGGATAGAGGCTTTTTTGTTTTTCG
HBG439642	Ban	30264639	BA4813	92	-	a	TTGTTTAAGCGACATTTCATACGTAAATTGTCGGTTGTAGATTTAAAATAATTATTTATAATTATAAACGATAGTCCTTCAGAAATCAGCACCGCTCGCAGGTAGATAAATTTCGATTTACACCGCAGATGGTGTGATTTTTTTGTTTA
HBG439642	Ban	49187460	BAS4465	92	-	-	TTGTTTAAGCGACATTTCATACGTAAATTGTCGGTTGTAGATTTAAAATAATTATTTATAATTATAAACGATAGTCCTTCAGAAATCAGCACCGCTCGCAGGTAGATAAATTTCGATTTACACCGCAGATGGTGTGATTTTTTTGTTTA
HBG439642	Bce	42783746	BCE_4700	92	-	-	TTGTTTAAACGACATTTCATACGTAAATTGTCGGTTGTAGATTTAAAATAATTATTTATAATTATAAACGATAGTCCTTCAGAAATCAGCACCGCTCGCAGGTAGATAAATTTCGATTTACACCGCAGATGGTGTGATTTTTTTGTTTA
HBG439642	Bth	49480684	emrA	92	-	-	TTGTTTAAGCGACATTTCATACGTAAATTGTCGGTTGTAGATTTGAAATAATTATTTATAATTATAAACGATAGTCCTTCAGAAATCAGCACCGCTCGCAGGTAGATAAATTTCGATTTACACTGCAGATGGTGTGATTTTTTTGTTTA
HBG000437	Ban	30264820	BA5003	47	-	a/b	ATCAACGATTTCTTAATTATATCTATCGTAACTCGGGATATATCAACGATTTTTTCGATATATCGACGATTCGACACAACATATCGACTTATCGACAAAAGATAACAAAAAAAGACGTGCGCTCATTGCACGTCTTTTTGTTATTCTCC
HBG543560	Ban	49187639	BAS4648	47	-	-	ATCAACGATTTCTTAATTATATCTATCGTAACTCGGGATATATCAACGATTTTTTCGATATATCGACGATTCGACACAACATATCGACTTATCGACAAAAGATAACAAAAAAAGACGTGCGCTCATTGCACGTCTTTTTGTTATTCTCC
HBG543560	Bth	49478745	BT9727_4483	47	-	-	ATCAACGATTTTTCAATTATATCTATCGTAACTCGGGATATATCAACGATTTTTTCGATATATCGACGATTCGACACACTATATCGACTTATCGACAAAACATAACAAAAAAAGACGTGCACTCATTGCACGTCTTTTTGTTATTCTCC
HBG078153	Ban	30264837	BA5020	130	-	a	TGTTGGAATAACCCTTTACTCATATGAATAAGTGTCGTGTAACCGTAAAGTTTCGCGTACTCACCGACAAAACCCAATGCGGCTTAACGGTTACACACACTTACATAAAAAAGAAGCTTACGTTTTTGCGTAAGCTTCTTTCTATATCT
HBG078153	Bce	42783963	BCE_4917	113	-	-	GTTGGAATCACCCTTTACTCATATGAATAAGTGTCGTGTAACCGTAAAGTTTCGCGTACTCACCGACAAAACCCAATGCGGCTTAACGGTTACACACACTTACATAAAAAAGAAGCTTACGTTTTTTACGTAAGCTTCTTTCTATATCT
HBG078153	Bth	49478754	BT9727_4502	121	-	-	GTTGGAATAACCCTTTACTCATATGAATAAGTGTCGTGTAACCGTAAAGTTTCGCGTACTCACCGACAAAACCCAATGCGGCTTAACGGTTACACACACTTACATAAAAAAGAAGCTTACGTTTTTTACGTAAGCTTCTTTCTATATCT
HBG249606	Ban	30264732	tyrS-1	45	T-box leader	c	CTTTTTTCGATTGAATTGTATTCAAAAGGGAAGAGACGGTGCTAAGCCGTTATGTAAATAAGGTGGTAGGCTTTTTTTGGTCTGCAACTAGGGTGGTAACGCGATAATCAAAATCGTCCCTTATTTGAAGGGGCGATTTTTTTATGTTT
HBG003316	Ban	49185753	BAS2747	24	T-box leader	-	AGCATCTTTTCCGCCAACTTTTGGAGGGAAAGACGGTCAAATGATCGTTAAAGAAGAAGAGAGGTAGACAGGTATTTAGTCTACAACTAGGGTGGTACCGCGATAAATATCGTCCCTACTGAGCGCTCAGTAGGGACTTTTTTGTACAA
HBG249606	Ban	49187550	BAS4556	45	T-box leader	-	CTTTTTTCGATTGAATTGTATTCAAAAGGGAAGAGACGGTGCTAAGCCGTTATGTAAATAAGGTGGTAGGCTTTTTTTGGTCTGCAACTAGGGTGGTAACGCGATAATCAAAATCGTCCCTTATTTGAAGGGGCGATTTTTTTATGTTT
HBG003316	Bce	42782053	aroF	24	T-box leader	-	GGAGCATCTTTTTCGCCAAATTTTGGAGGAAAAGACGGTCAGATGATCGTTAACAATGAAGAGAGGTAGACGAAAGAAGTCTACAACTAGGGTGGTACCGCGATAAACATCGTCCCTACTGAGCGCTCAGTAGGGACTTTTTTGTACAA
HBG078014	Bce	42783485	BCE_4439	131	T-box leader	-	TTCGTAGTGCTTATAGGCATGAAGGAAAAGACGGAGTTTTTCCGTTATCATTAATTGAGATGTAAGTATATTTTCACTTACAAATAGGGTGGTACCGCGATTCTTTCGCCCCTATCGGATTTTCCGATAGGGGCTTTTTCTATTTCTCA
HBG249606	Bce	42783842	tyrS	45	T-box leader	-	TCTTTTTTCGATTGAATTGTATTCAAAAGGGAAGAGACGGTGCTAAGCCGTTATGTAAATAAGGTGGTAGGCTTTTTTGGTCTGCAACTAGGGTGGTAACGCGATGATCAAAATCGTCCCTTATTTGAAGGGGCGATTTTTTTATGTTT
HBG249606	Bli	52081467	tyrS	155	T-box leader	-	GATTTAGTCGAATATTCAAAAGGTGAAGACTGAGATCAGTAGAACGCATCCTTCCCTGTCTTAGAGAGCTGATGGCCGGTGAAAATCAGCACATATGGATGGTTTGAATTACACTCATGAACCGCTTTTGCGAAAAAAGCCTTCCGGGC
HBG249606	Bli	52786843	tyrS	72	T-box leader	-	AAGCCTTCCGGGCTTTCTGTAGCAGAAGAACGGAAGCTTTTCCGTTATCAACGAGAGTGAAAAGAGCGCGGCCATGCGTTCTTTTAAGCAGGGTGGTACCGCGATTTTTATCGTCCCTTCGTTTTTGCGAAGGGGCGTTTTATTTTGGA
HBG249606	Bli	52786843	tyrS	16	T-box leader	-	AAGCCTTCCGGGCTTTCTGTAGCAGAAGAACGGAAGCTTTTCCGTTATCAACGAGAGTGAAAAGAGCGCGGCCATGCGTTCTTTTAAGCAGGGTGGTACCGCGATTTTTATCGTCCCTTCGTTTTTGCGAAGGGGCGTTTTATTTTGGA
HBG249606	Bsu	16080019	tyrS	22	T-box leader	-	AGCCGGCCAGGCTTTCAGTAGTGAAAGAACGGACCTGATCCGTTATCAGGCAAAGTGATAAGACGAATGTTTGCATTCTCTTATTAGTAGGGTGGTACCGCGATAATCAATCGTCCCTTCGTGTAAACGAAGGGGCGTTTTTTATTTTA
HBG003316	Bth	49479051	aroF	24	T-box leader	-	GGAGCATCTTTTTCGTCAAGTTTTGATGGGAAAGACGGTCTAATGATCGTTAAAGAAGAAGAGAGGTAGACGAAAGAAGTCTACAACTAGGGTGGTACCGCGATGAACATCGTCCCTACTGAGCGCTCAGTAGGGACTTTTTTGTACAA
HBG249606	Bth	49481693	tyrS	45	T-box leader	-	CTTTTTTCGATTGAATTGTATTCAAAAGGGAAGAGACGGTGCTAAGCCGTTATGTAAATAAGGTGGTAGGCTTTTTTTGGTCTGCAACTAGGGTGGTAACGCGATAATCAAAATCGTCCCTTATTTGAAGGGGCGATTTTTTTATGTTT
HBG003316	Ban	30262914	aroF-2	24	sORF	-	AGCATCTTTTCCGCCAACTTTTGGAGGGAAAGACGGTCAAATGATCGTTAAAGAAGAAGAGAGGTAGACAGGTATTTAGTCTACAACTAGGGTGGTACCGCGATAAATATCGTCCCTACTGAGCGCTCAGTAGGGACTTTTTTGTACAA
HBG083619	Ban	30264770	BA4950	68	-	a	TCGATTGTTTTTCTCTTCTTAGAAAAGTAAGAGAAAAAGCTGTTTCGTCATGGAATGTTTAATGCTGTATGTAGTTTTTATCAAAATGGTACATCTTATACTTGAAAGAAACGGACCGAGTGCTCGTACGTACTTGGTTTTTTGTTTGG
HBG083619	Ban	49187587	BAS4594	68	-	-	TCGATTGTTTTTCTCTTCTTAGAAAAGTAAGAGAAAAAGCTGTTTCGTCATGGAATGTTTAATGCTGTATGTAGTTTTTATCAAAATGGTACATCTTATACTTGAAAGAAACGGACCGAGTGCTCGTACGTACTTGGTTTTTTGTTTGG
HBG083619	Bce	42783887	BCE_4841	69	-	-	TCGATTGTTTTTCTCTTCTTAGAAAAGTAAGAGAAAAAGCTGTTTCGTCATGGAATGTTTAATGCTGTATGTAGTTTTTATCAAAATGGTACATCTTATACTTGAAAGAAACGGACCGAGTGCTCGTACGTACTTGGTTTTTTGTTTGG
HBG083619	Bth	49481471	BT9727_4431	68	-	-	TCGATTGTTTTTCTCTTCTCAGAAAAGTAAGAGAAAAAGCTGTTTCGTCATGGAATGTTTAATGCTGTATGTAGTTTTTATCAAAATGGTACATCTTATACTTGAAAGAAACGGACCGAGTGCTCGTACGTACTTGGTTTTTTGTTTGG
HBG398889	Ban	30261504	BA1424	54	-	a	GAAATGCTTACACAACTACATCATCATACGTAAAGCCCTTGAACCTAACGTGAAAACGTGTAGGTGCAAGGGTTATTCCCGTTGTACCTACACGCTACGAAAGAGCCTTGTAGGTATATTTTATCTACAAGGCTCTTTTTATTTTCGGT
HBG398889	Ban	30263285	hisS	16	-	-	ATTTCTTTCCAACTTCATCATCATACGTAACGCCGTGTATCCGAAGAAAAATTTTTCTTCGTGGGTACAGGGCTTTTCCTGTTGACCCACGAAGCGTTCATAAAGCTATGTGGGTATTTTTATACCTGCATAGCTTTTTTTAATTTAAA
HBG398889	Ban	49184332	BAS1315	54	-	-	GAAATGCTTACACAACTACATCATCATACGTAAAGCCCTTGAACCTAACGTGAAAACGTGTAGGTGCAAGGGTTATTCCCGTTGTACCTACACGCTACGAAAGAGCCTTGTAGGTATATTTTATCTACAAGGCTCTTTTTATTTTCGGT
HBG398889	Ban	49186135	BAS3130	16	-	-	ATTTCTTTCCAACTTCATCATCATACGTAACGCCGTGTATCCGAAGAAAAATTTTTCTTCGTGGGTACAGGGCTTTTCCTGTTGACCCACGAAGCGTTCATAAAGCTATGTGGGTATTTTTATACCTGCATAGCTTTTTTTAATTTAAA
HBG398889	Bce	42780598	BCE_1524	54	-	-	AAAATGCTTACACAACTACATCATCATACATAAAGCCCTTGAACCTAGCGTGAAAACGTGTAGGTGCAAGGGTTATTCCCGTTGTACCTACACGCTACTAAAGAGCCTTGTAGGTATATTTTATCTACAAGGCTCTTTTTATTTTCGGT
HBG398889	Bce	42782401	hisS	16	-	-	ACTTCTTTCCAACTTCATCATCATACGTAACGCCGTGTATCCGAAGAAAAATTTTTCTTCGTGGGTACAGGGCTTTTCCTGTTGACCCACGAAGCGTTCATAAAGCTATGTGGGTATTTTTATACCTGCATAGCTTTTTTTAATTTAAA
HBG398889	Bth	49481698	hisZ	54	-	-	AAAATGCTTACACAACTACATCATCATACGTAAAGCCCTTGAACCTAGCGTGAAAACGTGTAGGTGCAAGGGTTATTCCCGTTGTACCTACACGCTACGAAAGAGCCTTGTAGGTATATTTTATCTACAAGGCTCTTTTTATTTTCGGT
HBG398889	Bth	49479017	hisS	17	-	-	ATTTCTTTCCAACTTCATCATCATACGTAACGCCGTGTATCCGAAGAAAAATTTTTCTTGGTGGGTACAGGGCTTTTCCTGTTGACCCACGAAGCGTTCATAAAGCTATGTGGGTATTTTTATACCCGCATAGCTTTTTTTAATTAAAA
HBG078537	Ban	30261182	BA1064	122	-	a	AAACGAGAAGATGATGAGTACAATTGTTGAAAAAGCATCCTCAAAGTATGTGAGGATGCTTTTTTAGTATAAAAAAGGCATCTAGCAAAAGTACTAGATGCAAATAAAAACACAAGGGAAGACAAAATTCTTCCCTTTTCCCGTAAGTA
HBG078537	Ban	49184015	BAS0994	98	-	-	AAACGAGAAGATGATGAGTACAATTGTTGAAAAAGCATCCTCAAAGTATGTGAGGATGCTTTTTTAGTATAAAAAAGGCATCTAGCAAAAGTACTAGATGCAAATAAAAACACAAGGGAAGACAAAATTCTTCCCTTTTCCCGTAAGTA
HBG078537	Bth	49477076	BT9727_0979	98	-	-	AAACGCACTTTAGAGCATCCTCAAAGTATGTGAGGATGCTTTTTTAGCATAAAAAAGGCATCTAGCAAAAGTACTAGATGCAAATAAAAACACAAGGGAAGACAAAATTCTTCCCTTTTCCCGTAAGTA
HBG212051	Ban	30261168	BA1046	66	-	a	TGACACTATAATAAGTAGTCATACATAACAAGCCACTTTCCTAAAGTGATTAAATATGGCACGGCTTGTTTCTCCACTTAAGATGCCAGGGACTGGCACTATTCTTTCCCT
HBG212051	Ban	49183998	BAS0977	66	-	-	TGACACTATAATAAGTAGTCATACATAACAAGCCACTTTCCTAAAGTGATTAAATATGGCACGGCTTGTTTCTCCACTTAAGATGCCAGGGACTGGCACTATTCTTTCCCT
HBG220979	Ban	30261120	BA0996	86	-	a	AGGTTTTATTACCCCCTATTCCCTCGATTATTACTTTTCATACATAGTTTTATACTTCAAAATGATTTCCTCTATTCAAAACGAGACCCCCTAATACAATAGGGGGATTTCTAGTTTAG
HBG220979	Ban	49183954	BAS0932	86	-	-	AGGTTTTATTACCCCCTATTCCCTCGATTATTACTTTTCATACATAGTTTTATACTTCAAAATGATTTCCTCTATTCAAAACGAGACCCCCTAATACAATAGGGGGATTTCTAGTTTAG
HBG220979	Bce	42780166	BCE_1090	86	-	-	AAGTTTTGTTATCCCCCTATTCCCTCAATTGTTACTTTTCATATATCGTTTTATACTTCAAAATGATTTCTTCTATTCAAAACGAGACCCCCTAATACAATAGGGGGATTTCTAGTTTGG
HBG220979	Bth	49480178	BT9727_0917	86	-	-	AGGTTTTATTATCCCCTATTCCCTCGATTATTACTTTTCATACATAGTTTTATACTTCAAAATGATTTCCTCTATTCAAAACGAGACCCCCTAATACAATAGGGGGATTTCTAGTTTAG
HBG534277	Ban	30261106	BA0982	18	-	a	AAAGCAACCTAGATCCCATGTTGGATCTAGGTTGTTTTTTATAACTTAATTTGACATATACAGTATAACTGTATAAAATCAAACTATACAGTTGAACTATATAGTTTAGCTATATATTTATCGT
HBG534277	Ban	49183940	BAS0917	6	-	-	AAAGCAACCTAGATCCCATGTTGGATCTAGGTTGTTTTTTATAACTTAATTTGACATATACAGTATAACTGTATAAAATCAAACTATACAGTTGAACTATATAGTTTAGCTATATATTTATCGT
HBG076686	Ban	30261490	BA1410	100	-	b	CTTTCCAAAATAGAGGAAGTCATACTAACTTTTCCTATTTCAAAAAAACAATTTCCTCCTTCTAGATGGATATTACTCCCTGTACATACTCGGATAAAGTAAAACTTTAATCAGTGGGGGGTTCTTCATCCCCCACCTATCTTCTTTGC
HBG085299	Bce	42781230	BCE_2164	59	-	-	AAAACTAATATATTCTGATTATGATATTTTCGCATCCATTTATAATAAAGTGAAACTTTAATCAGTGGGGGTTTTCTTCATCCCCCACTGATTATTAGTTGAA
HBG454398	Bce	42782200	adhB	108	-	-	AAGACATAAGAAAGAAGAGTTGCTATAACATACTGTCATAACAACACTATGTATAGATTCCTCTTTACTAAAGATTTCTGTTTTGCCAAGAGATACATATAAAGTGAAACTTTAATCAGCCCTCACCAATCGGGCTTTTACGTGCAGCC
HBG081963	Bce	42783483	vpR	149	-	-	ATTTCCCAAGAAATTTCAAATTCATAGAGGATTGGTATGAATTATGTCGAAAATATAGTTTAGCTAACATCCGATTATGTAATTCGGGATAAAGTGAAACTTTAATCAGTGGGGGTTTTCTTCATCCCCCACTGATTATTAGTTGAACC
HBG493695	Bce	42784283	iunH	59	-	-	CTTGACCTAATATAAGAAGTTTTTATTTTCTGAATTTTAAAGGTTGTTATTTCAATAAAATAATCTTTTTATCCTTACGCTTACATATATATAAAGTGAAACTTTAATCAGTGGGGGTTCTTTATCCCCCACTGATTATTGCTGTATTT
HBG125323	Bth	49479825	BT9727_0853	100	-	-	ACTAGTAGCCTCCCCTTTAGTCACTATTGTAATAGTAACTATCAATTTGCTAAATGTAAAGAGTTATTGTAACGTTAAAATATAAAGTAAAACTTTAATCAGCCCTCACCAATCGGGCTTTTACGGGCAG
HBG260448	Bth	49479303	BT9727_2693	77	T-box	-	AGCCCTCACCAATCGGACTTTTACGGGCAGTTGATCCCCTACCTAGCTTCTTTGCTTTCGCTGAATTTTGAGGTGGGGGTCTTACTGCCCGTTAAAGCGGGATAAAGTAATGAGAAGCAGATACAAGATGTATCTGCTTTTTTATATTG
HBG077909	Bth	49479253	gerKA	119	T-box	-	CTATAATTATAGCGTTAAAGATAAAAATATACAATATAAAATTTAAACTACGCATATGTCCGTATGTAACTATCCATAATAACCCATATAAAGTGAAACTTTAATCAGTGGGGGGTTTTCTTCATCCCCCACTGATTATTAGTTGAACC
HBG086677	Ban	30261437	BA1354	17	-	a	AAAACATGCGCTTTTTTTCACATGTTTAACATCGACATAATGAGAAAATGATGAGATAATAAAAGAAAATTCAGAATACTAAAGAGGTGTTTCTAATAAGGAGCACCTCTTTTCACCAACAAA
HBG086677	Ban	49184272	BAS1255	17	-	-	AAAACATGCGCTTTTTTTCACATGTTTAACATCGACATAATGAGAAAATGATGAGATAATAAAAGAAAATTCAGAATACTAAAGAGGTGTTTCTAATAAGGAGCACCTCTTTTCACCAACAAA
HBG086677	Bce	42780527	BCE_1453	17	-	-	AAAACATGCTCTTTTTTTCACATGTTTAACATCGACATAATGAGAAAATGATGAGATAATAAAAGAAAATTCAGAATACTAAAGAGGTGTTTCTAATAAGGAGCGCCTCTTTTCACCAACAAA
HBG086677	Bth	49480868	BT9727_1228	17	-	-	AAAACATGCGCTTTTTTTCACATGTTTAACATCGACATAATGAGAAAATGATGAGATAATAAAAGAAAATTCAGAATACTAAAGAGGTGTTTCTAATAAGGAGCACCTCTTTTCACCAACAAA
HBG076610	Ban	30261313	BA1216	29	-	a/b	CCCATATGTAATACTTACGAAGGATTACCGTATCATTTAGGCGCCTCTCATATAAAAACTGGGTAAAGTCATTAAAAAAGATGCAATAAAGTGCGTCTTTTTTTAATGACA
HBG076610	Ban	49184143	BAS1123	29	-	-	CCCATATGTAATACTTACGAAGGATTACCGTATCATTTAGGCGCCTCTCATATAAAAACTGGGTAAAGTCATTAAAAAAGATGCAATAAAGTGCGTCTTTTTTTAATGACA
HBG079429	Bce	42780397	BCE_1323	29	-	-	CCCATATGTAAGGATTACCGTATCATTTAGGCGTCTCTCATATAAAAACTGGGTAAAGTCATTAAAAAAAGATGCAATAAAGTGCATCTTTTTTTAATGACA
HBG079429	Bth	49477133	BT9727_1104	29	-	-	CCCATATGTAATACTTACGAAAGATTACCGTATCATTTAGGCGCCTCTCATATAAAAACTGGGTAAAGTCATTAAAAAAGATGCAATAAAGTGCGTCTTTTTTTAATGACA
HBG078843	Ban	30261277	BA1175	154	-	a	GTTCAAACAATGTTTCTTTCATTATGTACAAATTGTGAAAAGGGTTACGTTGCTCGTATGATGAGGCTTATAATGAACATGTAATCTTCTCGTATATGTTTGACTCTCCTTTGAAACTGGCCTATAGTAGGTTGGTTTCTTTTTTTCTA
HBG078843	Ban	49184109	BAS1089	31	-	-	ATTGTGAAAAGGGTTACGTTGCTCGTATGATGAGGCTTATAATGAACATGTAATCTTCTCGTATATGTTTGACTCTCCTTTGAAACTGGCCTATAGTAGGTTGGTTTCTTTTTTTCTA
HBG097460	Bli	52081989	yveM	26	-	a/b	CTGTCTGCCTTAGACGCAAGTCGTCGATGGCGGGGCGTGAGGACGGGTTAAATGCCCATCTTTATTTAATTTACGTGCTCGGTTTAAATTTGAAAATCGCCCGTATCTTTTTAGCTCATGGGATTTTGCCCTGAAAGATCCTATCAGCT
HBG097460	Bsu	16080488	yveM	72	-	-	GAGGCACTCGGCTCTGCTGTGGGCAGCTGAAGTTGCTGCCTTAGATGCTGGTCGTCGCTGGCGGGGCGTGAGGATGGGTTAAATGCCCACTTATCTCATATATACATAGGACGTATTGTCGGTTTAGCTGCTGCCGATTTTTTGGAGAG
HBG495575	Bth	49478945	gtaB	33	-	-	GGTAGAAATTTTTATTTCGAACCTACCTTAGACGCTTGTCGTCGGGAGTATGACGTGAGGATGGGTTAGATGCCCATAATTTATTTCTAATAGAAACTCTACCTATGGAGTTATAAACATGACTCTATAGGTAGGGTTTTTGTTATTGT
HBG189295	Bha	15614807	BH2244	90	PreQ1 riboswitch	a/b	AGGATGACGCTACCCAAACTGGATAAGCTATAGTATAATAGCCGTATTGCCATGAAGAATTTCACAGGTTTTCTGTGAGAGAGGTTCGCGAACTCCCTCTATAAAAAACTAAGGCAAGGCTGTATCAAGCGGTACAGTTTTCTTTTCGT
HBG189295	Bli	52785292	ykvJ	57	PreQ1 riboswitch	-	AAATAAAATCCGCTTGAAACTGCGGGAGAGGTTCTAGCAAAACCCTCTATAAAAAACTAAGGAAAGCTGTATCCTTGGGGTATGGCCTTTTTTATTGTTTTTTTGCTAGAGCACCTTTCTCACAGAGAAAGGTGTTTTTTCGTTTAGAT
HBG189295	Bsu	16078436	ykvJ	96	PreQ1 riboswitch	-	ATTGTCAAGAAAAACATCATTATGGTAAGATAGCAGAAGTGAAAAAATTGAAGAAAATCCGTGCGATATGCGGGAGAGGTTCTAGCTACACCCTCTATAAAAAACTAAGGACGAGCTGTATCCTTGGATACGGCCTTTTTTATGTTTTT
HBG008971	Oih	23099665	OB2210	16	PreQ1 riboswitch	-	CATAAACGCTAACAATACTTATAATCATTGATTGTACAACAAACATAATTTTGTTAGAGGTTCTTAGCTTCAACCCTCTATAAAAAACTAAGGACAAACAATGATTTATTCAAGTCATGTTCCTTAGGGGACATGACTTTTTTTATGGA
HBG285406	Oih	23100259	OB2804	158	PreQ1 riboswitch	-	CTATATTTTTATGCCAAAATATGTTAATCTAACGTAAGTGAATAACATAGAATTCTGCACTACTGCAGGAGAGGTTCGCGATTTAAATCCCTCTATAAAAAACTAAGGAGATAAACAACACGCTTCTTTGTGTTGTTTTTTTGATTGGA
HBG085220	Bha	15614399	BH1836	17	-	b	TGATGGTAGGATGTGTGAGAGTCACAGATGTAAAAAAGTTTAAAGTTTTTATTAAAAATGGGAAATAGGCTAAAAGCGATATTTTACAAAAAGAAAAAACATGATACAATATAACCGTTGGTTAGTAACCGACGGTTATATTGATTGAA
HBG402296	Bsu	16077291	ybfI	80	MIR812	-	TTTGCCCCTCCTATCTGTTCCAAACCATTATAACTGAAATATTTGAAAAATAAATTTTTATTAAAAAAGATAAAATTATTATTGAGGGTTAAAATCTTTTAAATTCTTAAACGAAAGCAGACAAATAACGGTCTGCTTTCTCTATTCCT
HBG398610	Bha	15614385	acoA	71	-	b	GTTAAGCCATTAGTGATCTCTTCTTTGAGAGCACTCTTTTAGTATCTTGAACGTGTGAACAAATCGGAACATTTATAGACAATGTGAGACGTAACAGTGTTGCTAGTTTTGTAAAAGCCTGTAGAGATGCAGGCTTTATTGTTGGCACA
HBG076748	Bli	52078751	ycbJ	117	-	-	TTGAACTTTGTCTAACTAAATCGTGAACAAAGACTCTGCCTGTGTGCAGGGTAATCGGGATTAGTCTGCCTGTTTTTAGGGAGCCCTTATGCAGTAATAGAGGGAGAGGCGCGGATTCCAGCGCCTCTTTTTGCCTTTAAAAATAGCAT
HBG076748	Bli	52784121	ycbJ	124	-	-	ATTCCGATTGAACTTTGTCTAACTAAATCGTGAACAAAGACTCTGCCTGTGTGCAGGGTAATCGGGATTAGTCTGCCTGTTTTTAGGGAGCCCTTATGCAGTAATAGAGGGAGAGGCGCGGATTCCAGCGCCTCTTTTTGCCTTTAAAA
HBG390689	Bha	15614486	bglA	45	-	b	CTTGAACTAAGAAAAAGTATTTTACGGAAAATAAAAAAACTCTTGCCAAGGGAAAGAAAAACGACTACAATAATTTACGAAAGCGGTTTCATTATTTATTATATAAATTCGCTGTCTCTGTGGTAATCATAGAGATATTATTAGAATCT
HBG089208	Bth	49477351	BT9727_1602	190	-	-	AATGGTGGAATCCACAGGGGAAATAAAATTATATTTATCCAGTTAATTTTAATATTTATTATATAATTTCTATAACTTTCTGTAGCTCCATATACAGTTTTATCAACATCAAATTAAAAGCAGCCGTATGGCTGCTTTTAATTTGATGT
HBG389010	Ban	30260362	BA0175	25	SAM riboswitch (S box leader)	c	GGCCCGATGATGCCCGGCAACCGAGCTTATGACGTATAAGCTAAGGTGCTAATTCCTGCAAAATGAGTTTTCGTTTTGGAAGATAAGAGAGGATCCTATTTTGTCTATTCGGCACCTCTCTTATTTTTGAGAGGTGCTTTTTATTTTGG
HBG305707	Ban	30260371	BA0185	69	SAM riboswitch (S box leader)	-	GGGACTGGCCCTATGACACCTCAGCAGCGGGTTCTGTAATAGGAACACCGTGCTAATTCCAGCAAGCAAGTCTTGAAAGATAAGTGATGGGCCTTTGTTTATTAAGCCTTGATCTTATTTTTTAGGATCAAGGCTTTTTGTATTCTAAA
HBG528138	Ban	30260381	BA0195	48	SAM riboswitch (S box leader)	-	GGCAGCAGGTTCATTTTTGAATACTGTGCCACTTCCTGCAAGCTTTATAGCTTGAAAGATAGAATGAGGGACTTCGTTTATATACGGGTGCATAACTTGTACGTAAAAATCCCTCTTTCTCAATACGAAAAGAGGGATTTTTTATTTTT
HBG343966	Ban	30260529	BA0361	24	SAM riboswitch (S box leader)	-	GGCCCTTTGAAGCCCAGCAACCTCAGTTTATACAAACTGAATAGGTGCTAATTCCTGCAAAATGCATTGCATTTTGAAAGATAAAACGTAACTATTGTGTACAAAACTCATCTTTCTTGATCATGAAAGGTGAGTTTTTTTATATTTCA
HBG007076	Ban	30261531	BA1452	36	SAM riboswitch (S box leader)	-	GAGGGACTGGCCCTACGATGCCTCGGCAGCGGACTCGATTTTAGAGTGCTGTGCCAAATCCAGCAAGCATGTGCTTGAAAGATGAGAAGAGCGTTTCTTATAGATGTATAAGACCTCTTCTCGTTGGAAGAGGTCTTTTGTTATTCATT
HBG080607	Ban	30262625	BA2640	83	SAM riboswitch (S box leader)	-	CGGCCCTATGAAACCTCAGCAACCCCTATGTAAATGCATAGGAAGGTGCTAATTCCGCAGAGAACACGTTGTGTTTTTTGGAAGATGAGAGGATTCTTGAACGTGAAAGAAAATGACCTCTTATGTAAGAGGTCATTTTTTGTTGTATA
HBG164372	Ban	30263139	BA3206	20	SAM riboswitch (S box leader)	-	GGACTGGCCCTATGAAACCTCGGCAGCGGATTCGTTATGAATACTGTGCCAATTCCAGCAAGGTAACTTGAAAGATAAGAAAGAAGCTCATTTTGACTATATATACAGAAGCCTCTTTCTATCTTTTAGAAAGAGGCTTTTTTACGTGA
HBG077546	Ban	30263269	BA3360	54	SAM riboswitch (S box leader)	-	TTTTCTTATCCAGAGAGGTGGAGGGACTGGCCCGATGAAACCCAGCAACCGCGATGCAGGTGCTAATTCCAGCAGAACAAATTTGTTCTGGGAGATAAGACGAAGATATATACGTAACTTCTTCTTATCGGAGAGGTTTTTTTATTGCA
HBG319085	Ban	30264110	BA4252	36	SAM riboswitch (S box leader)	-	ACCGACCGTAATACCATTGTGAAATGGGGCGTTTATGACGCCAAAAGGCACGGTGCTAATTCCAGCAGAAAGTAAAACTTTCTGGCAGATAAGAGGGGAGAAGATAAACTTCAAACCTCTTTCTTAGTGGAAAGAGGTTTTTCTACGTC
HBG334312	Ban	30264113	BA4255	16	SAM riboswitch (S box leader)	-	AGAGCAGGTGGAGGGACGAGCCCGACGAAACCCGGCAACCGATCTACATAATTGTAGACACGGTGCTAATTCTCGCAGCATTACGCTGACAGATAAGGAGCTGGTTGTAAAAAAACCTCTCCTTAGCTGAGAGGTTTTTTTATTTAACT
HBG444146	Ban	30264834	metK	92	SAM riboswitch (S box leader)	-	CACTTGTAGTGGTAAATACAGGTGAATAGGTGCTAAAACCTGTGCGAGGCTACAGGTCTCGAACGATAAGAGCGAAGGGCAAAAAGCAGTATGCAAGTAGCAAATTAAACCTTTCCTCTATATAAAGTAGGAAAGGTTTTTCTGTATGC
HBG543560	Ban	30265026	BA5222	226	SAM riboswitch (S box leader)	-	CTGTGAAGCCCGGCAACCGTCAACTTATGTTGAAATGGTGCCAATTCCTGCAAAGCAAATGCTTTGAGAGATGAGAGAGAGGGATAATGTTGTTATATACGCATATAAACCTTTCTGCTTCTCTAAAGCGGAAAGGTTTTTTTGTTGTT
HBG389010	Ban	49183210	BAS0177	25	SAM riboswitch (S box leader)	-	GGCCCGATGATGCCCGGCAACCGAGCTTATGACGTATAAGCTAAGGTGCTAATTCCTGCAAAATGAGTTTTCGTTTTGGAAGATAAGAGAGGATCCTATTTTGTCTATTCGGCACCTCTCTTATTTTTGAGAGGTGCTTTTTATTTTGG
HBG305707	Ban	49183219	BAS0186	69	SAM riboswitch (S box leader)	-	GGGACTGGCCCTATGACACCTCAGCAGCGGGTTCTGTAATAGGAACACCGTGCTAATTCCAGCAAGCAAGTCTTGAAAGATAAGTGATGGGCCTTTGTTTATTAAGCCTTGATCTTATTTTTTAGGATCAAGGCTTTTTGTATTCTAAA
HBG528138	Ban	49183229	BAS0196	48	SAM riboswitch (S box leader)	-	GGCAGCAGGTTCATTTTTGAATACTGTGCCACTTCCTGCAAGCTTTATAGCTTGAAAGATAGAATGAGGGACTTCGTTTATATACGGGTGCATAACTTGTACGTAAAAATCCCTCTTTCTCAATACGAAAAGAGGGATTTTTTATTTTT
HBG343966	Ban	49183374	BAS0346	24	SAM riboswitch (S box leader)	-	GGCCCTTTGAAGCCCAGCAACCTCAGTTTATACAAACTGAATAGGTGCTAATTCCTGCAAAATGCATTGCATTTTGAAAGATAAAACGTAACTATTGTGTACAAAACTCATCTTTCTTGATCATGAAAGGTGAGTTTTTTTATATTTCA
HBG007076	Ban	49184360	BAS1343	36	SAM riboswitch (S box leader)	-	GAGGGACTGGCCCTACGATGCCTCGGCAGCGGACTCGATTTTAGAGTGCTGTGCCAAATCCAGCAAGCATGTGCTTGAAAGATGAGAAGAGCGTTTCTTATAGATGTATAAGACCTCTTCTCGTTGGAAGAGGTCTTTTGTTATTCATT
HBG080607	Ban	49185468	BAS2460	83	SAM riboswitch (S box leader)	-	CGGCCCTATGAAACCTCAGCAACCCCTATGTAAATGCATAGGAAGGTGCTAATTCCGCAGAGAACACGTTGTGTTTTTTGGAAGATGAGAGGATTCTTGAACGTGAAAGAAAATGACCTCTTATGTAAGAGGTCATTTTTTGTTGTATA
HBG164372	Ban	49185986	BAS2981	20	SAM riboswitch (S box leader)	-	GGACTGGCCCTATGAAACCTCGGCAGCGGATTCGTTATGAATACTGTGCCAATTCCAGCAAGGTAACTTGAAAGATAAGAAAGAAGCTCATTTTGACTATATATACAGAAGCCTCTTTCTATCTTTTAGAAAGAGGCTTTTTTACGTGA
HBG077546	Ban	49186119	BAS3114	42	SAM riboswitch (S box leader)	-	TTTTCTTATCCAGAGAGGTGGAGGGACTGGCCCGATGAAACCCAGCAACCGCGATGCAGGTGCTAATTCCAGCAGAACAAATTTGTTCTGGGAGATAAGACGAAGATATATACGTAACTTCTTCTTATCGGAGAGGTTTTTTTATTGCA
HBG319085	Ban	49186941	BAS3943	36	SAM riboswitch (S box leader)	-	ACCGACCGTAATACCATTGTGAAATGGGGCGTTTATGACGCCAAAAGGCACGGTGCTAATTCCAGCAGAAAGTAAAACTTTCTGGCAGATAAGAGGGGAGAAGATAAACTTCAAACCTCTTTCTTAGTGGAAAGAGGTTTTTCTACGTC
HBG334312	Ban	49186944	BAS3946	16	SAM riboswitch (S box leader)	-	AGAGCAGGTGGAGGGACGAGCCCGACGAAACCCGGCAACCGATCTACATAATTGTAGACACGGTGCTAATTCTCGCAGCATTACGCTGACAGATAAGGAGCTGGTTGTAAAAAAACCTCTCCTTAGCTGAGAGGTTTTTTTATTTAACT
HBG543560	Ban	49187845	BAS4855	226	SAM riboswitch (S box leader)	-	CTGTGAAGCCCGGCAACCGTCAACTTATGTTGAAATGGTGCCAATTCCTGCAAAGCAAATGCTTTGAGAGATGAGAGAGAGGGATAATGTTGTTATATACGCATATAAACCTTTCTGCTTCTCTAAAGCGGAAAGGTTTTTTTGTTGTT
HBG389010	Bce	42779278	BCE_0197	26	SAM riboswitch (S box leader)	-	GGCCCGATGATGCCCGGCAACCGAGCTTATAACGTATAAGCTAAGGTGCTAATTCCTGCAAAACGAGTTCTCGTTTTGGAAGATAAGAGAGGAATCTATTTTGTCTATTCGGCACCTCTCTTATTTTTGAGAGGTGCTTTTTATTTTGG
HBG305707	Bce	42779286	BCE_0205	75	SAM riboswitch (S box leader)	-	GGGACTGGCCCTATGACACCTCAGCAGCGGGTTCTGTAATAGGAACACCGTGCTAATTCCAGCAAGCAAGTCTTGAAAGATAAGTGATGGGCCTTTGTTTATTAAGCCTTGATCTTATTTTTTAAGATCAAGGCTTTTTGTATTCTAAA
HBG528138	Bce	42779296	BCE_0215	48	SAM riboswitch (S box leader)	-	GCAGCAGGTTCATTTTTTGAATACTGTGCCACTTCCTGCAAGCTTTATAGCTTGAAAGATAGAATGAGGGACTTCGTTTATATACGGGTGCATAACTTGTACGTAAAAATCCCTCTTTCTCAATATGAAAAGAGGGATTTTTTATTTTT
HBG343966	Bce	42779541	BCE_0461	25	SAM riboswitch (S box leader)	-	CGGCCCTTTGAAGCCCAGCAACCTCAGTTTATACAAACTGAATAGGTGCTAATTCCTGCAAAATGCATTGCATTTTGAAAGATAAAACGTAACTATTGTGTGCAAAACTCATCTTTCTTGATTATGAAAGGTGAGTTTTTTATATTTCA
HBG080607	Bce	42781726	BCE_2667	83	SAM riboswitch (S box leader)	-	CGGCCCTATGAAACCTCAGCAACCCCTATATATATTTATAGGAAGGTGCTAATTCCGCAGAGAACACGATGTGTTTTTTGGAAGATAAGAGGATTCTTGAACGTGAAAGAAAATGACCTCTTATGTAAGAGGTCATTTTTTGTTGTATA
HBG164372	Bce	42782285	BCE_3230	20	SAM riboswitch (S box leader)	-	GGACTGGCCCTATGATACCTCGGCAGCGGATTCGTTATGAATACTGTGCCAATTCCAGCAAGGTAACTTGAAAGATAAGAAAGAAGCTCATTTTGACTGTATATGCAGAAGCCTCTTTCTATCTTTTAGAAAGAGGCTTTTTTATGTGA
HBG334312	Bce	42783150	BCE_4103	16	SAM riboswitch (S box leader)	-	CAAGAGCAGGTGGAGGGACGAGCCCGACGAAACCCGGCAACCGATCTACAATTGTAGACACGGTGCTAATTCTCGCAGCATTACGCTGACAGATAAGGAGCTGGTTGTAAAAAAACCTCTCCTTAGCTGAGAGGTTTTTTTATTTAACT
HBG444146	Bce	42783960	metK	92	SAM riboswitch (S box leader)	-	CACTTGTATTGGTAAACACAAGTGAATAGGTGCTAAAACCTGTGCGAGGCTACAGGTCTCGAACGATAAGAGCGAAGGGCAAAAAGCAGTATGCAAGTAGCAAATTAAACCTTTCCTCTCTATTATGTAGGAAAGGTTTTTCTGTATGC
HBG543560	Bce	42784171	BCE_5125	107	SAM riboswitch (S box leader)	-	TGTGAAGCCCGGCAACCGTCAACTTTATGTTGAAATGGTGCCAATTCCTGCAAAGCAAATGCTTTGAGAGATGAGAGAGAGGGATAATGTTGTTATATACGCACATAAACCTTTCTGCTTCTCTAAGGCAGAAAGGTTTTTTTGTTGTT
HBG543560	Bcl	56962328	ABC0552	87	SAM riboswitch (S box leader)	-	GGAGCAGAGGGACTGGCCCAATGATGCTTCAGCAACCCCGCCATGAGCGGAAGGTGCTAATTCCAGCAGGACTACGTCCTGGGAGATAAGAGATTGAATTGAACATTCACCCCTCTTTCTTTCCAGGAAGAGGGGTTTTTCGTTTTTCT
HBG515813	Bcl	56963214	metC	296	Cobalamin riboswitch	-	GAGGGACTGGCCCAATGAAGCTTCAGCAACCATTCATTGCGATGAAAAGGTGCTAAATCCAGCAAAGGGAACTTTGGCAGATAAGGGGATTCATTTCGTGAAAACAACACCCTTTCCAATCCCGGAACGGGTGTTTTTCAATTTTATAG
HBG081399	Bcl	56963343	ABC1578	15	SAM riboswitch (S box leader)	-	AAGAGTGGCGGAGGGACCTGACCCAATGAAGCCCGGCAACCAGTTTATTTGTAAACCACGGTGCTACATTCAGCAGAGCAGCTTTTGTTCTGAAAGATAAGTGAGGCGAACCCCTTTTCTTATCTGAAAAGGGGTTTTTTCAATGGAGA
HBG380413	Bcl	56963632	metI	27	SAM riboswitch (S box leader)	-	AGAGAAGTGGAGGGAATGGCCCAATGAAGCTTCAGCAACCAGCCAACCATGGTCAGGTGCTAAATCCAGCAGTTTATCTGCAAGATAAGAGAAGCATGCACGTAAGCAACCCCTTCTTCTAATCTTGGAGAAGGGTTTTTTGTTTGGCA
HBG081399	Bha	15613816	BH1253	54	SAM riboswitch (S box leader)	-	AGAGAGGCAGAGGGACTGACCCGATGATGCCCGGCAACCCGTTTGTTAGCCAAGCAAACGAAGGTGCTAATTTCAGCAGAATGATTTCATTCTGGAAGATAAGCGAAGGCGAAAACCTTTCCTTATCGGAAAGGTTTTTTTGTTAGAGA
HBG380413	Bha	15614190	metB	101	SAM riboswitch (S box leader)	-	GAAACCTCAGCAACCAGCCACGATCCTGTGGTCAGGTGCTAATTCCTGCAAGCATTATTTGCTTGAGAGATAAGAGGAAGCGAGTGAGATCCAACACCTACTTCTTCTTAATCTTACATGACGAGAAGGTAGGTGTTTTTTTACACAAT
HBG444146	Bha	15615862	metK	95	SAM riboswitch (S box leader)	-	GACAGGCCCGAAGAAACCCCAGCAACCAACACCTGTTAAACAAAGGTGAAAAGGTGCTAACCTGCAAGGCGTTGCCTTGAAAGATAAGAGGCGAAAGGTATGTTAATTAACCCTTTTCCTCATAATGGAAAAGGGTTTTCCTCATTTTT
HBG543560	Bha	15616043	BH3481	162	SAM riboswitch (S box leader)	-	AGGGACTGGCCCGATGAAGCCCAGCAACCGCCAAGCAGCAAATCGCTTGGAAAAGGTGCTAATTCCTGCAAAGCGATGCTTTGAGAGATGAGAGAAGGGAAGACGTAAAACATTCCTTTCTGCTCATGGCGGAAAGGTTTTTTTGTTCT
HBG002854	Bli	52784965	yitJ	24	SAM riboswitch (S box leader)	-	AGGGACTGGCCCGATGAAGCCTCAGCAACCGGTGAATGAATATTCATGACCAAGGTGCTAAATCCAGCAAGCAGCCTGCTTGGAAGATAAGAAGACGGACAAATGTCGCTGAAAAGTCTTCTGCTTCCCAGAAGACTTTTTTGTTTTAT
HBG319085	Bli	52785277	ykrT	26	SAM riboswitch (S box leader)	-	CCGTAATACCATTGTGAAATGGGGCGCGAATCTCTGCGCCGCTAGGGCACGGTGCTAATTCCATCAGACTTTGAATTCTGAGAGATAAGAGAGGCGTACGCGACAAATCAGCCTCTTTCTCTCGACGAGAAAGAGGTTTTTTTATTTGT
HBG389010	Bli	52786903	BLi03178	16	SAM riboswitch (S box leader)	-	CAGCTTATAAAGAGAGATGGAGGGACTGGCCCGGTGAAATCTCAGCAACCTGCAGCAGTGCAAGGTGCTAAATCCAGCAGAATGTCAGGCGCATTCTGAAAGATAAGTTGAACAACTCTTTCAGGCGGCTGAAAGAGTTTTTTTATTTT
HBG083080	Bli	52787864	yxjG	21	SAM riboswitch (S box leader)	-	GTGGAGGGACTGGCCCTGTGAAACCCGGCAACCGCTGTCTATGACAGAATGGTGCTAAATCCTTAAGAGCATGTTCGTGCTCTTGAAGATAAGGAGGAGATTGAATATATCAAGCTCTTCCTTATCGGGAAGAGCTTTTTTATGTCTAT
HBG002854	Bsu	16078165	yitJ	37	SAM riboswitch (S box leader)	-	GGACTGGCCCGACGAAGCTTCAGCAACCGGTGTAATGGCGATCAGCCATGACCAAGGTGCTAAATCCAGCAAGCTCGAACAGCTTGGAAGATAAGAAGAGACAAAATCACTGACAAAGTCTTCTTCTTAAGAGGACTTTTTTTATTTCT
HBG380413	Bsu	16078252	yjcI	19	SAM riboswitch (S box leader)	-	GACTGGCCCTTAGAAACCTCAGCAACCGGCTTGTTTTGCATTTGCAAAGCGCCAAGGTGCTAAATCCAGCAAGCGTTTTTTATGCTTGGAAGATAAGAAGAAGCGTTAAACCCCTTCTTCTTATGAAGAAGGGGTTTTTATTTTGAAAA
HBG515813	Bsu	16078383	metE	67	SAM riboswitch (S box leader)	-	TGAAATGGGGCGCACTGCTTTTCGCGCCGAGACTGATGTCTCATAAGGCACGGTGCTAATTCCATCAGATTGTGTCTGAGAGATGAGAGAGGCAGTGTTTTACGTAGAAAAGCCTCTTTCTCTCATGGGAAAGAGGCTTTTTGTTGTGA
HBG319085	Bsu	16078420	ykrT	30	SAM riboswitch (S box leader)	-	ATTGTGAAATGGGGCGCATTTTTTTCGCGCCGAGACGCTGGTCTCTTAAGGCACGGTGCTAATTCCATTCAGATCTGATCTGAGAGATAAGAGAGGCGGACATAGATGTTAAGCCTCCTTCTCTCTGAGAAGGAGGCTTTTTTACGGCC
HBG543560	Bsu	16080327	yusC	48	SAM riboswitch (S box leader)	-	GTGGAGGGAAGTGCCCTATGAAGCCCGGCAACCATCAACACTGTTGAAATGGTGCCAATTCACACGAAGCGTTCAGCTTTGAAAGATGAGAGAAAGGCATTTTATATAAGCCTTTCTGCTCAAGTGTGCAGAAAGGCTTTTCTTTTGCA
HBG083080	Bsu	16080946	yxjH	26	SAM riboswitch (S box leader)	-	TGGAGGGACTGGCCCTATGATACCCGGCAACCGCTGTTTCAAACAGAATGGTGCTAAATCCTTAAGAACATTGCGTTCTTGCAGATGAGGCGGAGATTTGATCGTTCAAGCTCTTCCTTACACAAAGGAAGAGCTTTTTACATGCTTAA
HBG083080	Bsu	50812304	yxjG	24	SAM riboswitch (S box leader)	-	AGGTGGAGGGACTGGCCCTGCGATACCCGGCAACCGCTGTTTAACAGAATGGTGCTAAATCCTTTAGAGCAATGATTGCTCTTGAAGATAAGGTTGAGATTGTCACGCAAGCTCTTCCTTATCCAAAGGAAGAGCTTTTTTATATTTGA
HBG305707	Bth	49476734	oppB	75	SAM riboswitch (S box leader)	-	GGGACTGGCCCTATGACACCTCAGCAGCGGGTTCTGCAAGATGAACACCGTGCTAATTCCAGCAAGCAAGTCTTGAAAGATAAGTGATGGGCCTTTGTTTATTAAGCCTTGATCTTATTTTTTAGGATCAAGGCTTTTTGTATTCTAAA
HBG528138	Bth	49479177	oppA	48	SAM riboswitch (S box leader)	-	GGCAGCAGGTTCATTTTTGAATACTGTGCCACTTCCTGCAAGCTTTATAGCTTGAAAGATAGAATGAGGGACTTCGTTTATATACGGGTGCATAACTTGTACGTAAAAATCCCTCTTTCTCAATACGAAAAGAGGGATTTTTTATTTTT
HBG343966	Bth	49480050	BT9727_0329	27	SAM riboswitch (S box leader)	-	CCGGCCCTTTGAAGCCCAGCAACCTCAGTTTATACAAACTGAATAGGTGCTAATTCCTGCAAAATGCATTGCATTTTGAAAGATAAAACGTAACTAGTTTGTGCAAAACTCATCTTTCTTGATCATGAAAGGTGAGTTTTTTTATATTT
HBG080879	Bth	49476896	rbsB	39	SAM riboswitch (S box leader)	-	TCAAGAGCAGGTGGAGGGATGAGCCCTACGAAGCCCGGCAACCGACCCATTTATGGGCACGGTGCTAATTCTTACAACACATTGTGTTGAAAGATAAGAGTAATATGATAAGACGTCTTTTCTATATGAAAAGGCGTTTTTTATTTTCA
HBG007076	Bth	49481074	nhaC	36	SAM riboswitch (S box leader)	-	GAGGGACTGGCCCTACGATGCCTCGGCAGCGGACTCGATTTTAGAGTGCTGTGCCAAATCCAGCAAGCATGTGCTTGAAAGATGAGAAGAGCGTTTCTTATAGATGTATAAGACCTCTTCTCGTTGGAAGAGGTCTTTTGTTATTCATT
HBG089221	Bth	49477433	BT9727_1748	78	SAM riboswitch (S box leader)	-	GGTGGAGGGACTGGCCCTTCGAAGCCTCAGCAACCTGATTTATGTGATATAAAGGTGCTAAATCCTGTAGGATATAAAAGTCCTAATAGATAAGAAAATGGGTATAAGTAAACCTTCTTCTTATTTTGAAGAAGGTTTTTTGTCATTTA
HBG080607	Bth	49479186	BT9727_2423	83	SAM riboswitch (S box leader)	-	CGGCCCTATGAAACCTCAGCAACCCCTATGTAAATGCATAGGAAGGTGCTAATTCCGCAGAGAACACGTTGTGTTTTTTGGAAGATAAGAGGATTCTTGAACGTGAAAGAAAATGACCTCTTATGTAAGAGGTCATTTTTTGTTGTATA
HBG164372	Bth	49478072	BT9727_2974	20	SAM riboswitch (S box leader)	-	GGACTGGCCCTATGATACCTCGGCAGCGGATTCGTTATGAATACTGTGCCAATTCCAGCAAGGTAACTTGAAAGATAAGAAAGAAGCTCATTTTGACTGTATATACAGAAGCCTCTTTCTATCTTTTAGAAAGAGGCTTTTTTACGTGA
HBG319085	Bth	49479358	mtnK	37	SAM riboswitch (S box leader)	-	ACCGACCGTAATACCATTGTGAAATGGGGCGTTTATGACGCCAAAAGGCACGGTGCTAATTCCAGCAGAAAGTAAAACTTTCTGGCAGATAAGAGGGGAGAAGATAAACTTCAAACCTCTTTCTTAGTGGAAAGAGGTTTTTCTACGTC
HBG334312	Bth	49481516	rbcL	16	SAM riboswitch (S box leader)	-	AGAGCAGGTGGAGGGACGAGCCCGACGAAACCCGGCAACCGATCTACATAATTGTAGACACGGTGCTAATTCTCGCAGCATTACGCTGACAGATAAGGAGCTGGTTGTAAAAAAACCTCTCCTTAGCTGAGAGGTTTTTTTATTTAACT
HBG543560	Bth	49481044	BT9727_4696	105	SAM riboswitch (S box leader)	-	CTGTGAAGCCCGGCAACCGTCAACTTATGTTGAAATGGTGCCAATTCCTGCAAAGCAAATGCTTTGAGAGATGAGAGAGAGGGATAATGTTGTTATATACGCATATAAACCTTTCTGCTTCTCTAAAGCGGAAAGGTTTTTTTGTTGTT
HBG543560	Oih	23099839	OB2384	57	SAM riboswitch (S box leader)	-	GGGACTGGCCCTTTGAAACCGCGGCAACCTTCATAATTAAATGAAAGGTGCCAATTCCTGCAGAAAATGAAAGATGAGAGAACGTCAGACGATATACGATAAATACGTACGTCTTTCTGTTCTCTTACAGAAAGGCGTTTTTATTTTGA
HBG380413	Oih	23100503	OB3048	43	SAM riboswitch (S box leader)	-	GAATAGGCCCTGCGAAGCCCGGCAACCTGTAGCAATTGCTATTGAAAGGTGCTAAATCCTACAGACTTCATCGTCTGGAAGATAAGAGGAGGTTCGGTTTTAAACAGACAAAGTCCTCTTCTTATGAAGGGGGCTTTTTTTAATCCTTC
HBG543560	Oih	23100618	OB3163	15	SAM riboswitch (S box leader)	-	GGATTCTTTATATTAAAGAATACTGTGCCAATTCCTGCAAATGCAAACGAGCATTTGAAAGATGAGAAACGATGGCTTCTACATATATACATATGGTACGAATCCCTCTTTTCTTGTCTTTCAAGAAAAGAGGGATTTTTTATTTCGCT
HBG319085	Bce	42783146	BCE_4099	37	sORF	-	ATGGGGCGTTTATTTACGCCAAAAGGCACGGTGCTAATTCCAGCAGAAAGTAAAACTTTCTGGCAGATAAGAGGGGAGAAGATAAACTTCAAACCTCTTTCTTAGTGGAAAGAGGTTTTTCTACGTC
HBG460347	Ban	30264494	BA4655	157	BsrF	a	TACTTTATTAATGTTATATTAGCAAAGCGATGAGCTAATTTACGTAAGACGAGAGATATGCTTAAGTGCTAAACACGCGAATGTGGTCGCCTGGTCTCTCGCCGTAAACGCATCAAGACGCCTGCTTTGCAGGCGTCTTTCATTTTATA
HBG460347	Ban	49187316	BAS4321	157	BsrF	-	TACTTTATTAATGTTATATTAGCAAAGCGATGAGCTAATTTACGTAAGACGAGAGATATGCTTAAGTGCTAAACACGCGAATGTGGTCGCCTGGTCTCTCGCCGTAAACGCATCAAGACGCCTGCTTTGCAGGCGTCTTTCATTTTATA
HBG460347	Bce	42783555	BCE_4509	156	-	-	TACTTTATTAATGTTATATTAGCAAAGCGATGAGCTAATTTACGTAAGACGAGAGATATGCTTAAGTGCTAAACACGCGAATGTGGTCGCCTGGTCTCTCGCCGTAAACGCATCAAGACGCCTGTTTTGCAGGCGTCTTTCATTTTATA
HBG460347	Bth	49478631	arsR	108	BsrF	-	ATACTTTATTAATGTTATATTAGCAAAGCGATGAGCTAATTTACGTAAGACGAGAGATATGCTTAAGTGCTAAACACGCGAATGTGGTCGCCTGGTCTCTCGCCGTAAACGCATCAAGACGCCTGCTTGCAGGCGTCTTTCATTTTGTA
HBG460347	Bth	49478631	arsR	158	BsrF	-	ATACTTTATTAATGTTATATTAGCAAAGCGATGAGCTAATTTACGTAAGACGAGAGATATGCTTAAGTGCTAAACACGCGAATGTGGTCGCCTGGTCTCTCGCCGTAAACGCATCAAGACGCCTGCTTGCAGGCGTCTTTCATTTTGTA
HBG001293	Oih	23099937	OB2482	49	-	-	TGCATGAATATTTTTGTCCCAGTTTCTTCAATTTTTTAGAAGAAATATTAACTTTCTATGACAGTATAAGTGAGACTTTCTTTACTTAGATAAAATATTTTATATAAACTATTGGAAACGTAGACTCTTGTCTACGTTTTTTCGTTTGA
HBG236958	Ban	30264453	BA4611	59	-	a	AATGGGGAGGGATAGCGAAAAAGGTCGCACATCCCTCTTTTTTGTGGTAAAATATATCGGGTTAAAAACTGGCAGAAGAATCGTTTTTAATATCAAAACGGGACGTACAAGCTAAGGGTAAAGCTGGCTTGTATTTTTATTGC
HBG236958	Ban	49187275	BAS4279	59	-	-	AATGGGGAGGGATAGCGAAAAAGGTCGCACATCCCTCTTTTTTGTGGTAAAATATATCGGGTTAAAAACTGGCAGAAGAATCGTTTTTAATATCAAAACGGGACGTACAAGCTAAGGGTAAAGCTGGCTTGTATTTTTATTGC
HBG236958	Bce	42783511	BCE_4465	59	-	-	AATGGGGAGGGATAGCGAAAAAGGTCGCACATCCCTCTTTTTTGTGGTAAAATATATCGGGTTAAAAACTGGCAGAAGAATCGTTTTTAATATCAAAACGGGACGTACAAGCTAAGGGTAAAGCTGGCTTGTATTTTTATTGC
HBG236958	Bth	49481474	BT9727_4116	59	-	-	AATGGGGAGGGATAGCGAAAAAGGTCGCACATCCCTCTTTTTTGTGGTAAAATATATCGGGTTAAAAACTGGCAGAAGAATCGTTTTTAATATCAAAACGGGACGTACAAGCTAAGGGTAAAGCTGGCTTGTATTTTTATTGC
HBG077863	Ban	30264051	BA4192	104	-	a/b	CTTGCTCGCCAACTATGTAACAATTTAAAGTTGGTATTTGTTAGTTTCAAGGTGAAAACATCTTTCATATTTGTTTTGGATACACATCGGCATACAAATGGATAAAATAATGAGCAGTGGTTTTGAGCCGCTGCTCATTATTCATTATC
HBG077863	Ban	49186887	BAS3889	104	-	-	CTTGCTCGCCAACTATGTAACAATTTAAAGTTGGTATTTGTTAGTTTCAAGGTGAAAACATCTTTCATATTTGTTTTGGATACACATCGGCATACAAATGGATAAAATAATGAGCAGTGGTTTTGAGCCGCTGCTCATTATTCATTATC
HBG077863	Bce	42783075	BCE_4028	104	-	-	ATTTGCTCGCCAACTTGGTGGGTATTCGTTAGTTCCAAGGTGAAAACATCTTTTATATCTGTTTTGGATACACATCGGCATACAAATGGATAAAATAATGAGCAGTGGTTTTGAGCCGCTGCTCATTATTCATTATC
HBG081608	Bcl	56964333	ABC2568	13	-	-	TGTTGCCATCGCCAAGACGGATAAAAAGCGCTTGTCGGGCGAGGAAGATGCAAGTCGAATGGGTGTTCATGAGCAGTGGTTTTCCTGCTTAAACGACACTTTGTTTACAGTCTGAAGCTGCCTAAAAGGGCAGCTTCTTTTACCAAGGG
HBG077863	Bth	49479379	cydB	104	-	-	CTTGCTCGCCAACTATGTAACAATTTAAAGTTGGTATTTGTTAGTTTCAAGGTGAAAACATCTTTCATATTTGTTTTGGATACACATCGGCATACAAATAGATAAAATAATGAGCAGTGGTTTTGAGCCGCTGCTCATTATTCATTATC
HBG459884	Ban	30264047	BA4188	227	-	a/b	TCTTCAGCTTCTTCAGCATGATTACTCCTTCCTTTCCTTATTTTAAACATGCATATTACTAGTGAAAACGCCGTCTCTGATATAAGAAAGAAGACAAAAGTGAATGTTGAATCTTGTCTTTTCTCATACAGGGAAAGTTATTCTTATAG
HBG459884	Ban	49186883	BAS3885	227	-	-	TCTTCAGCTTCTTCAGCATGATTACTCCTTCCTTTCCTTATTTTAAACATGCATATTACTAGTGAAAACGCCGTCTCTGATATAAGAAAGAAGACAAAAGTGAATGTTGAATCTTGTCTTTTCTCATACAGGGAAAGTTATTCTTATAG
HBG428292	Bce	42783784	BCE_4738	38	sORF	-	ATTGTTCGCATGTATGAAATACTTTCCGTTATAATGGAGAATAAAGTGAGACTTTCATTAGTGTGGGGATGTTTCCGCGCGCTAATGATTAGCCTACATTTATTGGGCTTTTACTGCACGTTGAAGTGAAGAAGTTGAATAAAAAGGAG
HBG077937	Ban	30264218	BA4365	34	-	a/c	CTCCAGCTCTTTATATAATCTATCTTTCATCTTACGGAATGTTATTTCAAATGGCAAATCGAATTTACATAACCAATCATCTAGACAACTATATATCACGAACGTTATACTTAAAAAACTTAGCAATCGTTCGTGTTTTATGTTAAAAT
HBG077937	Ban	49187048	BAS4050	34	-	-	CTCCAGCTCTTTATATAATCTATCTTTCATCTTACGGAATGTTATTTCAAATGGCAAATCGAATTTACATAACCAATCATCTAGACAACTATATATCACGAACGTTATACTTAAAAAACTTAGCAATCGTTCGTGTTTTATGTTAAAAT
HBG401792	Bha	15612673	cysE	43	T-box leader	-	GTATACTTCATTAGTAGGTCAAGGCGGCTTGCACCGTTATTGCAGAATTGAGAGGGGAAATGGCAAATCGACCATTTCTCAAGCAGAGTGGGACCACGTGAAGAGCGTCTCTGTGCAAGCAGCACAGGGACGCTCTTTTTCATGTCGTT
HBG077937	Bth	49480616	BT9727_3888	34	-	-	CTCCAGCTCTTTATATAATCTATCTTTCATCTTACGGAATGTTATTTCAAATGGCAAATCGAATTTACATAACCAATCATCTAGACAACTATATATCACGAACGTTATACTTAAAAAACTTAGCAATCGTTCGTGTTTTATGTTAAAAT
HBG077870	Ban	30264062	BA4203	73	-	a	ATTGTGACATATGAAAGAAAAGTGTTTACAAGAGGTCATATATACGTTATATTTAAGACCTCTTTTTTCTTCATAGTAGAATTGCTAATTCCCCTTAGCATTTTACCCCTCTAATCCCTTCAGGAAAACTGAAGGGATTTTTTATTATT
HBG077870	Ban	49186897	BAS3899	52	-	-	ATTGTGACATATGAAAGAAAAGTGTTTACAAGAGGTCATATATACGTTATATTTAAGACCTCTTTTTTCTTCATAGTAGAATTGCTAATTCCCCTTAGCATTTTACCCCTCTAATCCCTTCAGGAAAACTGAAGGGATTTTTTATTATT
HBG077870	Bce	42783086	BCE_4039	73	-	-	ATTGTGACATATGAAAGAAAAGTGTTTACAAGAGGTCATATATACGTTATATTTAAGACCTCTTTTTTCTTCATAGTAGAATTGCTAATTCCCCTTAGCATTTTACCCCTCTAATCCCTTCAGGAAAACTGAAGGGATTTTTTATTATT
HBG077870	Bth	49478873	BT9727_3731	52	-	-	ATTGTGACATATGAAAGAAAAGTGTTTACAAGAGGTCATATATACGTTATATTTAAGACCTCTTTTTTCTTCATAGTAGAATTGCTAATTCCCCTTAGCATTTTACCCCTCTAATCCCTTCAGGAAAACTGAAGGGATTTTTTATTATT
HBG077981	Ban	30264331	BA4483	99	-	a	TGGAACAACAGATTTTTAAAATTGATAAAAGATGAAATCTAGAATACATAACTAATATCTTGGTAATTCTAAGATTTATCAGCTATATTCAAACATTTCATTTTCACCATAAAGAAGCTGATTACATTCAGCTTCTTTTCTTTTAACCT
HBG077981	Ban	49187158	BAS4161	99	-	-	TGGAACAACAGATTTTTAAAATTGATAAAAGATGAAATCTAGAATACATAACTAATATCTTGGTAATTCTAAGATTTATCAGCTATATTCAAACATTTCATTTTCACCATAAAGAAGCTGATTACATTCAGCTTCTTTTCTTTTAACCT
HBG251334	Ban	30264296	BA4445	67	-	b	CAACACGGTTCATCCGGCATTCCTTCTGTTTATGTATATAGGAATTGCAGTAGTAAGTTTCGGAATGAGAGACGAGATGTTAGATCGCTTTGAAAAGTGATACATATACGAAAGACCAACAGGAAAATGTTGGTCTTTTTTTCTTGCCA
HBG081818	Bcl	56964540	ABC2776	28	-	-	ACGAGCGTGAAATTGACTATCGGGAATGGTGGAAACTGGCACGACCCACCAAAATCAGCTACAATGAATGTGCCGTTTTTGTTGCTACCGATAACCGTTAAATGCAGCAATACATAAGAGATCCCGCTACCGGGGTCTTGTATTTTATG
HBG343859	Ban	30264449	greA	46	-	a	TCAACTTTCCATACATATCTTCTTTATATAAAGAAGAATTGGAAATACGGGGTTGTATGTGACAACTCCGCTAGTACAGGCGTGCTAGAAACCTCCGCTCTCTATATAAGCGGGGGAGTTTTCATATGGAACTCCTCTTTTTTTCGGGG
HBG343859	Ban	30264449	greA	27	-	-	TCAACTTTCCATACATATCTTCTTTATATAAAGAAGAATTGGAAATACGGGGTTGTATGTGACAACTCCGCTAGTACAGGCGTGCTAGAAACCTCCGCTCTCTATATAAGCGGGGGAGTTTTCATATGGAACTCCTCTTTTTTTCGGGG
HBG343859	Ban	49187271	BAS4275	46	-	-	TCAACTTTCCATACATATCTTCTTTATATAAAGAAGAATTGGAAATACGGGGTTGTATGTGACAACTCCGCTAGTACAGGCGTGCTAGAAACCTCCGCTCTCTATATAAGCGGGGGAGTTTTCATATGGAACTCCTCTTTTTTTCGGGG
HBG343859	Ban	49187271	BAS4275	27	-	-	TCAACTTTCCATACATATCTTCTTTATATAAAGAAGAATTGGAAATACGGGGTTGTATGTGACAACTCCGCTAGTACAGGCGTGCTAGAAACCTCCGCTCTCTATATAAGCGGGGGAGTTTTCATATGGAACTCCTCTTTTTTTCGGGG
HBG343859	Bce	42783507	greA	46	-	-	TCAACTTTCCATACATATCTTCTTTATATAAAGAAGAATTGGGAATACGGGGTTGTATGTGACAACTCCGCTAGTACAGGCGTGCTAGAAACCTCCGCTTTACATATAAGCGGGGGAGTTTTCATATGGAACTCCTCTTTTTTTCGGGG
HBG343859	Bce	42783507	greA	27	-	-	TCAACTTTCCATACATATCTTCTTTATATAAAGAAGAATTGGGAATACGGGGTTGTATGTGACAACTCCGCTAGTACAGGCGTGCTAGAAACCTCCGCTTTACATATAAGCGGGGGAGTTTTCATATGGAACTCCTCTTTTTTTCGGGG
HBG343859	Bth	49481456	greA	46	-	-	TCAACTTTCCATACATATCTTCTTTATATAAAGAAGAATTGGAAATACGGGGTTGTATGTGACAACTCCGCTAGTACAGGCGTGCTAGAAACCTCCGCTCTCTATATAAGCGGGGGAGTTTTCATATGGAACTCCTCTTTTTTTCGGGG
HBG343859	Bth	49481456	greA	27	-	-	TCAACTTTCCATACATATCTTCTTTATATAAAGAAGAATTGGAAATACGGGGTTGTATGTGACAACTCCGCTAGTACAGGCGTGCTAGAAACCTCCGCTCTCTATATAAGCGGGGGAGTTTTCATATGGAACTCCTCTTTTTTTCGGGG
HBG530048	Ban	30264435	BA4593	120	-	a	TTATATAATTGGAAAGTTTACCGCCCGTTGGAACGGGATAAGTATCTAGTGTATTTGAAAATCCTACCCCCCCTCAATTGTAGTTTTCTTTATGCTAGTTATGATATGGATGCAGTAGACAATATTTGTCTACTGCCTTTTTTAAATTC
HBG530048	Ban	49187257	BAS4261	120	-	-	TTATATAATTGGAAAGTTTACCGCCCGTTGGAACGGGATAAGTATCTAGTGTATTTGAAAATCCTACCCCCCCTCAATTGTAGTTTTCTTTATGCTAGTTATGATATGGATGCAGTAGACAATATTTGTCTACTGCCTTTTTTAAATTC
HBG530048	Bce	42783492	BCE_4446	120	-	-	CATATAATTGGAAAGTTTACCGCCCGTTAGAACGGGATAAGTATCTAGTATATTTGAAAAGCCTACACCCCCCTCAATTGTAGTTTTCTTTATGCTAGTTATGATATGGATGCAGTAGACAATATTTGTCTACTGCCTTTTTTAAATTG
HBG530048	Bth	49481432	BT9727_4098	120	-	-	TATATAATTGGAAAGTTTACCGCCCGTTGGAACGGGATAAGTATCTAGTGTATTTGAAAATCCTACACCCCCCTCAATTGTAGTTTTCTTTATGCTAGTTATGATATGGATGCAGTAGACAATATTTGTCTACTGCCTTTTTTAAATTC
HBG078464	Bth	49476951	hemN	111	-	b	AAAAAATCTCTCCTTTTCCTCTTTTTTATCAGTGTTGACACATAAAAAGAGGTTCAGACACAAAAACAGGCTGTGGAGAAGACTTTCTCCACAGCCTGAGAAAAACGTAGCTTTTTGGCTACGTTTTTTGTTTTTTCA
HBG408484	Bth	49477807	BT9727_2417	54	-	-	CTGATTTCGTGAAGTACTCCTTATTTATAATTTATGAAAAGCGTTTCAGGTCAAGAAATAATTAAAAATAAAATCAGAAGCTTTTCTTTTTAAAGAAAAGCTTCTCAGGCTGTGGAGAAAGTCTTCTCCACAGCCTGTTTTTGTGTCTG
HBG188611	Bsu	16081145	yyaE	20	-	a/c	TGGGAATGGATATTCGAATTAAGTGTGAGGGATGCTCTCACAGTGTTATGATTCCGAGAAGAGAATTTGAAAGAAAACTAAAAAAAGTACTAGTCAAGCATGAGGAGCCTACTTCATAAATAGGCCGACACTCATGCTTTTTCATATAG
HBG489518	Ban	30265493	ychF	67	sORF	-	ATATCCGCATTAAGTGCGAGGGATGTGACCATTCAGTAATGATTCCTCGAAGAGAGTTTGATCGTAAGGTGAAAAAAATACTTGTGAAGCACGAAGAATAGAGAGAAAGTAACAGTTGCAGTGGGTAGCTGTTACTTTTTTTCGTTTGG
HBG489518	Ban	49188312	BAS5328	67	sORF	-	ATATCCGCATTAAGTGCGAGGGATGTGACCATTCAGTAATGATTCCTCGAAGAGAGTTTGATCGTAAGGTGAAAAAAATACTTGTGAAGCACGAAGAATAGAGAGAAAGTAACAGTTGCAGTGGGTAGCTGTTACTTTTTTTCGTTTGG
HBG079575	Bce	42779306	BCE_0225	53	sORF	-	TGAACAACATTACTTTCAACAAATCAGACTTTTTCGGACTTGCAAGTGGAGCGACTCTTCTTACAGCTTTCATTTACTCACTTGCTCAAAGTCTTGTTTAAAGAGAAAGTAACAGTTGCAGTGGGTAGCTGTTACTTTTTTTCGTTTGG
HBG489518	Bce	42784671	ychF_	67	sORF	-	ATATCCGCATTAAGTGCGAGGGATGTGACCATTCAGTAATGATTCCTCGAAGAGAGTTTGATCGTAAGGTAAAAAAAATACTTGTGAAGCACGAAGAATAGAGAGAAAGTAACAGTTGCAGTGGGTAGCTGTTACTTTTTTTCGTTTGG
HBG009964	Bcl	56963261	ABC1496	186	-	b	GTATCAATCATCGCTAAAATGATTAAAATTATGTTTCATTATCAAAAATACAACAAAAACTGAGAGCCAGTGATTTCAAGTTTTCGTTTGCACAAGTCCTGTCGCTTTTCATCCAATGGTGGCGGTGATCTGTCATTGTTCTTCTAGTT
HBG248408	Bli	52080220	flgB	60	-	-	TTTTTTGAAACTTTAATGAACGTAACATTACATAGTTCTTATAATCTAGGTCAAAATACCTATTCATAAAATAGATATTTCTTACGATTTTTTTTTGCTTCCAGATCATAGACTTTAAGCCTATTATTCCTTACAATAGGCTTATGGTT
HBG453340	Bcl	56963193	ABC1428	21	-	b	AGGGGAAGCCTTCCCCCTAAGTTAACCGGAACCGCCCGTTACCGCGGAACTAAGTGGATTGGACAGTTATGCTGTTCGATCAATTTGGGTGGCACCGCGAGAAAAGCGCTCCTCGTCCCAATCGGACGAGAGCGCTTTTTTGTATTCTC
HBG521010	Bcl	56964635	leuS	22	T-box leader	-	TTAGTTGTAAGAGTGAACCGCATTGCCAGTAGCTCTTAACGGGACACACCGTTATGTGTAAGTGAACAGGCGATGCCTGTTAATGTGGGTGGCACCGCGGGAATGTATGCAAACTCTCGTCCCTTTTGGGAGAGAGTTTTTTTGTTGGA
HBG251334	Bcl	56963225	ABC1460	27	-	b	TAAAAAAGTCGGGCGTTTAAATTCAGACTGATAGAAAACGCTTGTCAGCCGAGGTGAGCAACGAAGCCAAGGATGCAAGCGTTTGGCAACAGTCTGGGCCAGGCGTAACTCGCCTGGCTTTATTTCATTTAG
HBG081596	Bcl	56964307	ABC2542	65	-	-	AAATGAAACTTACACAATGTCTAAGTTTCTTTAGACAAACTGATAGAAAGCGCTTGTCAGCCGCGGCAAACAACGAAGGATGTGCGAGCGTTTGACTACAGTTTGAAAGCTCATGCCATTTAGGGTGGCATGGGCTTTTTTTGCGCTTG
HBG170983	Bcl	56965757	ABC3999	14	-	-	TCATCTACTTTAATCAGACTGATAGAAAACGCTTGTAAAACGACAAAGTATGCGAGCGCATGTTTACAATCTGGGGGCTGCGGTGAGCGCAGCCCTTTCTTATAACA
HBG053760	Ban	30260206	serS	25	T-box leader	c	GAATGTGGAATATCTTTATGATTAGTAAACATTCCCGGTGAAGAGCCGTTATTTCTACTTGAGAGGAAGGCGGTAATGCTTTCAACTAGGGTGGCAACGCGGGTTAACTCCCGTCCCTTTATATAGGGACGGGAGTTTTTTGTGTTTTA
HBG398889	Ban	30264473	hisS	34	T-box leader	-	GAACGGCATATACGCTTAGTAGGGATGAACGCACATTTAAGCGTTATTAAAAAAGTGGAAGCATACGTGCTTCAATTAGGGTGGCACCACGGGTATAATACTCTCGTCCCTACTGTTCAAACAGTAGAGGCGGGAGTTTTTTTATTTTT
HBG053760	Ban	49183051	BAS0015	25	T-box leader	-	GAATGTGGAATATCTTTATGATTAGTAAACATTCCCGGTGAAGAGCCGTTATTTCTACTTGAGAGGAAGGCGGTAATGCTTTCAACTAGGGTGGCAACGCGGGTTAACTCCCGTCCCTTTATATAGGGACGGGAGTTTTTTGTGTTTTA
HBG398889	Ban	49187294	BAS4298	34	T-box leader	-	GAACGGCATATACGCTTAGTAGGGATGAACGCACATTTAAGCGTTATTAAAAAAGTGGAAGCATACGTGCTTCAATTAGGGTGGCACCACGGGTATAATACTCTCGTCCCTACTGTTCAAACAGTAGAGGCGGGAGTTTTTTTATTTTT
HBG004481	Ban	49187774	BAS4784	82	T-box leader	-	GTGAAAGCCTGAAGCCGCAAGGAAACGGCAGTCTCGAGCAATACGTGATAAAGTGGATGCACCTTTTGTGTATCAACTAGGGTGGAACCGCGGGCAAACGCTCGTCCCTAGGCAATTAAGCCTTGGGATGAGCGTTTTTTTATGTTTTT
HBG053760	Bce	42779094	serS	25	T-box leader	-	GAATGTGGAATATCTTTATGATTAGTAAACATTCCCGGTGAAGAGCCGTTATTTCTACTTGAGAGGAAAGCGGTAATGCTTTCAACTAGGGTGGCAACGCGGGTTAACTCCCGTCCCTTTATATAGGGACGGGAGTTTTTTGTGTTTTA
HBG398889	Bce	42783532	hisS	34	T-box leader	-	GAACGGCATATACGCTTAGTAGGGATGAACGCACATTTAAGCGTTATTAAAAAAGTGGAAGCATACGTGCTTCAATTAGGGTGGCACCACGGGTATAATACTCTCGTCCCTACTGTTCAAACAGTAGAGGCGGGAGTTTTTTTATTTTT
HBG004481	Bce	42784099	glyS	82	T-box leader	-	GTGAAAGCCTGAAGCCGCAAGGAAACGGCAGTCTCGAGCAATACGTGATAAAGTGGATGCACCTTTTGTGTATCAACTAGGGTGGAACCGCGGGCAAACGCTCGTCCCTAGGCAATAAAGCCTTGGGATGAGCGTTTTTTTATGTTTTT
HBG001166	Bcl	56963449	glyQ	27	-	-	TTCGGAAGAAAGAGATTAGACGCTTATATGAAGTTAAGGCCTCTCAGGCTGATGTCCGAGGCGCACTTAAGCGTTTAATAAGTAGGGTGGAACCGCGGGTGAACCTCGTCCCTACGCCAATAGGCGTAGGGGCGCTTTTTTGTCTTCTA
HBG398889	Bli	52786615	hisS	42	T-box leader	-	TAACATGCGAGCAATTAGGCGGCGGACGTGAACCTGCGTTAAAGGCATGAGCGGGAACGGATTTATCGTTCCAACTAGGGTGGCACCACGGGTATAACTCTCGTCCCTACTATTGGTTTTATAGTAGGTTCGGGGGTTTTTTTATTTCC
HBG053760	Bsu	16077081	serS	29	T-box leader	-	CTTGAGCGAAATGCTGAAGCGAGTAGGCATTTACGGGATAACCGTTATGTTTGAAAGTGGAAAACGAGTCTTTGATTTGTTTTCAATCAGGGTGGCAACGCGAGAGCTCTCGTCCCTTTATGGGGATGAGGGCTCTTTTTATTTTCGAT
HBG398889	Bsu	16079810	hisS	52	T-box leader	-	CGCGTGAATAACGCCATTAGGCAGTGAACGTGAACCTGCGTTAAAGGATCGAGCGGGAATATGAACGTATTCCAACTAGGGTGGCACCACGGGTATAACTCTCGTCCCTACTATCATGTATAGTAGGGGCGGGAGTTTTTTTCATTTTC
HBG053760	Bth	49478185	serS	25	T-box leader	-	GAATGTGGAATATCTTTATGATTAGTAAACATTCCCGGTGAAGAGCCGTTATTTCTACTTGAGAGGAAGGCGGTAATGCTTTCAACTAGGGTGGCAACGCGGGTTAACTCCCGTCCCTTTATATAGGGACGGGAGTTTTTTGTGTTTTA
HBG398889	Bth	49481486	hisS	34	T-box leader	-	GAACGGCATATACGCTTAGTAGGGATGAACGCACATTTAAGCGTTATTAAAAAAGTGGAAGCATACGTGCTTCAATTAGGGTGGCACCACGGGTATAATACTCTCGTCCCTACTGTTCAAACAGTAGAGGCGGGAGTTTTTTTATTTTT
HBG004481	Bth	49478811	glyS	82	T-box leader	-	GTGAAAGCCTGAAGCCGCAAGGAAACGGCAGTCTCGAGCAATACGTGATAAAGTGGATGCACCTTTTGTGTATCAACTAGGGTGGAACCGCGGGCAAACGCTCGTCCCTAGGCAATTAAGCCTTGGGATGAGCGTTTTTTTATGTTTTT
HBG398889	Oih	23099475	hisS	26	T-box leader	-	GGTTTTATATCGAATATAGTAGGTATAAACGTGTTGCAGGCGTTATCTGTGAAAGCGGATGTTCTAACTTTTGAACATCAACTAGGGTGGCAACGCGGGTAAACTCCCGTCCCTTCTTTAATTTGAAGGGACGGGAGTTTTTTGTATGT
HBG004481	Ban	30264956	glyS	82	sORF	-	GTGGATGCACCTTTTGTGTATCAACTAGGGTGGAACCGCGGGCAAACGCTCGTCCCTAGGCAATTAAGCCTTGGGATGAGCGTTTTTTTATGTTTTTCAAAGCATATACTGCTCGTTTCACAAGTTACCTGAGCACGTCATCGC
HBG078490	Ban	30261065	BA0936	87	sORF	a	TCGGCAGCTGGAATGCTTTTTAAGGGAATGAGTATAGAAGAAGTGGCTAAGAAATTAGATGTAACAATTGAAAAGGTGAAAGAGTGGGAGAAGCGTTTATCTCGTTAACAGAGGAGTAATGTTCATCATTGCTCTTTTTTTATACGCCA
HBG078490	Ban	49183906	BAS0882	87	sORF	-	TCGGCAGCTGGAATGCTTTTTAAGGGAATGAGTATAGAAGAAGTGGCTAAGAAATTAGATGTAACAATTGAAAAGGTGAAAGAGTGGGAGAAGCGTTTATCTCGTTAACAGAGGAGTAATGTTCATCATTGCTCTTTTTTTATACGCCA
HBG077913	Ban	49186979	BAS3981	61	-	a	TGAGTGGATCAGCGATTATGATGATGGTTATTGGAATAGTAGTCATTTGGGGAGGGCTCGCATTAAGTATTGCAAATTTATTTAAGAAAAAGGCATAAGCAAAAAAACATCTGTACCGAAATGGTACAGATGTTTTTTTGTGAAA
HBG077913	Bth	49481630	spoVAA	69	-	-	TGAGTGGATCAGCGATTATGATGATGGTTATTGGAATAGTAGTCATTTGGGGAGGGCTCGCATTAAGTATTGCAAATTTATTTAAGAAAAAGGCATAAGCAAAAAAACATCTGTACCGAAATGGTACAGATGTTTTTTTGTGAAA
HBG077913	Ban	30264147	spoVAA	61	sORF	-	ATGAGTGGATCAGCGATTATGATGATGGTTATTGGAATAGTAGTCATTTGGGGAGGGCTCGCATTAAGTATTGCAAATTTATTTAAGAAAAAGGCATAAGCAAAAAAACATCTGTACCGAAATGGTACAGATGTTTTTTTGTGAAA
HBG077913	Bce	42783185	spoVAA	93	sORF	-	ATAATGAGTGGATCGGCGATTATGATGATGGTTATTGGAATAGTAGTCATTTGGGGAGGGCTCGCATTAAGCATTGCAAATTTATTTAAGAAAAAAGCATAAACTAAAAAACATCTGTACCGAAATGGTACAGATGTTTTTTTATGAAA
HBG344655	Ban	49187002	BAS4004	107	-	a	AAGTCAACCTCCTTACTCTTATTGTACGAAAGGGAAAAGAGGTTGACAAACTTTTACTTTTTACTAGCTGTAATCCACTCTTGTACAGTTGTATACTCTTTGCCATATTGTTTTAGCTTATGGCGAATTTGCCATGCTTTTCCGACTAA
HBG344655	Bth	49480329	nudF	107	-	-	AAGTCAACCTCCTTACTCTTATTGTACGAAAGGGAAAAGAGGTTGACAAACTTTTACTTTTTACTAGCTGTAATCCACTCTTGTACAGTTGTATACTCTTTGCCATATTGTTTTAGCTTATGGCGAATTTGCCATACTTTTCCGACTAA
HBG077760	Ban	49186604	BAS3603	146	-	a/c	TAAATGGAACAATTTTCGAGTTATCTCAATCGATGTTTCATTATGAAAAGACTAAACTTTTAAATCAAATTAATTTCAAATGAAAATTAGCATAAATAATCCTGCAAAAAAGCAACTGATCATACGTGTTCAGTTGCTTTTTATTTTTA
HBG086257	Bli	52079624	BL03256	60	-	-	CTCATTATTTTATGTCGTACGTGCAGCAAACGAATAAGGAAAAGTCCCAGTCTTCATGATGAAAAGTAAACTTTAATGAAATACCCTTTCTGATATTTCTGAAAGCAGAGTTGAAAGCCCTGTCTTGTTCACTAAAATGTCTTTTCCAG
HBG077760	Bth	49479425	BT9727_3500	147	-	-	TAAATGGAACAATTTTCGAGTTATCTCAATCGATGTTTCATTATGAAAAGACTAAACTTTTAAATCAAATTAATTTCAAATGAAAATTAGCATAAATAATCCTGCAAAAAAGCAACTGATCATACGTGTTCAGTTGCTTTTTATTTTTA
HBG077760	Ban	30263759	BA3889	146	sORF	-	TAAATGGAACAATTTTCGAGTTATCTCAATCGATGTTTCATTATGAAAAGACTAAACTTTTAAATCAAATTAATTTCAAATGAAAATTAGCATAAATAATCCTGCAAAAAAGCAACTGATCATACGTGTTCAGTTGCTTTTTATTTTTA
HBG077905	Ban	49186967	BAS3969	49	-	a/c	CTATGGGTCACGTTGATTGCGGTTTTAGCGGTGGGTTCGCATTACTTGTTGTGTTGTTTATTTTACTAATTATTGTAGGAGCAGCTTGCTTCTGCTAATATGAACAATAACGACTAGGGAGAAATTCCCTAGTCGTTTATTGTTCATAC
HBG408326	Bsu	16079032	yodT	76	-	-	TACGGTTACGGATTTGGCTGCGGGACAAATACATTTGTGTTAATTGTTGTCTTGTTCATTTTATTAATTATTGTTGGAGCCGCTTTTATTTGCTAGATGCTGAAATTTCAAAAGAGCCTTCCTTATTAGGAAGGCTCTTTTTATGTGAA
HBG077905	Bth	49479356	BT9727_3800	49	-	-	CTATGGGTCACGTTGATTGCGGTTTTAGCGGTGGGTTCGCATTACTTGTTGTATTGTTTATTTTACTAATTATTGTAGGAGCAGCTTGCTTCTGCTAATATGAACAATAACGGCTAGGGAGAAATTCCCTAGTCGTTTATTGTTCATAC
HBG077905	Ban	30264137	BA4280	49	sORF	-	ATGGGTCACGTTGATTGCGGTTTTAGCGGTGGGTTCGCATTACTTGTTGTGTTGTTTATTTTACTAATTATTGTAGGAGCAGCTTGCTTCTGCTAATATGAACAATAACGACTAGGGAGAAATTCCCTAGTCGTTTATTGTTCATAC
HBG077680	Ban	49186451	BAS3447	78	-	b	CTATAATATACAGAATCTTGAAAACTATCAACAAAATATATATCATCTTGTTTCTTATTCTTATCTAACTTATAATAAAAAATAGAGATTATGACGGACGCATCAATAATGTAAGCTTGGAAATCCAAGCTTACATTATTTTTTGCTTT
HBG271099	Bth	49479445	BT9727_3409	51	-	-	TGTTCTATCTCCTTACTGTATGTAATCATTAAGAACATACGTTCTAATTTAGTATACTCTTTTTATTAGAAAAGGGAAAGCAAAAAATAATGTAAGCTTGGATTTCCAAGCTTACATTATTGATGCGT
HBG236945	Ban	49186569	BAS3568	101	-	a/c	GCAATTTCTTTAATGGGATATCAAGTGTCTGAAATTTTTCAAGCATATAGCGATACATTTTTTAACAAAAACTAATCGCATTGCTATTTGAATAATAAAGCGATAAAATCCTTCTTAAGAAGTTTTATTAAGAAGGATTTTTCTTTTTC
HBG236945	Bth	49478341	BT9727_3466	101	-	-	GCAATTTCTTTAATGGGATATCAAGTGTCTGAAATTTTTCAAGCATATAGCGATACATTTTTTAACAAAAACTAATCGCATTGCTATTTGAATAATAAAGCGATAAAATCCTTCTTAAGAAGTTTTATTAAGAAGGATTTTTCTTTTTC
HBG236945	Ban	30263723	BA3850	104	sORF	-	GCAATTTCTTTAATGGGATATCAAGTGTCTGAAATTTTTCAAGCATATAGCGATACATTTTTTAACAAAAACTAATCGCATTGCTATTTGAATAATAAAGCGATAAAATCCTTCTTAAGAAGTTTTATTAAGAAGGATTTTTCTTTTTC
HBG236945	Bce	42782798	BCE_3748	104	sORF	-	AATTTCTTTAATGGGATATCAAGTGTCTGAAATTTTTCAAGCATATAGCGATACATTTTTTAACAAAAACTAATCGCATTGCTATTTGAATAATAAAGCGATAAAATCCTTCTTAAGAAGTTTTATTAAGAAGGGTTTTTTTCTTTGTT
HBG079957	Bce	42783144	BCE_4097	121	sORF	-	GTACAAAGACATGAAAGTGGGTACTTCTATTTCTATCATTGTTTTTGGACATGAAAGTGGGTACTTTTTTTAATCGCATTGCTATTTGAATAATAAAGCGATAAAATCCTTCTTAAGAAGTTTTATTAAGAAGGGTTTTTTTCTTTGTT
HBG000945	Ban	30260887	kdpA	240	sORF	a	ATGTTAGATGTTGTAATGATCGGGATTTTTGTTGTGTTAGTTGCATCAATGGTAAGTCTTGCAAGTTGGTCAGATAAAGTTGTGAAAGAAGGGAAGCAATCATGA
HBG000945	Bce	42779886	kdpA	238	sORF	-	ATGTTAGATGTTGTAATGATCGGAATTTTTGTTGTGTTAGTCGCATCGATGGCAAGTCTTGCAAGTTGGTCAGATAAAGTTGTGAAAGAAGGGAAGCAATCATGA
HBG000124	Ban	30261599	BA1525	32	sORF	a	AGACGGCATTGCGCATCGCTTACAAGAGAATGTATATATTATTGTGAAACATTAGCAACGTGTGTTATAATGTGAGGTGTTTTGATACGCTGAGAAATATTCTGGAATGCAAAACCCTTCTTGCACAAAGAAGGGTTTTTTACATAATA
HBG000124	Ban	49184431	BAS1414	32	sORF	-	AGACGGCATTGCGCATCGCTTACAAGAGAATGTATATATTATTGTGAAACATTAGCAACGTGTGTTATAATGTGAGGTGTTTTGATACGCTGAGAAATATTCTGGAATGCAAAACCCTTCTTGCACAAAGAAGGGTTTTTTACATAATA
HBG000124	Bce	42780705	BCE_1631	32	sORF	-	AGATGGCATTGCGCATCGCTTACAAGAGAATGTATATATTATTGTGAAACATTAGCAACGTGTGTTATAATGTGAGGTGTTTTGATACGTTGAGAAATATTCTGGAATGCAAATCCCTTCTTGCACAAAGAAGGGTTTTTTACATAATA
HBG077232	Ban	30262607	BA2622	75	sORF	a	ACATATGAAATGAAAGAGCAAATACATCAACATAAAGAAGGTACGGCTCAAGGACAAACAAGGATGGAACGTCGTAGAAATAGGTATAATGCATAAGAGATTTTAGTAAACCTTTAATGATTTATCATTAAAGGTTTTTTTGTAATTAC
HBG077232	Ban	49185451	BAS2443	75	sORF	-	ACATATGAAATGAAAGAGCAAATACATCAACATAAAGAAGGTACGGCTCAAGGACAAACAAGGATGGAACGTCGTAGAAATAGGTATAATGCATAAGAGATTTTAGTAAACCTTTAATGATTTATCATTAAAGGTTTTTTTGTAATTAC
HBG528138	Ban	49184745	BAS1732	96	-	b	TTATGGGGGATTTATATGAAACAGAAGAAAAGTTAAAGCAAAAAGGGAGGTATACAATAGGAGATGTTTTTTAAACTTGAGCGAACAGCGTAGATTATACATTCAATCTTTAGTGATCCTTTTTAAAAGGGTCACTTTTTTCTTGAACG
HBG163855	Bce	42781133	BCE_2065	75	-	-	TGTTTCACTCGAATGGTTTGGACATAATGCGAAAGATATATGAAAAGAAGAAATGAAAGTACTAACAAATAGAAATTTAGAAGTAGTAACTTCTTAGTATAAAATGATGTAAGAGTCTCTCATTGTAGAGACTCTTTTTTTAAAATACA
HBG076835	Ban	49184652	BAS1638	46	-	a	ACTAACGCTATCTTTCTATTCTTGTAAGTCACTTCATGCCACTCCACTATTACAAAACTTCTTTTGAATGTATTCCATCAAGAAATTTTACATGAATAATAAAACGCGTGAACATGCAATTATGCATATTCACGCGTTTTATTACGATG
HBG076835	Bth	49479720	BT9727_1618	46	-	-	ACTAACGCTATCTTTCTATTCTTGTAAGTCACTTCATGCCACTCCACTATTACAAAACTTCTTTTGAATGTATTCCATCAAGAAATTTTACATGAATAATAAAACGCGTGAATATGCAATTATGCATATTCACGCGTTTTATTACGATG
HBG076835	Bce	42780912	BCE_1842	46	sORF	-	TAAGTAAGGTTTTAGTAGAGACTGTAAATAGAATATATAAAAAGTAATATTACAAAACTTCTTTTGAATTTATCCCATCAAGAAATTTTACATAAATAATAAAACGTGCGAATATGCAATTATGCATATTCGCACGTTTTATTACGATG
HBG076935	Bce	42781160	BCE_2094	45	sORF	-	ATCGCATCGCCTCCTTTTTACTATATTATAGCATAAAAGAAAACTGATATTACAAAACTTCTTTTGAATTTATCCCATCAAGAAATTTTACATAAATAATAAAACGTGCGAATATGCAATTATGCATATTCGCACGTTTTATTACGATG
HBG076377	Ban	49184619	BAS1605	146	-	a	TTATGATTCAACACGTCGACGAAAGCAATGAAACCGCCCGCATATATGAAGTAAAAAACCCAGGACGCGAATTAACAGTTCCAGTTAATAGCTTAGAGGAAATATAAGAAATGCCACTTCATTTTTTTGAAGTGGCATTTTTCTTTTTT
HBG076377	Bth	49480928	yqjZ	144	-	-	TTATGATTCAACACGTCGACGAAAGCAATGAAACCGCCCGCATATATGAAGTAAAAAACCCAGGACGCGAATTAACAGTTCCAGTTAATAGCTTAGAGGAAATATAAGAAATGCCACTTCATTTTTTTGAAGTGGCATTTTTCTTTTTT
HBG076377	Ban	30261786	BA1728	146	sORF	-	TTATGATTCAACACGTCGACGAAAGCAATGAAACCGCCCGCATATATGAAGTAAAAAACCCAGGACGCGAATTAACAGTTCCAGTTAATAGCTTAGAGGAAATATAAGAAATGCCACTTCATTTTTTTGAAGTGGCATTTTTCTTTTTT
HBG077027	Ban	30262216	BA2201	248	sORF	-	TTTTAACGGATGGACGTTATGCACACGTTATCCGCAAAAAACGGGTAAACGTTACAGGGACTTTAATTGCTGTAACGGGAAGGGACTTAATATGGAAGAAAAAGTAGGAAATGCCACTTCATTTTTTTGAAGTGGCATTTTTCTTTTTT
HBG076815	Ban	49184616	BAS1601	57	-	a/b	ATCGGCTTTATTACGTTTATGATGTTTGTTGATAGGGCGACACCTCAAATTTATTATACACCTTGTGAATCAGTGACAGTGAAATCTAAAGGTAAACATAAAAGGAAGAAAAGTTGAATGTAGGCTTTTCTTCCTTTTTATTTATTTGA
HBG428298	Bsu	16078755	pgsA	23	-	-	ATATGCACCTAATCTGAAAATAAAAATCAACGGTAAGGTTCTTTCATATGAACTCGATCCGAAAAAAGTGATGGCACAAACCATAAAGATTGTAAATAAAAAGGAAGAAAAGTCATCTTAATTACCAGATGACTTTTCTTCACGTCCGA
HBG076815	Ban	30261783	BA1725	57	sORF	-	ATCGGCTTTATTACGTTTATGATGTTTGTTGATAGGGCGACACCTCAAATTTATTATACACCTTGTGAATCAGTGACAGTGAAATCTAAAGGTAAACATAAAAGGAAGAAAAGTTGAATGTAGGCTTTTCTTCCTTTTTATTTATTTGA
HBG078930	Ban	49185400	BAS2392	62	-	b	TGAATGCTTTTCTGTTTTATATAGAAATTATGCATCAAAAATATATTAGGTATATTACATATTGAAGAGGTGACTTTTGTTGATTACAGAAGTCATCTTTTTACATTAG
HBG077279	Bth	49477766	npr	62	-	-	TGAATGCTTTTTCTGTTTTATATAAAAATTATGCATTGAAAAGATATTAGGTATATTACATATTGAAGAGGTGACTTTTGTTGATTACAGAAGTCATCTTTTTACATTAG
HBG236420	Ban	49185212	BAS2203	271	-	c	AAAATGCTTTCATTATGATGGAATTTGTAGAACCAATTGTTACATTTGAAGAAACAATTATAAACGTATAAAGAAAGTTAGACTTGTAAATTCACCTAATAAAACCGTCTCTTTTATAAATATGAAAGAGACGGTTTTATTGTTTCACT
HBG077103	Ban	49185211	BAS2202	239	-	-	ATACAAAAAACTACTTATTAAATACGTAACAGTTATTTATATTGTCTTATATAAGTTCGATTTACATTTATTTTTGACCCCTTTTTTAAACAGTGAAACAATAAAACCGTCTCTTTCATATTTATAAAAGAGACGGTTTTATTAGGTGA
HBG077105	Bce	42781458	BCE_2395	121	-	-	AAAATGCTTTCATTATAATGGAATTTGTAGAGCCGATTGTTACATTTGAAGAAACAATGATAAACGTATAAAGAAAGTCAGGATTATGAATTGACCTAATAAAACCGTCTCTTTAATGAACATTAAAGAGACGGTTTTATTGKTTCATT
HBG236420	Bth	49477641	BT9727_2142	271	-	-	AAAATGCTTTCATCATGATGGAATTTGTAGAACCAATTGTTACATTTGAAGAAACAATTATAAACGTATAAAGAAAGTTAGACTTATAAATTCACCTAATAAAACCGTCTCTTTCATAAATATGAAAGAGACGGTTTTATTGTTTCACT
HBG077103	Bth	49477640	BT9727_2141	239	-	-	ATACAAAAAACTACTTATTAAATACGTAACAGTTATTTATATTGTTTTATATAAGTTCGATTTACATTTGTTTTTGACCCCTTTTTTAAACAGTGAAACAATAAAACCGTCTCTTTCATATTTATGAAAGAGACGGTTTTATTAGGTGA
HBG077105	Ban	30262371	BA2366	122	sORF	-	AAAATGCTTTCATTATGATGGAATTTGTAGAACCAATTGTTACATTTGAAGAAACAATTATAAACGTATAAAGAAAGTTAGACTTGTAAATTCACCTAATAAAACCGTCTCTTTTATAAATATGAAAGAGACGGTTTTATTGTTTCACT
HBG236420	Bce	42781459	BCE_2396	270	sORF	-	AGTGCTTACATGACTGAAAACATCTTATACAATGAAGGTGTTAAATCAAAAGAGGTGACCAAAATGAATATAAAAAAACAAGACTTAGCGAAAAGCATTGAAATAGAAAGAGGAGGCGGAAAGGTATGAGCGCCTTTCTTTTTTTAAAG
HBG077103	Bce	42781457	BCE_2394	239	sORF	-	AAATACAAAAAACTACTTATTAAATACGTAACAGTTATTTAAATTGGTTTGTATAAGTTTGATTCACATTTGTTTTTGAACCCTTTCTAAAAAATGAACAATAAAACCGTCTCTTTAATGTTCATTAAAGAGACGGTTTTATTAGGTCA
HBG370907	Ban	49185042	BAS2031	83	T-box leader	a/c	GTGTTGCTTTGAACGTGATAATTAGTAAAAGCAAACGGTACCTACCGTTATCAGGACTAAGATGGTCATTATGACAATTTGGGTGGTACCGCGGAAAAATCCGTCCCTATTTATAGGGGCGGATTTTTGTATTCTTTG
HBG370907	Bth	49477543	aspS	83	T-box leader	-	GACACCTGTGAGTGTTGCTTTGAACGTGATAATTAGTAAAAGCAAACGGTACCTACCGTTATCAGGACTAAGATGGTCATTATGACAATTTGGGTGGTACCGCGGAAAAATCCGTCCCTATTTATAGGGGCGGATTTTTGTATTCTTTG
HBG001166	Oih	23099404	glyQ	67	-	-	GATAGTGAAAGCTAGAGGATAGTAACCTTAAGAAGGAACTTCTGAGCAATGAACTATAAAGTGGCTCATGTATCTTGAGCAAGTAGGGTGGAACCGCGGTAAAACCGTCCCTATGTCTATAGTAGACATAGGGACGGTTTTTCTTATAA
HBG523338	Bli	52787641	pyrG	100	-	a	TTCTGAACGGAATTCATGTTTAAATCGATCTTGACTTTCACAGGCGAACTAGGTAGTATGTATTTTGGGCTCTTCAAAACGAAGAGATTCGAGTGATACGGACTATCAGCTCCCTTTCAAGAAATTGAAAGGGAGCTTTCTTGTTTTTC
HBG523338	Bsu	16080768	pyrG	101	-	-	TATCAGATTTCATCTTCAAAACGATCTTGACTTTCATAGTCGAACTATGTAGTATGTATTTTGGGCTCTTCAAAAACGAAGAGAGAACATAGTACGTTATGCTCCCTTTCAAGAAATTGAAAGGGAGCTTTCTTATTTTC
HBG078809	Ban	49185677	BAS2671	19	-	a	GCAAACAGCTACTTTAGTTCAATAAGACTTAAACAACTATATTATCGATTTAAAACTGAAGTGAAGAATACACATACTACGAATTGAATAAGATAACAATCATAAAAATGCTCAGAATCAATAATTCTAGAGCATTTTTATGTGTTTCC
HBG078809	Bce	42781951	BCE_2895	55	-	-	GAGTACAAATAGTTTTAAACGTATAGCAATTAAACAATTATATTATCGATTTACATCTGAAGTGCAAAATACGCATGACACAAATTGAATGAAGTAACAACCATAAAAATGCTCAGAATAAATAGTTCTTGAGCATTTTATGTATTTTC
HBG078809	Bth	49479606	BT9727_2623	14	-	-	GTGTACAAATAGCTTTAAATGTATAGAATTTGATAATCATATTATCAATTTACATTTGAAGTGAAAAATAGCCATTCTACGAATTGAATAAAGTAACAATCATAAAAATGCTCAGAATAAATGATTCTTGAGCATTTTTATGTATTTTC
HBG091826	Ban	49185422	BAS2414	99	-	a	TGTTTATATATTAATTATGCACAAATAAAGAGGACAAGCATATAATATAAATACCTTTTAACTTTAAGTAACCTTAACTTTCGTTAAGAGGGTATCTCAAAATCCCCAAAAGGGCACTTGCGGAAACAAGTGCTCTTTTATTTATTAAG
HBG091826	Bce	42781669	murE	106	-	-	TGTTTATATATTAATTATGCACAAATAAAGAGGACAAGCATATAATAGAAATACCTTTTAACTTTAAGTAACCTTAACTTTCGTTAATAGGGTATCTCAAAATCCCCAAAAGAGCACTTGCGGAAACAAGTGCTCTTTTATTTTTTGTT
HBG409485	Bli	52787252	BLi03562	103	-	b	TCTTCAATCAGTCGATAAATAAAAAACGCCAACAGCAGGCGGCCGTCGGGGTTAAGAATGTAGGAATGTTTAATCTTTGATTTTAAAATAAAATGTCAGGTTTTAAGAAAGCGCTGGCATCTTGTTGCCGGCGCTTTTTGTGCCGCTGA
HBG342825	Bsu	16077283	glpT	54	-	-	TTTGAAAATTACCCGTTTACATTCGCTCCGGACTATGATAATTTAAGAAAGCGCTATCATGATAAGTTAATAGCTTGGATGGAGATGAGGAGAGCCAGGAATCCAACCCCTTTTGACAAGGGGTGTTTTCTGGCTCTTTTTGTTTTTCG
HBG078836	Ban	30261079	BA0951	21	-	a	GTACTCATCACCTACTCTTTAAATAATCATATTCCAAATTAATACAGAAGTACAACTTTTTTATAAAATACACAGTATGAAGATCAAAGCCTTTAGCCATAATTACGACTAAAGGCTTTTTTCTATAT
HBG077654	Ban	49183373	BAS0345	23	-	-	CATTTTATAAAATGTTTCAAGAAGGGTTTTTTTTATAAAATACTTCGTTTATAATGGAGGAAAATATCGACATGAGATTTGTTATTCATGTAACGGTTCGGTAGTGTTAGAAAAAGTAGGGGTGCACACGCATCCTTTTTCTATGCAGA
HBG077654	Bce	42779540	BCE_0460	23	-	-	TTTATAAAATGTTTCAAGAAGGGTTTTTTTTATAAAATACTTCGTTTATAATGGAGGAAAATATCGACATGAGATTTGTTATTCATGTAACGGTTCGGTAGTGTTAGAAAAAGAAGGGGTGCACGCGCATCCTTTTTTCTATGCAGA
HBG078500	Ban	30261084	BA0956	60	-	a/b	ATTCCATATAGACCCATTACTGGTTAAAATGTTATAATGAAATTACCCTACATAGTTACTCATATCCCGATTGAGGAACTAGCGTCTTATTAAGCAATGCGCATAACTCAAATAAAAAAGACACTTTTTACAGTGTCTTTTTTATTTAT
HBG078500	Ban	49183921	BAS0898	60	-	-	ATTCCATATAGACCCATTACTGGTTAAAATGTTATAATGAAATTACCCTACATAGTTACTCATATCCCGATTGAGGAACTAGCGTCTTATTAAGCAATGCGCATAACTCAAATAAAAAAGACACTTTTTACAGTGTCTTTTTTATTTAT
HBG408484	Bth	49478764	BT9727_4531	91	-	-	AAAATGATGAACTTGCCCTGTGCTACAATCTAACTGTGAGCTGTTAATGATTCTTCTGTATTATAGTTGTTAGATTAGAAATATAACATCCTATCGAAAATCATACGTATAAAAAAGACACTTCAAACGAAGTGTCTTTTTTCAGGCTG
HBG461111	Ban	30261086	BA0958	113	-	a	ATAAAACTTATATATTGTCTAATATATAAGTTGAGGTGAGAGAAACACTTTTGCTTGTATAAAGATGTAATTGAGAAGAATAGTGAAAGTTTAGAGCTTTACGTATGAGAAGGAGACATCTTAATTGATGTCTTCTTTTTTCATTGCGA
HBG461111	Ban	49183923	BAS0900	113	-	-	ATAAAACTTATATATTGTCTAATATATAAGTTGAGGTGAGAGAAACACTTTTGCTTGTATAAAGATGTAATTGAGAAGAATAGTGAAAGTTTAGAGCTTTACGTATGAGAAGGAGACATCTTAATTGATGTCTTCTTTTTTCATTGCGA
HBG461111	Bce	42780121	BCE_1045	106	-	-	ATAAAACTTATATATTGTCTAATATATAAGTTGAGGTGAGAGAAACACTTTTGCTTGTATAAAGATGTAATTGAGAAGAATAGTGAAAGTTTAGAGCTTTACGTATGAGAAGGAGACATCTTAATGGATGTCTTCTTTTTTAAAGTATG
HBG078401	Ban	30260823	BA0673	17	-	c	GTTGGTATTGATACACTTTTTTTGTAAAAGAAGAAATGTAGTATTGTCTTTAAAGTTTAATTTATTTACATTGTTACTTGGCTATACACAAAAGTAATATATTCGGCAATAAAAGAGCGCTATTGGATAGTGCTCTTTTTTATGAATAG
HBG452296	Ban	30261551	BA1474	29	-	-	TATTAATAATCAAGATTGAATATCTTACTTGTAGAATGTCCTTTTCGTGCAAAAAGTATGAATGGGAAAGAAAAGCTTTACACTACAGGAAAGACTACGTTATTATAATAAATTTAAAAGGAGGTATAATCTTCCTTTTAAAAAGAAGA
HBG078401	Ban	49183664	BAS0639	17	-	-	GTTGGTATTGATACACTTTTTTTGTAAAAGAAGAAATGTAGTATTGTCTTTAAAGTTTAATTTATTTACATTGTTACTTGGCTATACACAAAAGTAATATATTCGGCAATAAAAGAGCGCTATTGGATAGTGCTCTTTTTTATGAATAG
HBG452296	Ban	49184380	BAS1363	29	-	-	TATTAATAATCAAGATTGAATATCTTACTTGTAGAATGTCCTTTTCGTGCAAAAAGTATGAATGGGAAAGAAAAGCTTTACACTACAGGAAAGACTACGTTATTATAATAAATTTAAAAGGAGGTATAATCTTCCTTTTAAAAAGAAGA
HBG452296	Bce	42780652	BCE_1578	29	-	-	TATTAATAATCGATATTGAATATCTTACTTGTAGAATGTCCTTTTCTTGCAAAAAGTATGAATGTGAAAGAAAAGCTTTACACTACAGGAAAGACTACGTTATTATAATAAATTTAAAAGGAGGTATATTCTTCCTTTTGAAAAGAAGA
HBG047230	Bce	42784258	murB	169	-	-	AAAATTACAAAAAAATACCACTTTATTTTCGTGTGGTATAGTAAGATACTGAAGGGTAGTGTTTTGAAAAAGTAATATATTTTACAAATTGTTGTCTTTCTGATGACATGTCAAGTTTAGTAGCTCATTTGGGTTGCTTTATTATGCAA
HBG543560	Bli	52079633	appD	12	-	-	TTACAAAAAATCAAAAAACTCCTTGCTTTTGTAATGATTATGTAATAATATACAACTATAAAATTTTAAGATAATTCAGTCATATTAAGAAAATTCTAAAAAAGTAATATATTAGTTTTTTGTGATATTTAACTTCTGGTCTATGGAAG
HBG078401	Bth	49476865	BT9727_0583	17	-	-	GTTGGTATTGATACACTTTTTTTGTAAAAGAAGAAATGTAGTATTGTCTTTAAAGTTTAATTTATTTACATTGTTACTTGGCTATACACAAAAGTAATATATTCGGTAATAAAAGAGCGCTATTGGATAGTGCTCTTTTTTATGAATAG
HBG452296	Bth	49481063	pbp2A	29	-	-	TATTAATAATCAAGATTGAATATCTTACTTGTAGAATGTCCTTTTCGTGCAAAAAGTATGAATGGGAAAGAAAAGCTTTACACTACAGGAAAGACTACGTTATTATAATAAATTTAAAAGGAGGTATAATCTTCCTTTTAAAAAGAAGA
HBG078833	Ban	30260886	BA0738	39	ydaO/yuaA leader	c	TTGGGGTGAATCTTTCAGTTTTGAAAGTAGGGCTACTCTTTAGGCCCGAATCCGACAGCTAACCTCGTAAGCGTTTAGAGAGGAGGTTTACTTTTTGTTGTTCATTTTTTGAACACTGAGTAGAGCTCAGTGTTCTTTTTTAATATTTT
HBG078833	Bce	42779885	BCE_0808	37	ydaO/yuaA leader	-	TTGGGGTGAATCTTTCAGTTTTGAAAGTAGGGCTACTCTTTAGGCCCGAATCCGACAGCTAACCTCGTAAGCGTTTAGAGAGGAGGTTTACTTTTTGTTGTTCATTTTTTGAACACTGAGTAGAGCTCAGTGTTCTTTTTTAATATTTT
HBG078881	Bce	42781035	BCE_1966	68	ydaO/yuaA leader	-	CTTGAAAAAGGTAGGGCTACTCATAGGCCCGAATCCGACAGCTAACCTCGTAAGCGTTATATTGAGAAGGAAGGTGGAGCTTGTGCGACAAAAAAAATAATGTCTACAAGTCTATTTCGCTATGGCTTGTAGACATTTTTTGTTTTCTG
HBG214033	Bli	52078983	BL02188	4	ydaO/yuaA leader	-	TTCCCGTGCGAACCGAAAGACGGACATCTCTTCGTCCGAACCCGTCAGCTAACCTCATCAACGTGAAGAGAGTCATGTGGAACCAATTTTAATGGTAAAAGCCCGTGGGAGATCTCTCATGGGCTTTTTTTAGAAAGGGGAGATATGTT
HBG214033	Bli	52784356	BLi00536	14	ydaO/yuaA leader	-	AATTTTTCTGTTCCCGTGCGAACCGAAAGACGGACATCTCTTCGTCCGAACCCGTCAGCTAACCTCATCAACGTGAAGAGAGTCATGTGGAACCAATTTTAATGGTAAAAGCCCGTGGGAGATCTCTCATGGGCTTTTTTTAGAAAGGG
HBG089220	Bsu	16077499	ydaO	131	ydaO/yuaA leader	-	GGGGTGAATCCTTTTTAGGTAGGGCTAACTCTCATATGCCCGAATCCGTCAGCTAACCTCGTAAGCGTTCGTGAGAGGAGATGAATGAAACCTGTGTTCGATGTTATGGCACAGGGGCATCCGTTTGCCTCTGTGTTTTTTGTTGTTCA
HBG236486	Bsu	16080161	yuaA	32	ydaO/yuaA leader	-	ATTGGCTGTTTTATTAACAGCCTTGGGGTGAATCTTACTAAGTAAGAGGGGGTACTCTGAATCCCTAATCCGACAGCTAACCTCGTAGGCGTATACAGAGAGGAGGTCTATTATCGGCCATTCTTTGCAATGGTCTTTTTTGTTTCAAA
HBG085808	Ban	30260950	BA0809	18	yybP-ykoY leader	c	TACAGTAAAGTCGTCATTACAGGGAGAAACCCTCGGCTTTATTGGCAACGTTTCGTTGTTAGTGAGACCTTTACCAGCAATGGTAAAGGCCCCTTATTGTCTTTTTTAAGACCCTTACCATATTTGGTAGGGGCCTTTTTGTATACAAA
HBG507213	Ban	30261411	BA1322	104	yybP-ykoY leader	-	ATCTCCAAAGGGGAGTAGCGTCCAAGAATATTTCTTGGAAACAAAGTCGTCATTACGTAGAACTTAGTTCTTCCGGCTTTGTTGGCATTTTCATTACATATGTCTAGCAAGACCTTTGCCTATTAACGGCAGAGGTCTTTTTTGCATTC
HBG085808	Ban	49183796	BAS0772	18	yybP-ykoY leader	-	TACAGTAAAGTCGTCATTACAGGGAGAAACCCTCGGCTTTATTGGCAACGTTTCGTTGTTAGTGAGACCTTTACCAGCAATGGTAAAGGCCCCTTATTGTCTTTTTTAAGACCCTTACCATATTTGGTAGGGGCCTTTTTGTATACAAA
HBG507213	Ban	49184240	BAS1223	98	yybP-ykoY leader	-	ATCTCCAAAGGGGAGTAGCGTCCAAGAATATTTCTTGGAAACAAAGTCGTCATTACGTAGAACTTAGTTCTTCCGGCTTTGTTGGCATTTTCATTACATATGTCTAGCAAGACCTTTGCCTATTAACGGCAGAGGTCTTTTTTGCATTC
HBG507213	Bce	42780496	BCE_1422	103	yybP-ykoY leader	-	ATCTCCAAAGGGGAGTAGCGTCCAAGAATATTTCTTGGAAACAAAGTCGTCATTACGTAGAACTTAGTTCTTCCGGCTTTGTTGGCATTTTCATTACATATGTCTAGCAAGACCTTTGCCTATTAACGGCAGAGGTCTTTTTTGCATCC
HBG507213	Bcl	56962532	ABC0758	64	yybP-ykoY leader	-	GGGGAGTAGCTGCAAGTTATTGACATAACTTGAACCAAAGTCGTCATTACGTGGATTTTCCACCGGCTTTGTTGTTGGCATGATACATAAATGTCTAGCAAGACCTTTGCCTCGTTTTTAAAACCAAGGCAGAGGTCTTTTTTGTGTAT
HBG507213	Bha	15615116	BH2553	83	yybP-ykoY leader	-	ATCAACTACATAGCTTTTAAGGGGAGTAGCTAATTACAATAAAGTCGTCATGACAGGGATCTCCCATAAATCCCTCGGCTTTATTGGCAACGGATATACGGTTGTTAGCAAGACCTTTACCAAATGGGGTAAAGGTCTTTTCCTATGCT
HBG507213	Bli	52785263	ykoY	65	yybP-ykoY leader	-	AGGGGAGTAGCGTCCGGATGTTTAACCGGAAACAAAGTCGTCAGTTCATGGATCTTCATCCATCGGCTTTGTTGGCATGTTTTAATTAATGATAACCATGTCTAGCAAGACCTTTGCCTAATGTTGGCAGAGGTCTTTTTTGTTTTCTG
HBG076904	Bsu	16081108	yybP	147	yybP-ykoY leader	-	AGCTTTCACAGTAAAGTCGTCATTACGGGACAAGGTGTCCTCGGCTTTGCTGGCAATCTCATTGTTAGCGAGACCTTTGCCAAATCTGATTTGGTGAAGGTCTTTTTGTTTCAGGAACTTCACCAAATTGGTGGAGTTTTTTCATTTTT
HBG085808	Bth	49480201	BT9727_0720	18	yybP-ykoY leader	-	TACAGTAAAGTCGTCATTACAGGGAGAAACCCTCGGCTTTATTGGCAACGTTTCGTTGTTAGTGAGACCTTTACCAGCAATGGTAAAGGCCCCTTATTGTCTTTTTTAAGACCCTTACCATATTTGGTAGGGGCCTTTTTGTATACAAA
HBG507213	Bth	49479768	BT9727_1200	104	yybP-ykoY leader	-	ATCTCCAAAGGGGAGTAGCGTCCAAGAATATTTCTTGGAAACAAAGTCGTCATTACGTAGAACTTAGTTCTTCCGGCTTTGTTGGCATTTTCATTACATATGTCTAGCAAGACCTTTGCCTATTAACGGCAGAGGTCTTTTTTGCATTC
HBG507213	Oih	23100491	OB3036	165	yybP-ykoY leader	-	TATATACTTATAGCAAATTAAAGGGGAGTAGCTGTACATTTAAAGTCGTCATTACGAGATTTAATCTCCGGCTTTATATGGCAACGACCGTTGTTAGCGAGACCTTTACCACTACCATTAGTAGGTAAAGGTCTCGCTTTTTTACGTGC
HBG078466	Ban	30261014	BA0879	21	-	a	TCGTTTTGATGTATGGAAGTCTGGATGGTTTGGTGATAAGAAAGTTGGGAATGGGACCGCGTTAAGATTTGTTGGAATATGTTTCGTGACATATCGTTAATTTAGTGAAAAAAGAATCCTTAGAATTGAGGATTCTTTTTCGTAGTTTG
HBG078466	Ban	49183859	BAS0835	21	-	-	TCGTTTTGATGTATGGAAGTCTGGATGGTTTGGTGATAAGAAAGTTGGGAATGGGACCGCGTTAAGATTTGTTGGAATATGTTTCGTGACATATCGTTAATTTAGTGAAAAAAGAATCCTTAGAATTGAGGATTCTTTTTCGTAGTTTG
HBG078466	Bth	49476952	BT9727_0781	21	-	-	TCGTTTTGATGTATAGGAGTCTGGATGGTTTGGTGATAAGGCAGTTGGGAATGGGACCGCGTTAAGACCTGTTGGAATATGTTTCGTGACATATCGTTAATTTAGTGAAAAAAGAATCCTTAGAATTGAGGATTCTTTTTCGTAGTTTG
na	Ban	30261101	BA0976	109	-	b	ATTTAGAGAAGTATGTAACAATGCATAATAAATCAATCAGATATTATGATATACCCACAAGGAACTGATACAAAATTTCTTTAGATTGGAAAACTAAAGTCTTATCTACCTAAAAGGAAGGCGCCTAATGGCGTCTTTTCTTTATTTTC
HBG079366	Bce	42780139	BCE_1063	64	-	-	ATTTAGAGAAGTATGTAACAATGCATAATAAATCAACCAGATATTATGATATACTCACAAAGAACTGATACAAAATTTCTTTAGATTGGAAAACTAAAGTCTTGTCTACCTAAAAGGAAGGCGCCTAATGGCGTCTTTTCTTTATTTTC
HBG085371	Bli	52080421	sspO	86	-	-	TTCTCCAAAATCCCCCTTTAAAGATCAAGATCATACGCCAGAAAAATCGGCATATTTCACCACAATTTTCTCACAATTTAATCTTAAAACAATTTTAAACATAAGTAAATATCAATGTTTTTATTAAATTCAATAAGAATGACTTATA
HBG048481	Bli	52080542	ppsI	103	-	a	GAATTCAATTGCCCCTAAGTTATGTCGAATAGCAAACTTTTCCGGCCGACATCGAGGTTTTTTCTGCTCGCACGAGGAAAAGAAAAAAGAACCTGGTAATAACATCCAGGTTCTTTTGGTATTGCACAAAAACAGACGCGATGATATAA
HBG048481	Bli	52785921	pps	132	-	-	GGCACTAATCCGCAGGACGCATGAATTCAATTGCCCCTAAGTTATGTCGAATAGCAAACTTTTCCGGCCGACATCGAGGTTTTTTCTGCTCGCACGAGGAAAAGAAAAAAGAACCTGGTAATAACATCCAGGTTCTTTTGGTATTGCAC
HBG076998	Bli	52080302	spoVS	57	-	b	CTAAACAGAAAATCATTTTAGAAAAATATTAAAAGGAAAGCAGGAATATCCCGGTCCTATCGTGAATATAGTAAAAATGGAAGGTACCCTGCTATTTTTGAAAAGCAATTAAAAGGGGATGGCTTTGAAAATAGCAACATCTAATA
HBG079067	Bce	44004525	BCE_A0186	156	sORF	-	AGCAAAAGCTCTGCTAGTGTTTTTCTTTGTTTAGATAAGTATGCTGTAAAACAAGTAAAAATGTTTTAAAGCAGAATATCATTTTATTCGTAAAAATATTTAAAAGTGGGGAATGTTAAGAGAGAAAAATGTATAAGTCAAAGTGTTGA
HBG543560	Bli	52079351	ssuB	14	-	a	TTTTTTTATAATATAGGGTTGACAGGTCGGAATAATATGAATTAGTATGTTATTTAATATTTCGGAAAATTCCATCAGCGCTGATCGGTCAACCGAAGGCTCTTATCTCAATTGGGATAAGAGCTTTTTATTTTCAGTTTTAGAAAAGA
HBG543560	Bli	52784714	ssuB	25	-	-	CCTTTCATCTGTTTTTTTATAATATAGGGTTGACAGGTCGGAATAATATGAATTAGTATGTTATTTAATATTTCGGAAAATTCCATCAGCGCTGATCGGTCAACCGAAGGCTCTTATCTCAATTGGGATAAGAGCTTTTTATTTTCAGT
HBG078314	Bli	52079334	BL05075	33	-	b	GCATAAAAGCTTCTCTCTTGTTTCTACCTATTTCTACGAGCCAATAAAAACTCCTTTATTTTGGAAACACATTGAATTATTATAATCAATTTCCCCAAAACTCTCTATTAAGAAATTTTCCAATTGATTCGTTTTAATTAAGGAATAAC
HBG300760	Bli	52785813	parE	118	-	-	GTTTGCGAATTGCTGTGAAAAACGGCTACAATAAGTCTTGGACAGTTTTTTAAGAATGATTTTCCAATTGCGATGTGGAAAGCCTTGTGCTGCGGGTGATGAATCGTGTAAAATGACGGCTGTGCAAAAAGCGGCTTTCATTTTAACAT
HBG455774	Bli	52078934	BL01772	36	-	a/b	CTAGCAAAAGAGAGAAATACCATCAATCTAAAATTACCATAATATTGAGTATTTTGTGACAAAAAAGTGTTGACTGCCATTAGCTGTCCGTTATAATTAAGTTATAACTGTCGACAGTCGGCAGATTACTTTTTGATTATTATTGTAAG
HBG455774	Bli	52784308	BLi00488	46	-	-	CTAATAGTCTAGCAAAAAGAGAGAAATACCATCAATCTAAAATTACCATAATATTGAGTATTTTGTGACAAAAAAAGTGTTGACTGCCATTAGCTGTCCGTTATAATTAAGTTATAACTGTCGACAGTCGGCAGATTACTTTTTGATTA
HBG086816	Bsu	16080727	ywmC	76	-	-	GACTTCGACAGACTCATATAACGAAAGCCGAAAGGCGGACAATCTTCTCTTTTCATAGGGGCGTTAGGTGGAAATCACTAATAAAAACATAGGTTTCTATGCAAAAGTAAACAACAGCAATGGGGAAGCCCGCCCTATTTATTTCTCGG
HBG501769	Bli	52079077	pspA	129	-	a/b	TGTAAGCGTTATCATCTCGTGGTAATCCCGACCTTGCATCCGTTCCAGCCTTCAGGCTGTTCCGAATGTTTTGCTTATAGTATTACTTTATTCGGAAAACAAAAATAAATCAACATAAAAATCAGAATATTCCGTCTGAATATTTTTGT
HBG501769	Bli	52784443	pspA	104	-	-	TCCCGACCTTGCATCCGTTCCAGCCTTCAGGCTGTTCCGAATGTTTTGCTTATAGTATTACTTTATTCGGAAAACAAAAATAAATCAACATAAAAATCAGAATATTCCGTCTGAATATTTTTGTTTTTGTTTGGATTTTTTTCTCGAAA
HBG454661	Bli	52785429	ykzG	74	-	-	AGTTACTCAGACAAGTCAGAGAAAGGAGGAACCCGTATGCTTCGCCGTCTGCGGAAAAAATTAAAAAAACAGCTGAATGGCATGATGCGCAGAAAGTCGATTGCCTAAAAGGACCTTCACTCGTGTGGAAGGGTCCTTTTTTTCTCAGG
HBG409686	Bli	52079292	yvaP	68	-	b	CTTGTTCAATTTTTATTTTAAAGACCAATGACGAACGCCAACTTTATCCATCTATCAACATATCCCCTTGAATAAGTCTGCAGTGTCCTCCTTTTTTCGTTCGTTACTTACTTTGTGTAAGTTAGTATATATAAATAACAAACTTACGT
HBG077306	Bce	42779396	BCE_0315	122	sORF	-	AGAGTTTGATCCTGGCTCAGGATGAAGAACTACTTAGTCGCTCATTTGCGACTTCCTTATGTTAACATTTTCATCTTTCAATGTCAACTAAGTTTTTCATTTCGTTTGTCGCTTTCAACGTTGTTGTCATCGGCGACTTGTTTTATATT
HBG001297	Bli	52079126	purE	54	Purine riboswitch	a	ATGGCCCATAAGTCTCTACCCGATGACCGTAAATCATCGGACTATGCAGGAAAGTGGACAATAAACTGACATGGAGATCGCGAGAAGCGGACTAACTGACGATACACGCGCCATGCCCGGTTTGTGTTGCTTCCTACAAATGCAATACA
HBG001297	Bli	52784494	purE	32	Purine riboswitch	-	ATGACCGTAAATCATCGGACTATGCAGGAAAGTGGACAATAAACTGACATGGAGATCGCGAGAAGCGGACTAACTGACGATACACGCGCCATGCCCGGTTTGTGTTGCTTCCTACAAATGCAATACATGCCGGGCTTTTTATTTGCGAA
HBG077369	Ban	30262870	BA2911	88	sORF	a/c	CTTTAGCGTTAACTGCACCTGTGTTTTCTGGACAATTAAATATGAATTCGACCATCCTAATGGAGAATTGAAAATCGCACTTTATTTCTATTAATTCATAAATTCGCCACAGGAGGTCGTATACTTTCCTGTGGCTTTTTCACGCCTAG
HBG077369	Bce	42782005	BCE_2949	88	sORF	-	CTTTAGCGTTAACTGCACCTGTGTTTTCTGGACAATTCAATATGAATTCGACCACCCTAATGGAGAATTGAAAATCGTACATTATTTCGATTAATTCATAAATTCGCCACAGGAGGTCGTATACTTTCCTGTGGCTTTTTCACGCCTGG
HBG079816	Bce	42782373	BCE_3320	105	sORF	-	AATCTCTTTATGCGATCGAACAAGCTATTCAACGCTGTGATTACACCGTTCACATTTTAGAACAAGAGTGAAAATCGTACATTATTTCGATTAATTCATAAATTCGCCACAGGAGGTCGTATACTTTCCTGTGGCTTTTTCACGCCTGG
HBG079823	Bce	42782393	BCE_3340	54	sORF	-	TGAACAAAACGAAGGAAAAGTACATTGGGAATTGGATGTTAGAAATGAGCATGTACACGTATATGAAATGAAAATCGTACATTATTTCGATTAATTCATAAATTCGCCACAGGAGGTCGTATACTTTCCTGTGGCTTTTTCACGCCTGG
HBG095471	Ban	30263971	fosB-2	98	-	a	AATCATGAAAATTTTAAAATACATAGCCCTTACAATTGGATGGCTTACATTACTATCTCTTTGGTATGTAGCATTCTTTCATTAATCTCTGTTATAGTTCTCGGCCTAAGAGCACCGCACTCTCCAATGGTGCTCTTTTTAATTCAAAT
HBG095471	Ban	49186816	BAS3818	98	-	-	AATCATGAAAATTTTAAAATACATAGCCCTTACAATTGGATGGCTTACATTACTATCTCTTTGGTATGTAGCATTCTTTCATTAATCTCTGTTATAGTTCTCGGCCTAAGAGCACCGCACTCTCCAATGGTGCTCTTTTTAATTCAAAT
HBG185226	Ban	30264018	pyc	34	-	a/c	TACTATTTTTGTGAGACAAATTGCTCAGAAAACTTATCATTTGTTAAAAAATAAGGTATGATGGATAAAAATAAAGTGAAGCTTTCTAAGTATAATATAATGTAGAAAGTGAAGAACTTCACGCTCTTTAGGGTGTGTATATATTTTAT
HBG185226	Ban	49186857	BAS3859	34	-	-	TACTATTTTTGTGAGACAAATTGCTCAGAAAACTTATCATTTGTTAAAAAATAAGGTATGATGGATAAAAATAAAGTGAAGCTTTCTAAGTATAATATAATGTAGAAAGTGAAGAACTTCACGCTCTTTAGGGTGTGTATATATTTTAT
na	Bce	42782013	BCE_2957	93	-	-	CTTTGGGTGAATTGTCCCAAAGGATTATTAGCCTTCACCAATTGGGTATTTAGAGGCAGTTTCACCTATGTTTTGCTTCATTTTGTTTACTGCCTGTTAATACGGGGTAAAAAACTCGCAAGTAAATGACTTGCGAGTTTTCATCGTAA
HBG185226	Bce	42783042	pyc	34	-	-	TACTATTTTTGTGAGACAAATTGCTCAGAAAACTTATCATTTGTTAAAAAATAAGGTATGATGGATAAAAATAAAGTGAAGCTTTCTAAGTATAATATAATGTAGAAAGTGAAGAACTTCACGCTCTTTATGGTGTGTATATATTTTAT
HBG185226	Bth	49478462	pyc	34	-	-	TACTATTTTTGTGAGACAAATTGCTCAGAAAACTTATCATTTGTTAAAAAATAAGGTATGATGGATAAAAATAAAGTGAAGCTTTCTAAGTATAATATAATGTGGAAAGTGAAGAACTTCACGCTCTTTAGGGTGTGTATATATTTTAT
HBG297802	Oih	23099049	OB1594	100	-	-	TTGACTAGATTAACAAATTGTTCTATTACACAAGTACTAGAGCAGTTTGCATTGGTAAGATAACTATGCTATACTATTTTTTGGAAAGAACGTTCGATACGTACGGATTAAAAGAGTGGGTGATTCGCCCACTCTTTATTCTTACCCAT
HBG273554	Ban	30263469	BA3576	56	-	a	CTCTTATATGTTATTTCATGATAGGAGAAATGCTTGTTCACATAAAGTTCGTTTGTTTTGTATAAAAGGATATTTTATAATTAGATTTGATTGTAAAGAGTGAGATGCTTATACAATGACTCCTAGGTGACTAGGAGTTTTTACTATAT
HBG273554	Ban	49186321	BAS3316	56	-	-	CTCTTATATGTTATTTCATGATAGGAGAAATGCTTGTTCACATAAAGTTCGTTTGTTTTGTATAAAAGGATATTTTATAATTAGATTTGATTGTAAAGAGTGAGATGCTTATACAATGACTCCTAGGTGACTAGGAGTTTTTACTATAT
HBG273554	Bce	42782586	BCE_3535	56	-	-	ACAAAATCGCAACATATTTTAATAGAGTCCTGATTGTTCACATAAAGTTCGTTTGTTTTGTATAAAGGGATATTTTATAATTAGAATTGATTGTAAAGAGTGAGATGCTTATACAATGACTCCTAGGTGACTAGGAGTTTTTACTATAT
HBG273554	Bth	49479484	BT9727_3279	56	-	-	CTCTTATATGTTATTTCATGATAGGAGAAATGCTTGTTCACATAAAGTTCGTTTGTTTTGTATAAAAGGATATTTTATAATTAGATTTGATTGTAAAGAGTGAGATGCTTATACAATGACTCCTAGGTGACTAGGAGTTTTTACTATAT
HBG077512	Ban	30263682	BA3806	38	-	a	TTCTTATTATGATTTTATTTCTTATTAGTTTTACTGATAGAACTAAAATAAGAATTATTCAAGAGACAATTGATATATTGATGAGAACAAAAAATAATCAATTCAATTAATGAGCTACCAGTTTAGGTGGCTTCTTTTTGTAA
HBG077512	Ban	49186527	BAS3525	38	-	-	TTCTTATTATGATTTTATTTCTTATTAGTTTTACTGATAGAACTAAAATAAGAATTATTCAAGAGACAATTGATATATTGATGAGAACAAAAAATAATCAATTCAATTAATGAGCTACCAGTTTAGGTGGCTTCTTTTTGTAA
HBG428175	Ban	30263427	BA3526	28	-	a	ATTTGCACTGTGTTTCTTTATTTTTTTATATCATATGTAAAATCATCATTTTTTCCTTCACTTTGTTAAATAGTTTTCTTTCTTTTTTGAATTTGCTACAATATATTTTATCCCGTATTCATATAACGGGATACATTTTGACAATTGAA
HBG428175	Ban	49186275	BAS3270	28	-	-	ATTTGCACTGTGTTTCTTTATTTTTTTATATCATATGTAAAATCATCATTTTTTCCTTCACTTTGTTAAATAGTTTTCTTTCTTTTTTGAATTTGCTACAATATATTTTATCCCGTATTCATATAACGGGATACATTTTGACAATTGAA
HBG428175	Bth	49479935	BT9727_3243	28	-	-	ATTTGCACTGTGTTTCTTTATTTTTTTATATCATATGTAAAATCATCATTTTTTCCTTCACTTTGTTAAATAGTTTTCTTTCTTTTTTGAATTTGCTACAATATATTTTATCCCGTATTCATATAACGGGATACATTTTGACAATTGAA
HBG077795	Ban	30263927	BA4065	164	-	c	AAACGTGTATTCTTGTCCAGCTATATTTTCTATTTTAGACAAAATGGACATAAAGTAAATAATAAATGTGGTACAAGTTGTGGTCAGCGTGGTCAACGTGGTCAAAAGAGAGTGGTCGTTTTATTCGCCACTCTCTTCTTATATATATG
HBG077795	Ban	49186775	BAS3776	164	-	-	AAACGTGTATTCTTGTCCAGCTATATTTTCTATTTTAGACAAAATGGACATAAAGTAAATAATAAATGTGGTACAAGTTGTGGTCAGCGTGGTCAACGTGGTCAAAAGAGAGTGGTCGTTTTATTCGCCACTCTCTTCTTATATATATG
HBG406838	Ban	49187635	BAS4644	101	-	-	AAAACGCAAAATGGACATAACGCAGAGTTTTCAAATGAATTTGATCCAATTGTTCAAGTGAAACAGCGTAACAGTAAAAAAGGACAACCGCAGAAATCGAAACAATCAGAGTAGACCAGGTCGCAATATGACCTGGTTTTATTTTGCTA
HBG406838	Bth	49481405	BT9727_4479	101	-	-	AAAACACAAAATGGACATAACGCAGAGTTTTCAAATGAATTTGATCCAATTGTTCAAGTAAAACAGCATAATAGTAAAAAAGGGCAACCGCAAAAATCGAAACAATCAGAGTAGACCAGGTCGAAATATGACCTGGTTTTATTTTGCTA
HBG406838	Ban	30264815	BA4998	101	sORF	-	AAAACGCAAAATGGACATAACGCAGAGTTTTCAAATGAATTTGATCCAATTGTTCAAGTGAAACAGCGTAACAGTAAAAAAGGACAACCGCAGAAATCGAAACAATCAGAGTAGACCAGGTCGCAATATGACCTGGTTTTATTTTGCTA
HBG406838	Bce	42783935	BCE_4889	101	sORF	-	AAAACGCAAAATGGACATAACGCTGAGTTTTCAAATGAACTTGATCCAGTTGTTCAAGTGAAACAGCGCAACAGTAAAAAAGGACAACCTCAAAAATCGAAACAATCAGAGTAAACCAGGTCGCAATATGACCTGGTTTTATTTTGCTA
HBG077799	Ban	30263937	BA4075	4	-	a	AGAGAAATCTAAGTAGGAAATAATCAGTTAAAACAGATAGAGCAGCCATAAGCTGGTCTTTTTTATTTTGCACAAAATATGGCTTTGAGTAAATTCAATTCATAGATCAAGAGGAGTGAGTTCGCTTCTCTTTTTATTTTGA
HBG077799	Ban	49186785	BAS3786	4	-	-	AGAGAAATCTAAGTAGGAAATAATCAGTTAAAACAGATAGAGCAGCCATAAGCTGGTCTTTTTTATTTTGCACAAAATATGGCTTTGAGTAAATTCAATTCATAGATCAAGAGGAGTGAGTTCGCTTCTCTTTTTATTTTGA
HBG283999	Ban	30263862	BA3997	13	-	a	TGAATGAACGAGTCTTTATCCCAGTGAATCTTCTAGTGTAGTAAGTTTTCACTATTTATAAAGGATAGAGAAAAAATATGTAAAAAGGCAATCTACCGACTGGCAGATTGCCTTTTTACAATAGA
HBG283999	Ban	49186709	BAS3710	13	-	-	TGAATGAACGAGTCTTTATCCCAGTGAATCTTCTAGTGTAGTAAGTTTTCACTATTTATAAAGGATAGAGAAAAAATATGTAAAAAGGCAATCTACCGACTGGCAGATTGCCTTTTTACAATAGA
HBG283999	Bce	42782951	BCE_3901	13	-	-	TGAATGAACGAGTCTTTATCCCAGTGAATCTTCTAGTGTAGTAAGTTTTCACTATTTATAAAGGATAGAGAAAAAATATGTAAAAAGGCAATCTACCGAATGGCAGATTGCCTTTTTACAATAGA
HBG237873	Bha	15614056	BH1493	97	-	-	AAGGCTATTTTTTGCCCTTATACATCGTTAGATCGCTTTCGCATTATGCTTGGCAGTAAAGTAAGTTTTCACTTACGATTAGTGATCATCAGTGGACATGCTCACCTTGATTCACTTCATCGTAGTTGGTTGCTACGTTTTTAGTGGGT
HBG283999	Bth	49478910	BT9727_3600	13	-	-	TGAATGAACGAGTCTTTATCCCAGTGAATCTTCTAGTGTAGTAAGTTTTCACTATTTATAAAGGATAGAAAAAAATATGTAAAAAGGCAATCTACCGACTGGCAGATTGCCTTTTTACAATAGA
HBG519279	Ban	30263893	uraA	28	PyrR binding site	a	AGCCCTTTTAAATGTAGTCCTGTGAGGCTGCCAAAGGGTCTTGGCTTTCATATGTCAAATTTGGCATACGAAAGTGTAGGACTCTTTGTGCACAGGCACAAAGAGTTTTTTTATTGCA
HBG519279	Bce	42782983	uraA	28	PyrR binding site		AGCCCTTTTAAATGTAGTCCTGTGAGGCTGCCAAAGGGTCTTGGCTTTCATATGTCAAATTTGGCATACGAAAGTGTAGGACTCTTTGTGCACAGGCACAAAGAGTTTTTTTATTGCA
HBG519279	Bcl	56964102	pyrP	23	-	-	ACCCTCTTTAAACGCAGTCCAGTGAGGCTGGCAAGAGGACCGAAACGCACGCTGTTTTTTGCCTGCGCTTCTTTCTTGCCGCCTCCTGTGCTTGCACAGGAGGTTTTTTATTAGC
HBG519279	Bha	15615103	pyrP	21	PyrR binding site	-	CCACCTCTTTAAATCAGTCCCGTGAGGCTGTTAAGAGGTACACTCTTTCTTGGGCACCTGTGTGCTTTTTTACAGGAGTAGTGTAACCTCTTTGTCATGGGCAAGGAGGTTTTTTGTTTGC
HBG519279	Oih	23099748	OB2293	18	PyrR binding site	-	CTTTAATTCAGTCCTGTGAGGCTGGCAAGGTTGTGCGGAAAAGATAAATATAGTATAAGTAAACACTTCATCGTTATTTGTGTTGATGTTATCTTATACTTTCCCCTGCACCTTGCCAAATTTTTACGGGCAAGGTGTTTTTTATAAAA
HBG543560	Oih	23098154	OB0699	129	-	b	AGTCTGTCTTTTACAAAATGTATTCATCTTATAATAGATTCTCAATTATTGAGGAGACAGCTGATTATTAAGCTGTCTTTTTATCTATCGTTATTTATTCTCCTATACACAAAAACACAGGTAGAGTACCTGTGTTTTTGTGTATAGGA
HBG079707	Bce	42781964	BCE_2908	121	sORF	-	TTGCTTGGACAAGTAACTGAATATTATCTTTTCAACGTTTTTACTAATAAAATAAAAAAGCTGGCTTCTAATAAGAAGTCAGCTTTCCTTCACTTCACATAATTTGTATTAAAAAACATATAATGCTTGTA
HBG448087	Oih	23098576	OB1121	22	-	b	TATACAACTAATATCCTCGATGATGTAAGGATTAATTTAATTATTCAAAAATTATAAAATGTGATTGTAAAGGGAACTTGACGTAAAGTTCCCTTTACTTTATGATT
HBG305131	Oih	23098683	OB1228	67	-	-	TTAATGTAGGGAATCAGTATACTAACTGCTTCCCTTTTTTTAATGTCTAGAAAAATTATAAAATTTTGTAACTGTGGGTAAACGTTAGAAGTTAATTAGCCACGTCCAGGAAATACGGTAATAAAGGGCACTTGCCCTTTTGTTCTAGT
HBG273836	Bcl	56963491	ABC1726	58	-	b	ACTGCTCAGGCGGCTGGCCGTTAGGGCAGTGTTAAGAATGCCATTTGTTCGTAACCGTATTATGCCCACTCTCTTTACTCGACCAGCTGAGCCGACGGAATTATACAAAGAAAAGTTCTGACGTGTTGTCAGGGCTTTTCTTTCGTTTC
HBG463683	Bha	15613829	BH1266	172	-	-	AAGACGAATTCAGCGATATATCCAACCTATTACCCAAATGAACATGGGAAGTGGTTGGAGATCGATTCGTCGCCAGATTTCAAGAACTTGGTCTTAGTGTTGTGTTAAGGACTGAGCCGTATTTTCGGTTCAGTCTTTTTTGCTTTAAA
HBG463683	Bcl	56963356	ABC1591	51	-	b	AGCGGAGAATCCGGCAATTTATAGAGCCAGTAATGCAAGCTAACCTGATGAATGCCCGTACTTGGAAAAAAGCGAGAAAAAGATTCAAACGCATGTTTGCCTAGACAAGAAAAAGCGGCCGCAATAGGGCCGCTTTTTTTGATTACGAA
HBG543560	Bcl	56964749	ABC2985	290	SAM riboswitch (S box leader)	-	GCGGCCCTCCCATCGGCGTTGGCTTCATGGCAAGATGGACGTTTTCTATATGAGTTGCCTAGTTGGAGAGATGGAAATAATTGCTGATCGAACGCGAATCGATCGAATAGCGAAGACTTGCCTGGCAGGGGCGGGTCTTTTTTTCTGAT
HBG459252	Bcl	56963431	dra	54	-	b	CATCATTTCTCCTTACAAATGTACATGGCTGCTCTCTAATCATACATAGGAAAAGACAAAACGACAATCGCCAATTGCTCGTCTAGTTGGCTGTTCGTTTTGTCT
HBG398889	Bcl	56965072	hisS	18	-	-	TGTTTTCCACTGTCGCTAATCAAAACAAACAACATCATATGAATTAGCCTTGCTAGTTGATTTTTAAAAAATCATACATAGGAAGGCTATTTTGCATAACCGCATGGATTCGTTTTGAAAGTTGGATCCCATGCGGTTTTTTTGTTTTA
HBG448010	Bcl	56963391	opuD	222	-	b	CTCTGTTTAATAACCGGATCATCATAATCACACTCCTTTTGATTATTATTATAACGATCGAACGAATGTTCGTCAACAAAAAACAGAATGTTTGTTCGTTGTATTTTCTCCCGCATCTTACTAAGAAAGATGCGGGCTTTCTGTTTTAA
HBG077513	Bli	52786274	uvrX	110	-	-	TAGGAGCGCTTTTTCTTTTATCTTACTAAGAAAAACTGATGTTCTCAAGAGAGCATTCAATTTGAATCATCAAACTGAATAAGGCGAAATTCCGAACTGGAATGGTCAACCATGTCACCTTCTTTCCAAAGAAGGTGTTTTTTATTGCT
HBG287257	Bsu	16078389	ykoF	24	TPP riboswitch (THI element)	c	GCGCGGAAGAAACGCGCTTTGATCCCTTATGACCCGATCTGGATAATACCAGCGTGGGGAAGTGCAGGTTGACCGAATGGTGTATTTTTTTGTGCGCTTAATCGATCTATGACTGCATATTCCCTTAGGATATGCAGTTTTTTATTTTA
HBG287257	Oih	23098261	OB0806	22	TPP riboswitch (THI element)	-	ATGGCTGAGAAGGCAATGCCTGACCCTTATAACCCGAACTAGATAATACTAGCGTGGGGAAGTGTAGTTCGTTGTATGAATATATATTTACTTTTTTTCATTCATATATACAAACTGCATTCCCTTAGGAGTGCAGTTTTTTTATTGCC
HBG398976	Oih	23098738	OB1283	37	TPP riboswitch (THI element)	-	GGGAGCTATGGTAAATAGCTGAGATGAACATCGGACCGTTTAGACCCTTTGTACTCGAACAGGATAATGCCTGCGTGAGGAAGTGTGGTCAATAGGCATACGTATGTTGACTGCATTCTCTCATGATGAATGTGGTCTTTTTTGTTTGT
HBG344655	Ban	30264172	BA4316	107	sORF	a	AATCGCGTCACTTTAGTCGGAAAAGCATGGCAAATTCGCCATAAGCTAAAACAATATGGCAAAGAGTATACAACTGTACAAGAGTGGATTACAGCTAGTAAAAAGTAATTCTATCACGCTCCTTTCAATGTGGTAAAATGTATGAGGAA
HBG344655	Bce	42783209	BCE_4163	107	sORF	-	AATCGCGTCACTTTAGTCGGAAAAGCATGGCAAATTCGCCATAAGCTAAAACAATATGGCAAAGAGTATACAACTGTACAAGAGTGGATTACAGCAACTAAAAAGTAATTCTATCACGCTCCTTTCAATGTGGTAAAATGTATGAGGAA
HBG077503	Bli	52785001	BLi01229	67	-	b	GGACATTGAACGAATGTTTCCTGTTAGTCGATAAAGAACACTTTCATAAATGAGGTACCAAAGGGAATATCATTCGTAAATCTTTGGTATCTCACTTTGTTCAAACAGAAGCAGGTCTTCCAACTCCTGAAGATCTTTTGGAACTGTTA
HBG436112	Bsu	16079600	dnaJ	79	-	-	GTTCTTTTTAGTGTCAGCCCCGCTTCCGGAGCTGACCGAAAAGAACACATTTCATAATCTGATTCAATGATTAGAAAGTCAAAGTCAGGCATCTCTTGGCTTTGACTTTTTTTCTTGCCC
HBG370489	Bli	52785030	tenA	23	TPP riboswitch (THI element)	a	GATAAGGGCTGAGATAAAAGTTTGACTTTTAGACCCTCATAACCTGAACAGGTTCAAACCTGCGTAGGGAAGTGGCACGGTATTTGAGTATGTATATATGCAAATTCCAAACCACTTTCCTTGCGGGAAAGTGGTTTTTTTATGTTCAG
HBG370489	Bsu	16078230	tenA	16	TPP riboswitch (THI element)	-	TAAGGGCTGAGATAAAAGTGTGACTTTTAGACCCTCATAACTTGAACAGGTTCAGACCTGCGTAGGGAAGTGGAGCGGTATTTGTGTTATTTTACTATGCCAATTCCAAACCACTTTTCCTTGCGGGAAAGTGGTTTTTTTATTTTCAG
HBG086336	Bli	52785224	BLi01458	55	-	b	GCCGTCAGGAAACATTTAAACTTGATTTTATGGTATCATAGAAGTATAACGAAAACAGAAAACAAAATAAACGTCCAAGACGGAAAGCCTGCGGACACTGAACTTACAGCATTTACGCTGTTTGTTTGGTGTCCGTTTTTTATTTTTGC
HBG086337	Bsu	16079675	yqaQ	16	-	-	TACCATATTTAAGGAGGGAGTTGAATTTTTTTCCTTAGGTAATGTGAATTCATTAAAGCATAAAATATCCAGTTAGTCCAAGACGGAAAGCCTGCGGACACTGAACTTACAGTATTACGCTGTATGTTTGGTGTCCGTTTTTATTTTGA
HBG003090	Bce	42782429	BCE_3376	33	-	c	AGACGGTTACTTCCCGTTATTGAAGTGTGAAGTGAGCTATAAAGATAGCTAATTAAGGTGGTACCGCGGGAGTCTCTCGTCCTTTTTTAAGGATGAGGGACTCTTTTTATTTT
HBG086624	Bli	52078761	rtpA	70	T-box leader	-	TTCTCTCCGTTATCAAGAGAAGCGTATCGAAAGGGCTGACTGTCCCCTTTCCGTATGTTCCGAGCGAATCGTTTATGCGATTAATAAAGGTGGTACCGCGAGACCCTCGTCCTTTTGTGACGGGGGTTTTTTGCATTTTTAAGGAGGTG
HBG086624	Bli	52784131	yczA	77	T-box leader	-	CGGGATGTTCTCTCCGTTATCAAGAGAAGCGTATCGAAAGGGCTGACTGTCCCCTTTCCGTATGTTCCGAGCGAATCGTTTATGCGATTAATAAAGGTGGTACCGCGAGACCCTCGTCCTTTTGTGACGGGGGTTTTTTGCATTTTTAA
HBG273629	Bli	52785180	proB	31	T-box leader	-	TCCCAGGGGGAAAACCTGGGCGCATACCCTGGCGTTAAAGGGGAAAGAGGAGTGCGCTTTATTTTCTCGCGCATTCAATGAAGGTGGTACCGCGGAAAGCTCTTTTCGTCCTTTTTTACTTGGACGAAAAGGGCTTTTTTTATTGGCCT
HBG086624	Bsu	16077322	yczA	73	T-box leader	-	GCGATGCCGGGTTTCTCTCCCCGTTACCAAGAGAGGAGTATCGAAACATAGGTTTTCTGTACTTAGAGTGAACGGCTGTATAGCTGTTAATAAAGGTGGTACCGCGAGACCCTCGTCCTTTGCATAGGACGGGGGTTTTTTGTGTTTCT
HBG273629	Bsu	16078377	proB	22	T-box leader	-	CTGCCTTGGAGTCCTAGGGGGAAAACCTAGGCGCATAACCTGGCGTTACAGGAGAGCGGAGCGTGCACAAGCGCGTTCAATCAAGGTGGTACCACGGAAACCCATTTCGTCCTTATGAATCAGGATGAAATGGGTTTTTTTATTGTAGA
HBG079656	Bce	42781702	BCE_2643	135	-	b	ACGTATCTATGCGCTCATAACCAATGATCATAGCCCCTCTATCAAAACGTTACTCGGTCGGAATGGACGGAGAATACAAAGACGAAAAGACCAATTATATGTATATATTCAGCCGCGGTGCGTGAGTGTCGTGGCTTTTGTGTTTCTTA
HBG089258	Bth	49477797	BT9727_2398	282	-	-	AGAATAGTGTGGGGATAGCGTAGCCCCTTTATCAAAACGCTACCGGAGAACGGGCATGGGCGGTAAGAATCCGCAAAAAGGACGAAAAGATCAATTGAATTTATTTATTCAGCCGCGATGTGTTAGTGTCGTGGCTTTTGTGTTTCTTA
HBG368611	Bce	42782669	BCE_3619	82	-	b	TCGTAACGGATTGTGTACTTTAGCCTAGGGAAATGTCGATTTTATATCCTCTTTGGCAGGCAGAATGTACAAAAAATACATTTCTTGTCTACAATGTTAGATAAGAGTATTTTTTTAAT
HBG417191	Bha	15615803	ccpA	125	-	-	TCGCTGTTATCTGATAACGATCGGCTATGGCCAAAAAATACATTTACATAGAGTGGATAAGCTAAAAAATGGGAAAGGTATAAATAGGAGTAGGTTCGTGTTGAAATAGGGCGAGTTACGATCAAAAAGAACTCGCCTTTTATGAAAAA
HBG079882	Bce	42782702	BCE_3652	212	-	b	TACTGTGTGGGATGCTTATTAATCGTTGCACAACATGCAAAAATGTATAGAAGAAATTGTGAATTAATATGAGAAAGAAAATTAGCCCTTCTTGGAATATTTCATATCGAAAACTCCTTTAAATGAATAAGGGAGTTTTTATTTTTTTA
HBG087579	Bsu	16080265	yuzG	25	-	-	GGCAGGTGTGGTGCAAGTGCCGAAGCTTGTCATGCAGGGTGAGTTTAGGTATCATAGTTTTAACGAATGGTCTTAGAGAGCGGATCAAAACGCGAATGATATACGTTCAGCAAAGCTTGGTCGTTCAGCACCAGGCTTTCTTTATGGCA
HBG398518	Bce	42783225	ribD	18	-	c	TTCGATATTTTGCTAGGTTTTTTCCTTATGCCAAAATATCAATCATCGTTAGGTTTCTTTCCTATACTTTCGTATTCGAACTATATTTCTAGAAATCACGTCTCCCAAACCCCAAGGATATAAAATCCTTGGGGTTTTTTGATTTTTTC
HBG398518	Bli	52786214	ribD	18	FMN riboswitch (RFN element)	-	CGGTGGATTCAGTGAAAAGCTGAAGCCGACAGTGAAAGTCTGGATGGGAGAAGGATGAAGAGACTATGTAAAAAATAATGAATAAGCATAGTTTTATTTCTCATGCACAAAAACAACCCCCGGATCAACATCCGGGGTTATTTTTTTGA
HBG076716	Oih	23099784	OB2329	65	FMN riboswitch (RFN element)	-	ATTGTGGTTGATCTGGTTAAATTCCAGTACCGACAGTTATAGTCTGGATGGGAGAAGATGTCGATCATGTTTGTGTTACACATTTTTTGTGTGCATTTTTGACGATGTATTCAAACCCTAGGGCCTCGCTCTAGGGTTTTATTAATTGT
HBG168342	Bce	42783656	recJ	17	-	b	TGGTTAATATTGTCAAACAAACTCACATTTATTCATATTTATGAACAAATTTTATAAAAATGAATAAAATTACATAGAAAAAGAGAACCTTTCAATTAAACAGGTTCTCTTTTTTGTGCCTAT
HBG080046	Bce	42783660	BCE_4614	15	-	-	GGCTATTCTGTTCTTACTTTGAACAGTTTGTCTATCCTTTATTCATTTTTATGAATTAATTTCATTAATATGAATAAAATCACAAAAAAAGGGAATCTATATTTATATAGGTTCCTTTTTCATATGAAT
HBG079907	Bce	42782850	BCE_3800	5	-	b	GCGTATAGGCTCTTATAACAATTAATCAAATAAGAATCTATATTAGACCTTGCATAGTTATAGGTAATATATAAGTCTTTCTTATACAACTCATGTACTTTTAAAAAGTGCTGATATACAGCGCTTTTTTATACATAG
HBG000048	Bli	52080422	citB	88	-	-	TTTCAATCACCTCAGACTGTAGTATAGCCTTAGCGGGTGTATTGTATAAAAAAATGTATTTCCAGTAAAATAAACTTTTTTCCGTATATAAGTCATTCTTATTGAATTTAATAAAAACATTGATATTTACTTATGTTTAAAATTGTTT
HBG254377	Bce	42783711	BCE_4665	40	-	b	TTTTCTATTATGTTGGACAGTAAGATTTCCATTTCAAAATGTAGTAAATAGGTGGCGGTTAAGCGAGAGAATGAGTGAGTTGTACTAGCAAAGCAATAATATGGTATAGTGAAACGAGGCTGTTTTTTCAGTCTCGTTTTTCAAATGCT
HBG077868	Bli	52080010	ykuJ	172	-	-	TTTTATTTGCATGGAATCCCGCACTTCAAATAGCTGCGGGATTTTTGGGCATTAGGCGCGCGCAGGAATAAGACAATCCTTTGCTCCATAAATCTAAATTGGTGGTTCAAATAGACTCCTCTGCAGTCAAAAAAATATTTTTCATGTAT
HBG448087	Bli	52787799	BLi04122	58	sORF	b	AAAAAGGCTGGAAGCTTCACAGCGTCTTTTCTGTTCCATCAAGGGCCGGAGGCCAGGTTTCTTCTATCGAACTGATTTTTGAAAAACCTAAATCTTGATTGTCGAAAAGATCTTCACACAATCATCACGTGAAGATCTTTTTTTAGTCT
HBG543560	Bsu	16078036	yheI	128	sORF	-	TGACGCTTCATGCCTTTTTTATATACAAAATCTAAGGAAAGACAGGTGTATGGGATGTGAAGACAAATACAGAGGCGAGGGCAGTTCGTGCCAAACTGGATGAAAAAAGCTGCAAGGAAAAAATAGAAGGCGGCTGATGAGGAGATGGG
HBG077560	Ban	30260505	BA0335	46	-	c	CTGAAAAGGGAATTTCTTAAGAATGAATAAAGCTATCAGTATCTTTTTGTTGTAACATATACTTTGTATATGTGGAGTGTTTGGTTTGATTAAATTTAGTTTAAAATGAGGCAACTTTCCTTTTGGAGAGTTGTCTTTTATGCTTTACA
HBG089493	Ban	30262848	BA2884	54	-	-	CTGTCCTTTTTGGACAGCTTTTTTCATTATTATAATGAATGTTATGATTTGCAAAATGGTAAATGGATTTCTAATGGTGATAAATGGTTTGATTAAATAGAAAAAGCAACAAAGAAGGTTCATCCTCCTTTGTTGCTTTTTCTACGTTT
HBG077560	Ban	49183348	BAS0320	31	-	-	CTGAAAAGGGAATTTCTTAAGAATGAATAAAGCTATCAGTATCTTTTTGTTGTAACATATACTTTGTATATGTGGAGTGTTTGGTTTGATTAAATTTAGTTTAAAATGAGGCAACTTTCCTTTTGGAGAGTTGTCTTTTATGCTTTACA
HBG077352	Ban	49185696	BAS2690	54	-	-	CTGTCCTTTTTGGACAGCTTTTTTCATTATTATAATGAATGTTATGATTTGCAAAATGGTAAATGGATTTCTAATGGTGATAAATGGTTTGATTAAATAGAAAAAGCAACAAAGAAGGTTCATCCTCCTTTGTTGCTTTTTCTACGTTT
HBG077537	Ban	30260500	BA0330	34	-	a	ACTTTACTAAAAAAACGGTAGAAATGGCTCTATTAAAAACTATCTTATTACTAAAATGACATGATGAACAAGGGTATATCCCCACCTCTCTTACAGCGGTGGGGATTTTAAATAGAA
HBG077537	Ban	49183343	BAS0315	34	-	-	ACTTTACTAAAAAAACGGTAGAAATGGCTCTATTAAAAACTATCTTATTACTAAAATGACATGATGAACAAGGGTATATCCCCACCTCTCTTACAGCGGTGGGGATTTTAAATAGAA
HBG077537	Bce	42779441	BCE_0360	34	sORF	-	GTGGGGATATACCCTTGTTCATCATATCATTTGAATAAAATGGATGGAATGAGAAAAGTAACAATAGATAAAAAAATCACCTTACTTCAACGAGTAAGGTGACTCTCTTACAGCGGTGGGGATTTTAAATAGAA
HBG052301	Ban	30260563	proS-1	20	T-box leader	a	CATGGAACCTACCTTTGCGTTCTGCATATGCAGCGGGAATTTCCCGTTATCAAAAAGAGAGCATGCGCAATTTTTGTGCATGAATCAGGGTGGTAACGCCGGCAAAGCTCGGTCCCTATTTTGGGACGCGGGCTTTTTTGTATTTTCTA
HBG052301	Ban	49183410	BAS0382	20	T-box leader	-	CATGGAACCTACCTTTGCGTTCTGCATATGCAGCGGGAATTTCCCGTTATCAAAAAGAGAGCATGCGCAATTTTTGTGCATGAATCAGGGTGGTAACGCCGGCAAAGCTCGGTCCCTATTTTGGGACGCGGGCTTTTTTGTATTTTCTA
HBG052301	Bce	42779590	proS	20	T-box leader	-	TATGGAACCTACCTTTGCGTTCTGCATATGCAGCGGGAATTTCCCGTTATCAAAAAGAGAGCATGCACAATTTTTGTGCATGAATCAGGGTGGTAACGCCGGCAAAGCTCGGTCCCTATTTAGGGGCGCGGGCTTTTTTGTATTTTCTA
HBG460149	Bha	15615623	BH3061	48	-	-	CACCCGTTATCAAAATGAGACGATTTGATCGTCCATGAGGTAGCATTTGTAAAAATGCTACGAATGAGGGTGGTACCGTGAAAAGAGAAATCTTTTTGCCCCTTTGCTAGAAATTCTGGCAGCGTGGGTAAAAAGATTTTTTTATTATT
HBG052301	Bth	49479045	proS	20	T-box leader	-	CATGGAACCTACCTTTGCGTTCTGCATATGCAGCGGGAATTTCCCGTTATCAAAAAGAGAGCATGCGCAATTTTTGTGCATGAATCAGGGTGGTAACGCCGGCAAAGCTCGGTCCCTATTTTGGGACGCGGGCTTTTTTGTATTTTCTA
HBG251261	Ban	30260547	BA0380	29	TPP riboswitch (THI element)	c	TGAGAGGATGTGAGCAAACATCGACCCTCAACCTGATCTGGATAATGCCAGCGTAGGGAGTTACTTAAAGTAATGTAGCATATGTTATTCTATAATAACTTGCATACAAGGCTTTCCTACGTGGTAGGAAAGCCTTTTCTTGTTTTAAA
HBG001503	Ban	30265254	thiC	52	TPP riboswitch (THI element)	-	GCGTAGGCTGAGAGAGAAGCGCGTAAACTTCTTAACCCTTTGGACCTGATCTGGCTCGTACCAGCGTAGGGAAGTTAACGGCTTTACATAATGATGTCTTTATGAGCCAGGTCCTTATTTTTTTATGGACCTGGCTCTTTTTATTTTGG
HBG251261	Ban	49183394	BAS0366	29	TPP riboswitch (THI element)	-	TGAGAGGATGTGAGCAAACATCGACCCTCAACCTGATCTGGATAATGCCAGCGTAGGGAGTTACTTAAAGTAATGTAGCATATGTTATTCTATAATAACTTGCATACAAGGCTTTCCTACGTGGTAGGAAAGCCTTTTCTTGTTTTAAA
HBG001503	Ban	49188062	BAS5076	52	TPP riboswitch (THI element)	-	GCGTAGGCTGAGAGAGAAGCGCGTAAACTTCTTAACCCTTTGGACCTGATCTGGCTCGTACCAGCGTAGGGAAGTTAACGGCTTTACATAATGATGTCTTTATGAGCCAGGTCCTTATTTTTTTATGGACCTGGCTCTTTTTATTTTGG
HBG251261	Bce	42779570	BCE_0490	29	TPP riboswitch (THI element)	-	TGAGAGGATGTGAGTAAACATCGACCCTCAACCTGATCTGGATAATGCCAGCGTAGGGAGTTACTTAAAGTGATGTAGCATATGTTATTCTATAATAACTTGCATACAAGGCTTTCCTACGCAGTAGGAAAGCCTTTTCTTGTTTTAAA
HBG001503	Bce	42784386	thiC	52	TPP riboswitch (THI element)	-	CGTAGGCTGAGAGAGAAGCGCGTGAACTTCTTAACCCTTTGGACCTGATCTGGCTCGTACCAGCGTAGGGAAGTTAACGGCTTTACATAATGATGTCTTTTATGAGCCAGGTCCTTATTTTTTTATGGACCTGGCTCTTTTTATTTTGG
HBG338897	Bcl	56963392	ABC1627	19	TPP riboswitch (THI element)	-	GCTTCGTGCTGAGAAAAGGTTCGCCTTTAACTCTTCAACCTGATCTAGTTCATACTAGCGTAGGGAAGTGGAAACGTAAAAAATACATTTGTTTTTTTTACATTACAACAGTCGCCTCCACAAGTACGGGCGGCTGTTTTTTTATTTTA
HBG318875	Bcl	56963498	thiC	16	TPP riboswitch (THI element)	-	AATGAAGTTAGGCTGAGAATAAGAACGTATTTCTTTTACCCTAATAACCTGATCTGGGTGATGCCAGCGGAGGGAAGTCGGTTTGCAGTGATTGAATGACATGCTTGCATGTGGCCGAAGCTCCTCGCTTTGGCCTTTTTATTTTGCAA
HBG001503	Bsu	16077944	thiC	51	TPP riboswitch (THI element)	-	CAAGCTTCTTAACCCTTTGGACCTGATCTGGTTCGTACCAGCGTGGGGAAGTAGAGGAATTGTTTTTGTTATTGTCTTGCTGGGCAATAATATGTTTCTTTCTGACTGTAACCGGGTTCATTTATATGAATCCGGTTTTTTGTGCTGGT
HBG379015	Bsu	16078599	ylmB	21	TPP riboswitch (THI element)	-	GCGAAGCTGAGAGAGACTTTGTCTCAACCCTTTTGACCTGATCTGGATCATGCCAGCGGAGGGAAGCGGTGAAAAGCGGAGTACATCGGACTCCGTTTGTTTTTATTAAGCCGTTTCATCACATTTGAAACGGCTTTTTTGATTTTAAA
HBG251261	Bth	49476804	BT9727_0356	29	TPP riboswitch (THI element)	-	TGAGAGGATGTGAGCAAACATCGACCCTCAACCTGATCTGGATAATGCCAGCGTAGGGAGTTACTTAAAGTAATGTAGCATATGTTATTCTATAATAACTTGCATACAAGGCTTTCCTACGTGGTAGGAAAGCCTTTTCTTATTTTAAA
HBG001503	Bth	49481742	thiC	52	TPP riboswitch (THI element)	-	GCGTAGGCTGAGAGAGAAGCGCGTGAACTTCTTAACCCTTTGGACCTGATCTGGCTCGTACCAGCGTAGGGAAGTTAACGGCTTTACATAATGATGTCTTTATGAGCCAGGTCCTTATTTTTTTATGGACCTGGCTCTTTTTATTTTGG
HBG469349	Oih	23097931	OB0476	19	TPP riboswitch (THI element)	-	GTGTGGGCTGAGAGGAAAGCACCTACTTTCCGACTCTTATGGACCTGATCTGGTTAATACCAGCGTAGGGAAGTAGTCAATAATTTTGATGATTACATTCTCAGTATACCAAAACCAGGTCCTTTAATTGGACCTGGTTTTTTGTTTGT
HBG078368	Ban	30260714	BA0556	93	-	a	TTCCAATGTATGTTTAACTTTACTTTTTGTGGAAAATAGTATATTATATAGATATATAATATATCGGTTATTTTCTAGGAGGAGCCTGTCACAATAGGCTTCTCCTGTTCTTTTTTAAAGGCCTGTACTGCAGGCTTTTCTTTAAAGGG
HBG078368	Ban	49183550	BAS0524	93	-	-	TTCCAATGTATGTTTAACTTTACTTTTTGTGGAAAATAGTATATTATATAGATATATAATATATCGGTTATTTTCTAGGAGGAGCCTGTCACAATAGGCTTCTCCTGTTCTTTTTTAAAGGCCTGTACTGCAGGCTTTTCTTTAAAGGG
HBG078368	Bce	42779696	BCE_0617	93	-	-	TCCAATGTATGTTTAACTTTACTTTTTGTGGAAAATAGTATATTATATAGATATATAATATATCGGTTATTTACTAGGAGGAGCCTGTCACAATAGGCTTCTCCTGTTCTTTTTTAGGGGGCCTGTCTTACAGGCTTTTCTTTAAAGGG
HBG078368	Bth	49479863	BT9727_0467	93	-	-	TTCCAATGTATGTTTAACTTTACTTTTTGTGGAAAATAGTATATTATATAGATATATAATATATCGGTTATTTTCTAGGAGGAGCCTGTCACAATAGGCTTCTCCTGTTCTTTTTTAGAGGCCTGTACTGCAGGCTTTTCTTTAAAGAA
HBG078032	Ban	30260624	54	24	-	b	AGACAGACTTAGAAGAACCTGATAAGTTTTCCGATGGTGTCTGTCGTGGTTGTTAGTTCAAAGAAGATTAAAACTTCACATACCGTAATCGAAATACAAATCAATAAACGATATAAAAGCATCCATTCGGGTGCTTTTTGTTTTTGATA
HBG276524	Bha	15615710	BH3148	13	-	-	AAACAAAGTATACTATTTTCCGTGAACATGAAACGAAAGCAAAATAGGAGTACGTTTACTACAGAAAGGGTTAGGACCTCTTTGGACTAACTTTCCCCCGTGTAATAAACGTTCCTACATGCTTGAGAAGGCATGAATTTTTTGTAAAG
HBG502043	Ban	30260739	BA0582	16	-	a	GATCATGCATCTCCTCTCGAGTATTTGATTTTTTGTGTGTGACATGATAAAAGGAATTATATATAACTTCTGGTACTGTAAAAAGTATCAGATTTTAGTTTTATTA
HBG502043	Ban	49183577	BAS0551	16	-	-	GATCATGCATCTCCTCTCGAGTATTTGATTTTTTGTGTGTGACATGATAAAAGGAATTATATATAACTTCTGGTACTGTAAAAAGTATCAGATTTTAGTTTTATTA
HBG502043	Bce	42779724	BCE_0646	16	-	-	TATCATGTTTCTCCTCTCTGGTATTTGATTTTTTATGTGTGACATGATAAAAGGAATTATATATAACTTCTGGTACTGTAAAAAGTATCAGATTGTAGTTTTATTA
HBG502043	Bth	49480170	BT9727_0493	16	-	-	GATCATGCATCTCCTCTCGAGTATTTGATTTTTTGTGTGTGACATGATAAAAGGAATTATATATAACTTCTGGTACTGTAAAAAGTATCAGATTTTAGTTTTATTA
HBG461111	Ban	30260814	BA0662	40	-	a/b	TTTTTATGATTCATAGCCGTGTACTCCGATTCTCCGTGACTGTCAATATTAACTTCGTCGAAAATTATACAACTTTGTGACAAAAATGTAAACGTTTTTATAAATAAAAAGTGTTGACGGATTTTATTCGTCGGATTAATATTTAAATA
HBG461111	Ban	49183654	BAS0629	40	-	-	TTTTTATGATTCATAGCCGTGTACTCCGATTCTCCGTGACTGTCAATATTAACTTCGTCGAAAATTATACAACTTTGTGACAAAAATGTAAACGTTTTTATAAATAAAAAGTGTTGACGGATTTTATTCGTCGGATTAATATTTAAATA
HBG419300	Bli	52784552	BLi00753	122	sORF	-	CAAACAGCGGAGCTGCCGGTTGGGGGTTAATGTTCGCTGAAGTCCTTTTACAGGGCTTCTTTTTTAAAGCCATGAAACGGGGTGCGATTAAAGTGAATCTGCAAGAGCATGAAATATAAAAACCTTCCATATTCGCGAGAGGCCCTCCA
HBG078388	Ban	30260756	BA0600	150	-	a/b	ATTCCTCACCTATTTTTCATAAAACCGCTATTTTTGACCTTTTATAAATATACCCCTATGTTTTTATAATTATTTCCCGAATTTAAATGCCTATAAAAACACCAAATAAATCTTTTAAATAAAGGGTTCGTTTGGTGTTTTTTAAGTTA
HBG078388	Ban	49183593	BAS0568	150	-	-	ATTCCTCACCTATTTTTCATAAAACCGCTATTTTTGACCTTTTATAAATATACCCCTATGTTTTTATAATTATTTCCCGAATTTAAATGCCTATAAAAACACCAAATAAATCTTTTAAATAAAGGGTTCGTTTGGTGTTTTTTAAGTTA
HBG080216	Bce	42779747	BCE_0669	57	-	-	CATTTTTCAAATTCCTCATCTATTTTTCATAAAACCGCTATTTTTGACCTTTTATAAATATACCCCTATGTTTTTATAATTATTTCCCAAGTTTAAACACCTATAAAAACACCAAATAAACCCTTTAAATAAAGGGTTTATTTGGTGTT
HBG459884	Bce	42781720	BCE_2661	31	-	-	TTTAAAGTCCAAAGCCCTTGCTTTGGATTTTATTTATAATTATTTCTTGACCTGAAACGCTTTTCATAAATTATAAATAAAGAGTGCTTTACGAGAGGGGTATGAAAACGATACCTTTCATTTAATATGAGCTC
HBG078388	Bth	49479853	BT9727_0510	149	-	-	ATTCCTCACCTATTTTTCATAAAACCGCTATTTTTGACCTTTTATAAATATACCCCTATGTTTTTATAATTATTTCCCGAATTTAAATACCTATAAAAACACCAAATAAACCTTTTAAATAAAGGGTTCATTTGGTGTTTTTCAAGTTA
HBG077335	Ban	30262821	BA2856	121	-	a	GAACTTGATGTACTACAAATACTTTTGAATGATCAGAGAAGTTTGTAGGGAATTGTACGGATCAATATTTGAAATATAATGTATCGTTTGAAGAATTCTATAAGCAATAAAAAAGCATTTCCTATTTCGGGAAATGCTTTTTCTATGTT
HBG077335	Ban	49185669	BAS2662	121	-	-	GAACTTGATGTACTACAAATACTTTTGAATGATCAGAGAAGTTTGTAGGGAATTGTACGGATCAATATTTGAAATATAATGTATCGTTTGAAGAATTCTATAAGCAATAAAAAAGCATTTCCTATTTCGGGAAATGCTTTTTCTATGTT
HBG077335	Bth	49477880	BT9727_2614	121	-	-	GAACTTGATGTACTACAAATACTTTTGAATGATCAGAGAAGTTTGTAGGGAATTGTACGGATCAATATTTGAAATATAATGTATTGTTTGAAGAATTCTATAAGCAATAAAAAAGCATTTCCTATTTCGGGAAATGCTTTTTCTATGTT
HBG314469	Bha	15614107	BH1544	59	Lysine riboswitch	a/b	TGTATGTCCATCCCATACGTTTGCTGGGTCGTTTTTGAATAAAAAACGAACTGCCGCTGACTGTTAGCGGAGAGCTATCTGCCAATGAGGTTACCTTGCAGCATTCAACGTAGCTAGTGTAACACATTAGCTGCGTTTTTTTACGATGG
HBG297802	Bli	52785643	ylxS	9	-	-	ATGGTATAGTTTTATTGGAAATGCTAACGATAGCCGAGGCGAAGAGTGGGGAAACCCGCTCTTTTGTATTGAACAGGCAATTTTGTCTCGACATGTTCATCGTTTTTTCTAAAATCCCCTGCTTTTGAAGCAGGGTTTTTACGAGGGAG
HBG297802	Bsu	16078722	ylxS	119	-	-	CGTAATATTAGAGTTTCTGTCACTTGCTTAGGTATGAAGGTAAGCGTATATCCATTTGCAATAAAAATATGGTTATGGTATAGTTTTATTGGAAATGCTAACGATTACCGAGGCAAAGAGTGGGGAAACCCGCTCTTTTGTATTGAACA
HBG507167	Bha	15613980	BH1417	213	-	a	GATCGTAACTACATTACGACAAAGAATAAACGTACGAATCCTGAGCGTATCGAGCTAAAGAAATATAGCCCACGCCTTAAGCGTCATACGTTGCACCGTGAGACAAAATAAGCAGCTGGTCATGCCACTGCTTATTTTTTTATTTCACC
HBG507167	Bth	49478598	BT9727_4006	69	-	-	GGAGATCGTAACTATATCTCAAAGAAAAACAAACGTAACAACGCTGAGCGTATCGAGCTTAAAAAGTATTGCAAGCGTGACAAGAAGTCTACGTTACACCGTGAAACAAAGTAAGCAGTAGGAATATTTTCCTACTGTTTCTTTTTTTA
HBG085055	Bha	15614249	BH1686	140	-	a/b	GATGATTACAAATGAGCTGCCTTGATCCAAAAAGGACTAGGACAGAGGGATGATTGAACAGAGTAAAGTTCTGCATAGCTGAACGCTTATTTACGTATGCATGCAAAACGTCCCCTTCCTAGCGAAGGAGGACGTTTTTTCGTTCTTTC
HBG287245	Bli	52786122	panB	61	-	-	CAGTATCCTCTGGGAACTGCACCTGGAAAGCATGCAACTTATAAAAAAACAGTCTGCCTTGATCCAAAAAGGACTGGGACAGAGGGATGATTCTTGCCGAACACGGACGATACGAAATCCTTCTCCTTGCCGGAAGGTTTTTTTGCTGT
HBG287245	Bsu	16079300	panB	48	-	-	TCGCCTGCGAACTGCACCTATTATTAAAATAGATAGACATTGCAGCAGTCTGCCTTGATCCAAAAAAGGACTGGGACAGAGGGATGAAACTCGCCGAACTTTAGAAAGTGAAGAATCCTTCTCGTTGTAACGGAAGGTTTTTTGGCTTG
HBG428975	Bha	15614337	bmrU	76	-	b	CAGCTTTTCACCTGCTTTGCATGGTTTTTTTAGAGGCTGGTACAAAATACAGCTAATAACAGGTGTTTATTTTATAGAAAGTTGATTGCTTCAAAAACCACTCGCTTGCCGCGGGCAAAGCTTCCGCTAATTGGGGGTTTTATTTACGG
HBG076651	Bha	15614506	BH1943	124	-	-	CAACTTGGAAACCTCCGTCCAGTTGTGCGTATACACAAAAAGGGTACGTTTTGGTACAAACGTAAAGCTCGTTCCAAGCTGGACGATTGTTTCGACCTAACGAAAAAGACAGTCAAAGAGATAGTCTTTTTTCGTTTTTTTATACTGTT
HBG220403	Bcl	56961816	ABC0034	55	tRNA	b	TAAACGGAGGAATACCCAAGTCTGGCTGAAGGGATCGGTCTTGAAAACCGACAGGCGGGTCACACCGCGCGGGGGTTCGAATCCCTCTTCCTCCGCCATATTCGCATATACACACGACCACTGGAGTGGCCGTGTTTTTCTTTATCATT
HBG077777	Bcl	56963983	spoVFA	62	-	-	GGATGGTGGTTGCCTTTGGCGACCGCCTCAATAAGGCAGAGAGACGCTCGCATACGTCGTTGTTTGCCTACCGTTGAAAGCTTGCATTTGCAAGCTTTTTTTGTGTCT
HBG495575	Bcl	56961860	gcaD	95	-	b	CGTTTGTCTACAGTTTGAGAACGTCGAACTTCCTGAACATGGTAAGTGTTTTCGTTTTTAGCCATTTGCTAAATGAGGGTGGCAAAAAATGAATGTTCCAGTTGTAAAAAGCCAGCCGGCAAATGTAGGCTGGCTTTTTACAACTGGAA
HBG462090	Bcl	56962752	ABC0978	33	-	-	AAACGTTTGTCAGACGAGGAATGCAGCCGAGGGAAGATGCGAATAGAACGGGGGTTCATGAGCATATGACCGAGGCAAACGACGAAGTATGCGAGCGTTTGTCTACAGTCTGAGGCCAGCGCGTTACCGCTGGCCTTTTAGTTGTTAAA
HBG002744	Bcl	56963059	ABC1287	81	-	-	AAAACGCTTGTCAGCCGAGGCGCGAAACCGAGTGAAGATGCGAATAGAACATGGGTTCATGAGCATATGAATGAGGTGAGCAACGAAGGATGCGAGCGTTTTTCTACAGTCTGGAACGAGCCTTTTTTTAGGCTCGTTTTTTTATTCCC
HBG543560	Bcl	56963467	ABC1702	99	-	-	CAAGCAACATGAGTCGAATGGAAAGGACGAAAAACGTATGTATCGGGCACACGAGCGGGAAAATAACGACGTATCGAGCGTTTGTCTACAGTCTTAGAGCGCCTAGCGCTCTTTTTTTAATGGTCC
HBG077768	Bcl	56963953	cotE	148	-	-	GCTCTGACTGATCAAAAACGCTTGGAGTGCAGCCAAGTGAAGGTGCGAATAGAATGGGGTTCATAAGGATATGAGTGAGGCAAACGACGACATATGCGAGCGTTTGTCTATAGTCTGAACACGGCAGCAATGCCGTGTTTTTGTTTTAT
HBG425955	Bcl	56964231	nusB	55	-	-	GCGCCTTGAGACTTGATTCGAAAAATTTGATCAGGCTAATAGAAAACGCTTGTCAACCACAACGTATGCGAGCGTTTGTCTACAGTCTGAAAAACCGGCTACTGCCGGTTTTTTCTGTTTTT
HBG312541	Bcl	56964482	ABC2717	19	-	-	TGGAATAATCAAACTGGCTGATAGAAAATGCTTCGCAAACCATGATGGATGCGAGCGTTTGTCTACAGTCTGAAAAGGAGAGGTGAGCCTCTCCTTTTTTACAGTC
HBG001389	Bcl	56965874	thdF	91	-	-	AACACGTTGTCAGACGAGGCGTGCAGGTGAAGGAAGAGGCGAATAGAACGGGTGTTCATGACATATGGCTGAGGCAACCGACGACGTATGCAAGCGATTGTCTACAGTTTGAAAGGGAAGCGCATGCTTCCTTTTTCTTGTTC
HBG081457	Bcl	56961972	ABC0190	77	-	b	AGGATTGTTTTAAATGTAATCGCGTGTTTAGAAAGTGCTGGCTTTCACAATTAGGGGAAGTAAATCCGGAAGATAGAACCTTCTTTGCCGTATGTTTGTAAATTTTAGGTTGCCAAGGGCCAAGTGCTCTTGGTATTTTTGTTTGGTTA
HBG235356	Bth	56899941	topA	11	-	-	AATTATAACATAGCGCTATGTTATAATTTTATGTGTAAATGTGAACATGTGTAAATGTACACAAATACACATTTACACATGTTCACGATATTTTCAAGGAGTAGCATAATCAATGCTGCTCCTTTTTTAATATA
HBG077554	Ban	30263282	BA3373	97	-	a	GCTGTTCACTGGATTCCCATAGAAAACTATGGTGAGATGAAATGTTTGATTTGAAGCACTTCAAACTCTTAGCTAGATGGCTATGTATCGGTACCCCACAATAAAAAGGCAGGGACATATCAAATATGTCCCTGCCTTTGATTTTAGAG
HBG077554	Ban	49186132	BAS3127	97	-	-	GCTGTTCACTGGATTCCCATAGAAAACTATGGTGAGATGAAATGTTTGATTTGAAGCACTTCAAACTCTTAGCTAGATGGCTATGTATCGGTACCCCACAATAAAAAGGCAGGGACATATCAAATATGTCCCTGCCTTTGATTTTAGAG
HBG077554	Bce	42782397	BCE_3344	148	Group II catalytic intron	-	GAAGTACTTCAAAATCTTAGCTAGGTGGCTATGTATCGGTACCCCACAATAAAAAGAGGCTGTCTCATAAGTCTCTTTCGAAGTAAGATCACATGAAATTGAAAAGGCAGAAACGTTATAAAATCAGCGTTTCTGCCTTTCGCTTTTTA
HBG077552	Ban	30263280	BA3371	76	-	a	AAAAAAACGGTTGTTGTAGGTTGATTTAGTTTAGTATATGAATTTATTTTTTTTGCGAATTCATTCATTATAAAATGTTCGTTTTTATTAATTAACGAGATAAAAACGAACATTTTTTTATTTTA
HBG077552	Ban	49186130	BAS3125	76	-	-	AAAAAAACGGTTGTTGTAGGTTGATTTAGTTTAGTATATGAATTTATTTTTTTTGCGAATTCATTCATTATAAAATGTTCGTTTTTATTAATTAACGAGATAAAAACGAACATTTTTTTATTTTA
HBG077550	Ban	30263276	BA3367	27	-	a	TTATCACAATGATACGTTCATGAACAAAATTATTTTTCCTATACAAATATAGCCGCGAATGATGCGGGTAGGAGGTGTTGCACAGTTTGTTCGACACTTACAAAAAAAGAGTGTCAATTGCACGCCCTTGAAGGGCCTTTTTTTGTGTG
HBG077550	Bce	42782379	BCE_3326	27	-	-	TTATCACAATGATACGTTCATGAACAAAATTATTTTTCCTATACAAATATAGCCGCGAATGATGCGGGTAGGAGGTGTTGCACAGTTTGTTCGACACTTACAAAAAAAGAGTGTCAATTGCACGCCCTTGAAGGGCCTTTTTTTGTGTG
HBG077550	Bth	49478173	BT9727_3108	27	-	-	TTATCACAATGATACGTTCATGAACAAAATTATTTTTCCTATACAAATATAGCCGCGAATGATGCGGGTAGGAGGTGTTGCACAGTTTGTTCGACACTTACAAAAAAAGAGTGTCAATTGCACGCCCTTGAAGGGCCTTTTTTTGTGTG
HBG077511	Ban	30263202	BA3286	132	-	a/b	GTTTTATGAAAATAAAGAAGTGAATTTTATTTAATCTTATTTATTTTATAGGAATTATAAGTTATACTAAAAGTAGGTGCAAAAATGCACTATTTGAAAAAGAGTGCAAGGCAAAAAAGAATCCATAAAGGATTCTTTTTTTGTTTTTA
HBG077511	Ban	49186056	BAS3051	132	-	-	GTTTTATGAAAATAAAGAAGTGAATTTTATTTAATCTTATTTATTTTATAGGAATTATAAGTTATACTAAAAGTAGGTGCAAAAATGCACTATTTGAAAAAGAGTGCAAGGCAAAAAAGAATCCATAAAGGATTCTTTTTTTGTTTTTA
HBG452180	Bsu	16080401	bdbD	19	-	-	ATTGTCGGAGAGAATTCATTTTTTCGGGGTTTTCTTATCAGCGCTTGTCTTGTTAAAATAAAGAAGTGGGTCAATTGCGATCCGCTTCTTTTTTAATTTT
HBG077499	Ban	30263175	BA3252	14	-	a	AATTTTCCTGCTAGAGAATATACAAAGTGCCGAAGTGATAGTAGGCTAAAAACTTGACAAAAAAACTTATTTATGCTATAATTTACCAATATAAAAATAAAGTGTATAATAGGGTTCTCCTGGCCAGGGGAACCCTATTTTTGTTGTGA
HBG077499	Ban	49186024	BAS3019	14	-	-	AATTTTCCTGCTAGAGAATATACAAAGTGCCGAAGTGATAGTAGGCTAAAAACTTGACAAAAAAACTTATTTATGCTATAATTTACCAATATAAAAATAAAGTGTATAATAGGGTTCTCCTGGCCAGGGGAACCCTATTTTTGTTGTGA
HBG077499	Bce	42782318	BCE_3264	14	-	-	AATTTTCCTGCTAGAGAATATACAAAGTGCCAGAGTGATAGTAGGCTGGAAACTTGACAAAAAAACTTATTTATGCTATAATTTACCAATATAAAAATAAAGTGTATAATAGGGTTCTCCTGGCCAGGGGAACCCTATTTTTATTGTCA
HBG077499	Bcl	56964985	ABC3221	12	-	-	TTGTAAAAATAGCTTTAAACGGAGCAGCTGTTTTGGCTCCAGTAAGAAGTTATAACTTGACAAAAAAATTTGTTTATGCTAGAATTAAATATTATTGTTTTTGTTGTATAATGGGATTCTCCTGGCCAGGGGAATCCTATTTTTTTTGA
HBG077499	Bli	52786973	yktD	20	-	-	CCATACTCACAGGCCGTTTGCTCGATCATTGATCAAAATAAAAAAGAGCAATTTCTTGACAAAAAAATTTATTTATGCTATAATTTAATAATTAAATATTGGTGTGTATAATAGGATTCTCCTGGCCGGGAGAATCCTATTTTTTTGCG
HBG077499	Bsu	16078533	yktD	12	-	-	TGCTACAGGTCACGTGGCTATGTGAAGGATCGCGCGTCCAGTTAAGAGCAAAAACATTGACAAAAAAATTTATTTATGCTAAAATTTACTATTAATATATTTGTATGTATAATAAGATTCTCCTGGCCAGGGGAATCTTATTTTTTGTG
HBG448087	Ban	30263168	BA3243	75	-	c	TGGATGAAAGAGAGAAGTGTTTGAAGAGTAGTTCTCTTTTTTATTAAGTTTTTGAAACAGCGCATTATGTACATACAGTAAAGAAGTAGAAGATTAGTAGGCATGGGGAGAAATCTTTATGTCTTTTTTTATGAGGATTTTTAATTTTG
HBG448087	Ban	30263168	BA3243	61	-	-	TGGATGAAAGAGAGAAGTGTTTGAAGAGTAGTTCTCTTTTTTATTAAGTTTTTGAAACAGCGCATTATGTACATACAGTAAAGAAGTAGAAGATTAGTAGGCATGGGGAGAAATCTTTATGTCTTTTTTTATGAGGATTTTTAATTTTG
HBG085018	Ban	30263174	BA3251	122	-	-	TTTACAAAAAAATACTATTAATTATTTTCGGATAATTGTTATAATATAGTTAAATTGATATAAAAGTTTTTTCTAGATTATGTATTTGAAGAATTCTCATGCGAAAAGAGCCAGTTCTCAAGTAGAGAACTGGCTCTTTGTTGAAGAAA
HBG448087	Ban	49186017	BAS3012	75	-	-	TGGATGAAAGAGAGAAGTGTTTGAAGAGTAGTTCTCTTTTTTATTAAGTTTTTGAAACAGCGCATTATGTACATACAGTAAAGAAGTAGAAGATTAGTAGGCATGGGGAGAAATCTTTATGTCTTTTTTTATGAGGATTTTTAATTTTG
HBG448087	Ban	49186017	BAS3012	61	-	-	TGGATGAAAGAGAGAAGTGTTTGAAGAGTAGTTCTCTTTTTTATTAAGTTTTTGAAACAGCGCATTATGTACATACAGTAAAGAAGTAGAAGATTAGTAGGCATGGGGAGAAATCTTTATGTCTTTTTTTATGAGGATTTTTAATTTTG
HBG085018	Ban	49186023	BAS3018	122	-	-	TTTACAAAAAAATACTATTAATTATTTTCGGATAATTGTTATAATATAGTTAAATTGATATAAAAGTTTTTTCTAGATTATGTATTTGAAGAATTCTCATGCGAAAAGAGCCAGTTCTCAAGTAGAGAACTGGCTCTTTGTTGAAGAAA
HBG085018	Bth	49478091	fabH	122	-	-	ATTTACAAAAAATACTATTAATTATTTTCGGATAATTGTTATAATATAGTTAAATTGATATAAAAGTTTTTTCTAGATTATGTATTTGAAGAATTCTCATGCGAAAAGAGCCAGTTCTCAAGTAGAGAACTGGCTCTTTGTTGAAGAGA
HBG536747	Ban	30263141	BA3208	46	-	a	CGTATAATCTCCTTCCTTCTCCCCAAACATACTTTCTCACTATACCATATAACACGCTAAAATTTGTAAGGTTTTTATCTTGCTTATTTTCTTAATT
HBG536747	Ban	49185988	BAS2983	46	-	-	CGTATAATCTCCTTCCTTCTCCCCAAACATACTTTCTCACTATACCATATAACACGCTAAAATTTGTAAGGTTTTTATCTTGCTTATTTTCTTAATT
HBG536747	Bce	42782287	BCE_3232	46	-	-	CGTATAATCTCCTTCCTTCTCCCCAAACATACTTTCTCACTATACCATATAACACGCTAAAATTTGTAAGGTTTTTATCTTGCTTATTTTCTTAATT
HBG536747	Bth	49479099	gloA	46	-	-	CGTATAATCTCCTTCCTTCTCCCCAAACATACTTTCTCACTATACCATATAACACGCTAAAATTTGTAAGGTTTTTATCTTGCTTATTTTCTCAATT
HBG077597	Ban	30263401	BA3498	74	-	a	GCATAATATCCATTGAAAAAAAGTGATGTGATATCAATCACAATAATATATAAAGATTTGTGACAGTTCATATTGTTGACATAATATTTTTACTGTCTTCTGATTTCGATACTTGCGCATAATATATCAGTGCGCTTTTATGAAATACA
HBG077597	Ban	49186249	BAS3244	74	-	-	GCATAATATCCATTGAAAAAAAGTGATGTGATATCAATCACAATAATATATAAAGATTTGTGACAGTTCATATTGTTGACATAATATTTTTACTGTCTTCTGATTTCGATACTTGCGCATAATATATCAGTGCGCTTTTATGAAATACA
HBG077597	Bth	49478232	BT9727_3217	74	-	-	GCATAATATCCATTGAAAAAAAGTGATGTGATATCAATCACAATAATATATAAAGATTTGTGACAGTTCATATTGTTGACATAATATTTTTACTGTCTTCTGATTTCGATACTTGCGCATAATATATCAGTGCGCTTTTATGAAATACA
HBG370907	Ban	30260268	lysS	61	-	a	TAATAGGGAGGGAAGATTGACATTCTTCTATACACTTCCTATAATTACGTGAAAGAAAGAAGAACTGCCAGTTAGTTGCTGGCAGTTTTTCTAGTTGAGT
HBG370907	Ban	49183111	BAS0076	61	-	-	TAATAGGGAGGGAAGATTGACATTCTTCTATACACTTCCTATAATTACGTGAAAGAAAGAAGAACTGCCAGTTAGTTGCTGGCAGTTTTTCTAGTTGAGT
HBG370907	Bce	42779156	lysS	61	-	-	TAATAGGAAGGGAAGATTGACATTCTTCTATACACTTCCTATAATTACGTGAAAGAAAGAAGAACTGCCAGTTAGTTGCTGGCAGTTTTTCTAGTTGAGT
HBG370907	Bth	49481679	lysS	61	-	-	TAATAGGGAGGGAAGATTGACATTCTTCTATACACTTCCTATAATTACGTGAAAGAAAGAAGAACTGCCAGTTAGTTGCTGGCAGTTTTTCTAGTTGAGT
HBG302091	Ban	30260434	BA0258	55	-	a	TTTTATATAAAGAAAAGAACGAAACATGTTGTTTCGTATTTTTTTATTTGTTTTAACAAAAAACTAATAAAGACAGTCAAACTATCCTTAGGAAAACTCCTAAGGACTTTTTTATATATTT
HBG302091	Ban	49183276	BAS0244	55	-	-	TATATAAAGAAAAGAACGAAACATGTTGTTTCGTATTTTTTTATTTGTTTTAACAAAAAACTAATAAAGACAGTCAAACTATCCTTAGGAAAACTCCTAAGGACTTTTTTATATATTT
HBG079686	Bce	42779359	BCE_0278	46	-	-	TTTTATATAAAGAAAAGAACGAAACATGTTGTTTCGTATTTTTTTATTTGTTTTAACAAAAAACTAATAAAGACAGTCAAACTATCCTTAGGAAAACTCCTAAGGACTTTTTTATATATTC
HBG302091	Bce	42779360	BCE_0279	55	-	-	TTTTATATAAAGAAAAGAACGAAACATGTTGTTTCGTATTTTTTTATTTGTTTTAACAAAAAACTAATAAAGACAGTCAAACTATCCTTAGGAAAACTCCTAAGGACTTTTTTATATATTC
HBG302091	Bth	49476751	BT9727_0230	55	-	-	TATATAAAGAAAAGAACGAAACATGTTGTTTCGTATTTTTTTATTTGTTTTAACAAAAAACTAATAAAGACAGTCAAACTATCCTTAGGAAAACTCCTAAGGACTTTTTTATATATTT
HBG078086	Ban	49183485	BAS0457	20	-	a	GTATTAGACAACGATCTATTATTAGTTGTACCTAAAGAAGATTTAGCAAATGAAAAATTCCCGTTACAAACTTACGTTATTCCAGAACAAATTGAATAAACTTATTATCCAAAAGGGCTTTTACATCAAAGCTCTTTTTATTTGGTTAA
HBG078086	Ban	30260643	BA0481	20	sORF	-	GTATTAGACAACGATCTATTATTAGTTGTACCTAAAGAAGATTTAGCAAATGAAAAATTCCCGTTACAAACTTACGTTATTCCAGAACAAATTGAATAAACTTATTATCCAAAAGGGCTTTTACATCAAAGCTCTTTTTATTTGGTTAA
HBG077279	Ban	49183592	BAS0567	125	-	a	AGCATTTATAGTGACTCTTACAGTTGCTGGAGGAATACATCAGTATAGCAGTAAACCTGATATTGTTGGTCAAGAAGCTAAAACAGTGCAACAAATTAATTCATAATTGAAAACCCCTTTCCAACCGGAAAGGGGTTTTTCAATATTTG
HBG077279	Bth	49480192	npr	124	-	-	GAATGGTTATTGGGGTTGTATTTTTGACACAGTTTGTTGAACAGTATTCATCAAGACCAGATGTTTTGACGCAAGGAACACAAATAGTTGAAACAATTGAATCGTAATAAAAACCCCTTTCCAACCGGAAAGGGGTTTTTCAATATTTG
HBG077279	Ban	30260755	BA0599	125	sORF	-	AGCATTTATAGTGACTCTTACAGTTGCTGGAGGAATACATCAGTATAGCAGTAAACCTGATATTGTTGGTCAAGAAGCTAAAACAGTGCAACAAATTAATTCATAATTGAAAACCCCTTTCCAACCGGAAAGGGGTTTTTCAATATTTG
HBG077279	Bce	42779745	BCE_0667	126	sORF	-	AGCAGTTGCAGTAGTACTTACAATTGTCGGTGGAGTACAGTATACGAGTAAACCAGATACTTACGGATTAGATTCTAGTGTATCACAAACTGTAAATGTATAATATTAAAAAACCCCTTTCCAACCGGAAAGGGGTTTTTCAATATTTG
HBG417191	Ban	49183656	BAS0631	98	-	b	GGTGCTATCTTTACGATTTTCTTACAGAAGATTAAACTGTCAGATCGTAAAAAGGATGCTGAAGAGCCAGCTGCAGAGGAAAAAGAACAAACTGTATCATATTCGTAATGAAAAAGCATCGCCTTATGGCGATGCTTTTTTGAGTATAA
HBG452039	Bli	52784873	yhfI	292	-	-	ATCGGGACAATCATCGGTGTATATTTTCCTAAGTGAAATAGTAAAATGTTATTAAAATAATGAATTTTGACAAGAATCTCTCTCTTTATAACTAACTTTATGACAAAAAAAAGCCCCGGGGAATCCGCCGGGGCCTTTCTAGTGAAGTC
HBG534277	Ban	49183914	BAS0891	164	-	b	GTACTTGTGGTGGAGGCTGCGGATTCGGCGGCGGTTTCGCTTTACTTGTTGTACTCTTTATCTTATTAATCATCGTTGGCGCTAGCTGTTGGGGCGGCGGATTCGGCTGCTAAAGGAAGGCACTCTTGAGAGTGTCTTTTTTTGTTTTT
na	Bli	52784846	BLi01074	70	sORF	-	ATGAGCGGAGGATACTCAAGCGGTTTTGCTTTATTGGTCGTGTTGTTCATTTTATTAATCATCGTTGGTGCAGCTTATCTGTACTAAAACCTTAGAAAATGAGAAAAGAACCGTCATTTTTTCAGGCGGTTCTTTTCTTTTGGACG
HBG078497	Ban	49183916	BAS0893	123	-	a/c	ATAAAAATGGAATGCTTGCTTTAATCGTTTTATTTGTAGGACTCGCATTTTTTGTTTTCGGTATGGTTTATCATTTATGGGGGACGGTTTAAAAATAAATAATAATCCATTTAAGAAAAAGTACTCGTATGAGTACTTTTTTTAAAATG
HBG078497	Bth	49477020	BT9727_0869	123	-	-	ATAAAAATGGAATGCTTGCTTTAATCGTTTTATTTGTAGGACTCGCATTTTTTGTTTTCGGTATGGTTTATCATTTGTGGGGAACGGTTTAAAAATAAATAATAATCCATTTAAGAAAAAGTACTCGTATGAGTACTTTTTTTAAAATG
HBG078497	Ban	30261078	BA0950	123	sORF	-	ATAAAAATGGAATGCTTGCTTTAATCGTTTTATTTGTAGGACTCGCATTTTTTGTTTTCGGTATGGTTTATCATTTATGGGGGACGGTTTAAAAATAAATAATAATCCATTTAAGAAAAAGTACTCGTATGAGTACTTTTTTTAAAATG
HBG078497	Bce	42780114	BCE_1038	133	sORF	-	ATGGAACATAATAAAAATGGAATCCTTGCTTTAATCGTTTTATTTGTAGGACTAGCATTTTTTGTTATCGGTATGGTTTATCATTTATGGGGCACGGTTTAAGAAAAAAAGTACTCATATGAGTACTTTTTTCTTAAGA
HBG078500	Bce	42780118	BCE_1042	62	sORF	-	TGCTCCATATGATATTCTCCTTTTTCATTTGCTAGATTTTGTGTATAAAAGAGATATTTTCTATGAGAATATAAATAAAAAAGACACTGTAAAAAGTGTCTTTTTTATTTGAGAAAAAAAGTACTCATATGAGTACTTTTTTCTTAAGA
HBG433260	Ban	49184104	BAS1084	83	-	a/b	TGCAAAGCGCGCGCAAAAAAATGAGCAAGAACAAAAGAATATAGAGCAAGGTAAGCGTGCTTATTCTAAAAAGACCGATCACCTTTGATTTCATCGTACACCAGCAAAATTGTTGGTGTACTTTTTTACATTT
HBG078955	Ban	49185816	BAS2810	95	-	-	TTTAGTATTGCGATGAAACTAAATCAAAAGTTTTTATTATTTTTAGATTAGGTACAAGTAAAGGGCATGTTTCACTGACTGATAATAAATGAGCAAGTAACAAAAAGATAAAGGTTTCTTTATATACATGAAGAAGCTTTTATCTTTTT
HBG433260	Ban	30261271	prsA	83	sORF	-	AAGCACGCGATAACAATGCAAAGCGCGCGCAAAAAAATGAGCAAGAACAAAAGAATATAGAGCAAGGTAAGCGTGCTTATTCTAAAAAGACCGATCACCTTTGATTTCATCGTACACCAGCAAAATTGTTGGTGTACTTTTTTACATTT
HBG085018	Ban	49184115	BAS1095	163	-	a	AACAGAGATATGAAGAGGGGAAGGGAAAAGTAGTGAGGAGAACTTTCTAGTTTAGAAGGAAAGCAGATCAAGAATAAAAAGCATTTATTTAGATGGAAGAGAGGCCCGAACCGTGGATAGAAGCGGTTCGGGCCTTTTTATATTTCGAA
HBG085018	Bth	49480491	fabH1	163	-	-	AACAGAGATATGAAGAGGGGAAGGGAAAAGTAGTGAGGAGAACTTTCTAGTTTAGAAGGAAAGCAGATCAAGAATAAAAAGCATTTATTTAGATGGAAGAGAGGCCCGAACCGTGGATAGAAGCGGTTCGGGCCTTTTTATATTTCGAA
HBG076600	Ban	30261283	BA1183	103	sORF	-	AAAGCTCAACCAGTATTAGAGTTATTGATGAAAGTTATGAACGAAGCATATGAGCTTGGGAAAGCAGATCAAGAATAAAAAGCATTTTTTAGATGGAAGAGAGGCCCGAACCGTGGATAGAAGCGGTCAGGGCCTTTTTTGTTCTCGGC
HBG085018	Ban	30261284	fabH	163	sORF	-	AGAAGCGGTTCGGGCCTTTTTATATTTCGAAAGAAACAGGGAAAGGTATGTTTCTGTTTCTTTTCATAAACAATAAGGTGAATAATGCGCTCGCTTTATGTTTTAGCTGAAATATATTCTAGACAAAAATACATTTATGTTTTAAAATT
HBG232658	Ban	49184252	BAS1235	193	-	a/b	TAATAAAACTCCGAAAGAAAGCTTACCAGATGCAGAATTTGCATTAGAGTATGAAGGAGAAAATAGCGCGAAGTATGCAAATCGTAATTCAAAAAAAGGTAAACAAAAATGAGGCGTTTTTTACAAACGCCTCATTTTTTTGTGGGATT
HBG232658	Bth	49479772	afuA	193	-	-	TAATAAAACTCCGAAAGAAAGCTTACCAGATGCAGAATTTGCATTAGAGTATGAAGGAGAAAATAGCGCGAAGTATGCAAATCGTAATTCAAAAAAAGGTAAACAAAAATGAGGCGTTTTTTACAAACGCCTCATTTTTTTGTGGGATT
HBG232658	Ban	30261424	BA1337	193	sORF	-	TAATAAAACTCCGAAAGAAAGCTTACCAGATGCAGAATTTGCATTAGAGTATGAAGGAGAAAATAGCGCGAAGTATGCAAATCGTAATTCAAAAAAAGGTAAACAAAAATGAGGCGTTTTTTACAAACGCCTCATTTTTTTGTGGGATT
HBG534175	Bce	42780158	BCE_1082	28	sORF	-	GAAAAATGAAGGGAAGTGGGAGAAGACGAAGGGAACGATAAAAGAAAAAGTCGGAAAAGTGAAACAAAAGATAAGTGATGGGCTGGATAATAAAGAATAATACATGTTTATCAAGCTTTGGTTACAAACCAAAGCTTGATAAATCCATT
HBG079440	Bce	42780509	BCE_1435	33	sORF	-	TAATAAAACTCCGAAAGAAAGCTTACCAGATGCAGAATTTGCATTAGAGTATGAAGGAGAAAATAGCGCGAAGTATGCAAATCGTAATTCAAAAAAAGGTAAACAAAAGTGAGGCGTTTTTTACAAACGCCTCACTTTTTTGTGGGATT
HBG453194	Ban	49184342	BAS1325	108	-	a	TGAAACAACGAATACTGCTCAGTCAGTTATTGAGGAGCAAATTAGCGATACAGTTGCAGAAGGAACAATTGATGTGAAACTCGGAAAAGCATCGCAAGAAAAAGCGTAAAAAGAGGGGAGACTTGCATCTCCTCTTTTTTCATGGAAAA
HBG453194	Bth	49481758	serA	108	-	-	TGAAACAACGAATACCGCTCAGTCAGTTATTGAGGAGCAAATTAGCGATACAGTTGCAGAAGGAACAATTGATGTGAAACTCGGAAAAGCATCGCAAGAAAAAGCGTAAAAAGAGGGGAGACTTGCATCTCCTCTTTTTTCATGGAAAA
HBG453194	Ban	30261513	BA1434	108	sORF	-	TGAAACAACGAATACTGCTCAGTCAGTTATTGAGGAGCAAATTAGCGATACAGTTGCAGAAGGAACAATTGATGTGAAACTCGGAAAAGCATCGCAAGAAAAAGCGTAAAAAGAGGGGAGACTTGCATCTCCTCTTTTTTCATGGAAAA
HBG076708	Ban	49184383	BAS1366	124	-	b	AAAATGACTAGTAATGAAGATGGTACTACTTTTACTATTTCAATTCCAATCTTACCTAAAACAGCCCTTGAAAGATTAAATTAATACATATAAAAAACTGCATGTCAATTGTTAATCCTTCAACAATTGACATGCAGTTTTTTATGTTG
HBG086239	Bsu	16078105	yhzC	104	-	-	TAATCTATCATCTGTTTTTGTAAAACGACAGGTTTTTTTAACATTTAAGATAAAATCATCTTTTAATGATATTTAATGGTACTAAATGACTAGTAATAAACCGATTTTACTTTCATAAGACTTGCCGGTTTACGGCATTTTGCAGGATA
HBG313785	Bli	52080984	yqhO	59	-	b	GCGGAGCGAATGTTGGAATTCGTGAGCACCGACGCGCAGGCCTGACAACGAATGCGAGGGTTTGTCGACACGCTGAAGCCGCTGGGTAACGGCGGTTTTTTTCTTTTCGTATCATTTTTTCCGGATGCCGCTCGTTGTCTCATGGTCTT
HBG491141	Bli	52082573	ahpC	121	-	-	ACACGCTGAAGCCGTCATTCCGACGGCTTTTCTTTATTTTCAATTAGGCCTCTTTATTCTCACTTCTCTATCATTTGTGCCAATCATACTATATGAAAATGAAACTCCAACTCTTTTCTTTAGCTGAAATACTTAACAAAAAAATAAAG
HBG491141	Bli	52787968	ahpC	227	-	-	ATTGAAAACCCTTGCAGTCTAGGAAGGCCGAGCATCGGAGCGCAGCGAATGTTGGAATTCGTGAGCACCGACGCGCAGGCCTGACAACGAATGCGAGGATTTGTCGACACGCTGAAGCCGTCATTCCGACGGCTTTTCTTTATTTTCAA
HBG262663	Bsu	16077741	yefA	21	-	-	TGAAAACCTTTGAAGTCTAGGAAGGGCGAGCATCGGAGCACAGCGAATGTTGAATTCGTGAGCACCGAAGCACAGGCCTGACAACGAATGCGAAGGTTTGCCTACACGCTGAAACTTGGCTTGAATAGGCCAAGTTTTTCTTTCGCTTA
HBG086561	Bli	52080900	yqzH	116	-	b	CCAGAAGAACTGATGTTCGCACAATTAGTGTATGAATACTATACTCCGAATATACGTTCGATTTCCAGGCGTAATTTTATCCAAAGAAAATCCTGGCGGAAAGCAATAAAAAACACCTTCTTTGGAAAGAAGGTGACATGGTTGACCAT
HBG086826	Bli	52787676	yuaB	60	-	-	CATGGAAAACATTTACTACAAGCAGAAAAAATGGTAGTTTTTAATAGAAATCACCAAAGTGCCGGCGCTTTGGAAAGAAGGCGTTGCTTGATTTTACAT
HBG284085	Bli	52787877	BLi04200	44	-	b	TGTGAAGGGGGACTCTTATGCCCTTGTTTTTCATAGTGATTTAGGTTTTTTTATTTTCATATTGTCTTAAGTGGGATTGTTACTGTTCGGCAGGCAAAACCTAAACTAAGCCTTCTTTGTACAGGCTTTAGTTTAGGTTTTTTATTTTT
HBG461111	Bth	49481171	BT9727_1775	156	-	-	TATGAACACGGTATGCTCAAATGAATTTACGGTACGATAAAAGAAAATAATAGATTAGATGGTGTGAATTTCAAACATACTGTTTTGAAAACAAAAAATAAATGCATGATAAGGATTGGCGTTGGAGCTTAATCCTTTTTTTATGGAGA
HBG086614	Bli	52081155	BL05279	285	-	b	TCATTATTGTTGCTGCTTTAATCATATTCGGGTTGAGAAAGCTTGTGCTTTCTTTAAGAAATAAGTAGAGTGCTGATAGTCATATCATTGTCACATTTTGATAAAGTGTTGTTTATATACTAATCACCTAAAGATTGGGTGCGAGCTGA
HBG085323	Bha	15614705	BH2142	73	sORF	-	GTTTAACCGCTTACATTTTCTTTGTCAACGCTTTCTTTAAGAAAACGGGAAAAGGGTTCCGCGCAGCCATTGACCGCCGTCAAGGCTAAACAAGTAACACCTCTATTTTTTCAATTGACCAGCTTATCTTGCTGGTCTCTTTTTCTTTC
HBG085069	Bha	15613702	BH1139	13	-	b	TAGCATGGCTATGAAGGGGCGGGATTCCGCTCCTTCTTTGCACTTTAAATAGGTTAACTTCTAATAAAAGGTTCAATTTCGCTAATAAGACTTGGCCTAAGTCAAGTTTTTCTAATAGTA
HBG439971	Bha	15615818	BH3256	18	-	-	ATAAGCTTGTTAAGGTTCTCGCCATTCGGGAACCTCTTTTTAAAAAAGATAGATAAACAATGGCTTTCACTATAAGACTTGGCGCTAAGCCGATTTTTCTCAAGC
HBG085888	Bha	15613461	BH0898	104	-	b	CGCCTGCGGGAAAAGCAAGAGCTGAAGATCGGGGGCGCTTTCCCCGATTAGCTGAAGCCTTGCCCGCGGCAAGCAGTGGTTTTGAAACAATCAATCCCATATAAAAATAAGAGTGGCACTCATCGTCGGTGAGTGTATTCTTGTTTAAA
HBG528138	Bha	15615588	BH3026	118	-	-	AGCAAGAGCTGAAGATCCATCGGGGCGATTTCTAGCTGAAGCCGTCCCCGCGGCAAGCGAGTGTTTTTTGACACAATCAACCCCATATAAAAATAGCAGAAAAAGAAGAGAGGCACTCATTGTCGGTTGTGTCTCTCTTCTTATGTTGC
HBG454798	Oih	23100306	OB2851	35	-	-	GGAAAGCGTCCGTCTGCAATGGAAATCAAACAACACAACACTTGAATTTTATACCTACATGAAATTGATTCAGATTAATAATGCCTAAAAATTTAATAGGTTAGAATCAAAACCCTTTATAAACACTTATGAAGGGTTTTTGTTATACT
HBG428462	Bha	15613309	BH0746	56	Purine riboswitch	b	ATCATATACTAACGGTAACTTAATCGAGCTCAACACTCTTCGTATATCCTCTCAATATGGGATGAGGGTCTCTACAGGTACCGTAAATACCTAGCTACGAAAAGAATGCAGTTAATGTGTTCTTTTGTGGCTAGGTTTTTTGCGCGTTG
HBG409485	Bsu	50812189	ydhL	29	Purine riboswitch	-	ACACTCATCAACGGAAACGAATCAATTAAATAGCTATTATCACTTGTATAACCTCAATAATATGGTTTGAGGGTGTCTACCAGGAACCGTAAAATCCTGATTACAAAATTTGTTTATGACATTTTTTGTAATCAGGATTTTTTTTATTT
HBG085060	Bha	15613661	BH1098	54	-	b	TCTAATTAAAAGCAACGAATAGCTTAATTTTGTAGAATAAACCACCCGATTGGGGTGCTATTTATTGTGCAAAAAAGCAAGATTAGAATTAGTTAGCTTTTTAATACACATTTAGCGCGACTAAAATTAGTCGCGCTTTTTCTATTCGT
HBG519036	Bsu	16079908	lcfA	57	-	-	GGGGACGGAGAATAGATGGAAAAGCTTGCGAAAATACTGCTCGCCGCAGCGGGAATCTTTTTGTTAATTGGTCTTATATATCTGTTCATATTATGAGAAAAAGAAAGATTTACCTTTCTTTTTCTTTTTTT
HBG086829	Bli	52787687	ywdI	85	-	b	TTTTTTTCATTATGGGTGACAGCCTTTTCAGCTGTCAACTTCTGTCCGGAAGAAAATTGGCTTTTTTCACCCGCGTTTTGCCGGGGAATATTCTTTTTTGAAATGTAAAAGACAATGCTTCATAGCAGCAGAGGCAATTTTTCGCAAGG
HBG256474	Oih	23100490	OB3035	35	-	-	AGAAATTTACACTAATAATTCTAAGGCGGTTAATGAGCCTCCGGTTGCTTATGCATCCTGTATAACTTATGTTATTAGGGGATTTTAATAATAGTATTAGCAGCTGGCATTTTTTGTACATAGCTTAGCTAGTTGTGTATTATTAAGAT
HBG401792	Ban	30260279	cysE	110	T-box	a	TTTGCAAAACGTCTTAGGGCGTAAAAAGTAAGCAGAAGCGGTGTACACCGTTATCAGAGATGAGTTTGAGGCTTTTTTAGCCTAAACAGAGTGGAACCGCGCTTATAAGGCGTCTCTGTCAATATGACAGAGGCGTCTTTTTTTATACC
HBG401792	Ban	49183122	BAS0088	110	T-box	-	TTTGCAAAACGTCTTAGGGCGTAAAAAGTAAGCAGAAGCGGTGTACACCGTTATCAGAGATGAGTTTGAGGCTTTTTTAGCCTAAACAGAGTGGAACCGCGCTTATAAGGCGTCTCTGTCAATATGACAGAGGCGTCTTTTTTTATACC
HBG401792	Bce	42779169	cysE	111	-	-	GTTTTGCGAAACGTCTTAGGACGTAAAGTAAGCAGAAGCGGTGTACACCGTTATCAGAGATGAGTTTGAGGCTTTTTTAGCCTAAACAGAGTGGAACCGCGCTTATAAGGCGTCTCTGTCAATATGACAGAGGCGTCTTTTTTTATACC
HBG401792	Bcl	56961910	cysE	18	-	-	TTCTTGAACAGGAACACGTAGGGAAAAGCGGGTCGCTCCGTTACAAGCGATTAGAGATTCAGCAAAAAGCTGAAAAAAGCAGAGTGGAACCGTGCAGTAAGCGCCTCTGTACCTTCGTTGGGAGGTGCAGGGGCGTTTTTTATTGCGAT
HBG401792	Bli	52078588	cysE	38	T-box	-	AACGTTTTTATAACAAGTATTCAAAGGCGGTATCCGCCGTTATGGATGAGAGTTGAGAAAACAGCTGTGCTGTTTTCTAAACAGAGTGGAACCGCGCGTCAAAAAGCGTCTCTGTCATCAGACAGAGGCGTTTTTTATATGGTTTGACA
HBG401792	Bli	52783949	cysE	43	T-box	-	TGAAGAACGTTTTTATAACAAGTATTCAAAGGCGGTATCCGCCGTTATGGATGAGAGTTGAGAAAACAGCTGTGCTGTTTTCTAAACAGAGTGGAACCGCGCGTCAAAAAGCGTCTCTGTCATCAGACAGAGGCGTTTTTTATATGGTT
HBG401792	Bsu	16077161	cysE	35	-	-	ACGTTTTTTGAAATCAGTATTCAAAGGCGGCCGCCGCCGTTACAGGCTGAAGTTGGGAGAGCAGAAGTCTGCTTTTCAAACAGAGTGGAACCGCGCGGTTAAAGCGTCTCTGTCATGTTTACATGCAGAGACGCTTTTTTTATTGGGTA
HBG401792	Bth	49476708	cysE	110	T-box	-	TTTGCAAAACGTCTTAGGGCGTAAAAAGTAAGCAGAAGCGGTGTACACCGTTATCAGAGATGAGTTTGAGGCTTTTTTAGCCTAAACAGAGTGGAACCGCGCTTATAAGGCGTCTCTGTCAATATGACAGAGGCGTCTTTTTTTATACC
HBG082130	Bli	52078827	ycgP	65	-	a	CGATGACGGAGATGGGGAACCATTCTCCGTCTCTCTTTTTATAGGCCTTCTCCCCCTTCTAACAGGGGATTGATCCCATTTTTTTAAAAGTCGCATA
HBG082130	Bli	52784198	ycgP	37	-	-	CGATGACGGAGATGGGGAACCATTCTCCGTCTCTCTTTTTATAGGCCTTCTCCCCCTTCTAACAGGGGATTGATCCCATTTTTTTAAAAGTC
HBG529797	Bli	52078744	BL01652	98	-	b	GCTAGTGGGAAAGTAGATTGGTATCGGCCAAAAGATCCGGAGATACAATAGGTTTCAACTAGAAATATGGATAATTTTTGTAAAAAACACACGTTTTTCAATTACAATGAGTGTAATTGCACGTGTGTTTTTATGTTGAAAAGGATGGG
HBG086588	Bli	52784113	BLi00290	17	-	-	TCCGTGCTAGTGGGAAAGTAGATTGGTATCGGCCAAAAGATCCGGAGATACAATAGGTTTCAACTAGAAATATGGATAATTTTTGTAAAAAACACACGTTTTTCAATTACAATGAGTGTAATTGCACGTGTGTTTTTATGTTGAAAA
HBG408484	Bth	49477637	BT9727_2137	91	-	-	TTATCAGTAGCGTTTTCTTTTTCGTATTCTATAAACTTACGATGAGACTTTAGTTCTTCAACCAAAATTGGCGGAAAGTAAATTGTGTGTATACTAGTAATAAAATAAAAACAAGCTCTCAATACCGAGAGCTTGTTTTTCAGGCTGTG
HBG289335	Bli	52078813	BL01701	53	-	a	AAAGGATAAAGAAGAAGCCGCCCCCAGATCAGCTGGCGGCGGCTTCAAATATACAAAAAATCACCGCCATGATAGGCGGTTTTTTATGTTATGCTAGAG
HBG289335	Bli	52784184	BLi00362	46	-	-	AAAGGATAAAGAAGAAGCCGCCCCCAGATCAGCTGGCGGCGGCTTCAAATATACAAAAAATCACCGCCATGATAGGCGGTTTTTTATGTTATGC
HBG541897	Bli	52079406	glpF	19	-	a	ATACATTGTGACGGAGACCCGGAGACCACAGCAGTTCTTTACTCAGTATGATGTAAAGAAAGTTTGCTGTGTTTTTTTATGGTCTTTTAGACACAGTGGAGAAGGTGAACTTATGGCGTTCATCTATTAGAATAATACTTCATAATAGA
HBG541897	Bli	52784766	glpF	82	-	-	AAATTTAAAATGTGAAAAATTATTGACAACGCTTTCACTATACGATACGATCTTACTAAGTTAATACATTGTGACGGAGACCCGGAGACCACAGCAGTTCTTTACTCAGTATGATGTAAAGAAAGTTTGCTGTGTTTTTTTATGGTCTT
HBG541897	Oih	23099931	OB2476	112	-	-	CTAAAAGGCACAATTATCGTATGATAATGTCGTGTCTTTTTTTTAATTATATTGGGTTGGAAAAAATTTCATATAGGAAAAAATGTTGACAACGCTTTCAGTATTTTGTACTATTTAGGTACAAGTTAATTTTGTGG
HBG179892	Bth	56899893	pBT9727_0022	50	-	b	AATTGCAGGGGCAAAACTTGCATATCCTGAAGTGTTTAACAGTGTAATTGATTCTTTTAAATCTACACTTTCAAATGCTTTTAAAATGTAGTAGATAACTATATAACCAATAAATAGAAGGAGGTTTTCTCCTTCTATTTATTAATGAT
HBG455906	Bth	49480270	BT9727_0618	22	sORF	-	AGTTACTCCTTACATATTAGGGATGCCATTTTTATTATTTTGGATATTATTATCAGTTCTTATTACGTCTCTTTGTATGGGGATTGTGTACGTATTTGATCCTGCTAATAAGGAGGATGTAAAATGATCCCGGCTGTTTTTTTATAGGT
HBG089282	Bth	49477949	BT9727_2785	71	-	a	CGAGCAAATCAAAATATTGTGCATCATGAGTAACGTTAAAAAACTAATTTATACGGAATGTAATGAATTAAGAGGTTAAAAATAGTGGTAGTTTGGAGAATCCAACTGCCACTATTTTTGTGTTTAC
HBG089287	Bth	49477956	BT9727_2792	24	-	-	TAAGCAAATTAAAACATTGTGTATCATGAGTAACGTTGAAAAACTAATTTATACGGAATTTAATGAATTAAGAGGTTAAAAATAGTGGTAGTTTGGAGAATCCAACTGCCACTATTTTTGTGTTTAC
HBG077342	Bth	49479089	pepF	118	-	a	ATGGGCGTTATTACAGAAGATGAATTTAATGCGAAGAAAAAGCAGTTACTAAATATATAAATTAGTTTTTTATGAAGATAGTATGTAAATGCTAAATATAAGATGTTAAAAATATGATTTTGTCATGAGCAGAATCATATTTTTTTGAA
HBG077343	Ban	30262834	BA2870	117	sORF	-	ATGGGCGTTATTACAGAAGATGAATTTAATGCGAAGAAAAAGCAGTTACTAAATATATAAATTAGTTTTTTATGAAGATAGTATGTAAATGCTAAATATAAGATGTTAAAAATATGATTCTGTCATGAGCAGAATCATATTTTTTTGAA
HBG077343	Ban	49185683	BAS2677	117	sORF	-	ATGGGCGTTATTACAGAAGATGAATTTAATGCGAAGAAAAAGCAGTTACTAAATATATAAATTAGTTTTTTATGAAGATAGTATGTAAATGCTAAATATAAGATGTTAAAAATATGATTCTGTCATGAGCAGAATCATATTTTTTTGAA
HBG166768	Ban	30262642	BA2658	36	-	a/b	ATTCATAATTATGTTATATAATGATGTTAACAAACCATATTTCAGGCATTACCCCCGATTGTGTAGAACAAATAATTTTTCGATGAGCTAAAGTATTTGGCTAAAAGAACTTGTAGCGGGGCCTGCTACAAGTTCTTTTATGTTTTTAG
HBG078032	Ban	30263668	BA3789	181	-	-	AAAAGCTTTATTTTTGTCGTACAAAAGCCACCTAATAGTAGATAGGGATTAATGACAATTATGTTATATAAAACTTCATTTACCGTATTGGGTTTCGTATAACTTTATATAAAGGATAACCGTTCAACATTGAGCGGTTATTTGTTTTG
HBG166768	Ban	49185484	BAS2476	36	-	-	ATTCATAATTATGTTATATAATGATGTTAACAAACCATATTTCAGGCATTACCCCCGATTGTGTAGAACAAATAATTTTTCGATGAGCTAAAGTATTTGGCTAAAAGAACTTGTAGCGGGGCCTGCTACAAGTTCTTTTATGTTTTTAG
HBG236420	Ban	30262662	BA2680	97	-	a	CTTAAGTCCCATCACATGATTGAAAACTTTTGGTACTCTATATACATAAGCATTTGAAAATGTCTTATCTTAACAAAGCTTTCTTTAAGTAAATCTAATATAACCTGCAAAAAGACACTTCATAATGGAGTGTCTTTTTGTGTACATGA
HBG236420	Bce	42781775	BCE_2718	97	-	-	CTTAAGTCCCATCACATGATTGAAAACTTTTGGTACTCTATATACATAAGCATTTGAAAATGTCTTATCTTAACAAAGCTTTCTTTAAGTAAATCTAATATAACCTGCAAAAAGACACTTCATTATGGAGTGTCTTTTTGTGTACATGA
HBG077788	Bcl	56963863	ABC2098	216	-	b	GTCTTGCTCTTCAGAACCAGCTTCATATAAAGAGTATATAAAAATATAAAAGACATAATTGGACACACTCATGGTTGTAGCTTTATAGATTATATTTTATACCTAAAAAGAGATCCTACACGCTGAGTGGGTCTCTTTTGATTTAGAAA
HBG080051	Bce	42783665	BCE_4619	135	sORF	-	ATGACTAAAAAATCATCCCCACTGAAACTTGGAAATGAAACATACGGAACTCTAAAAATCGAAGAGGTATTCTTACAAGCTTTAGAATTATATTTTATAAGGAAGAAAGAAGAGAAATCTCCTGTTTAATCAGGGGATTTTATTTTTT
HBG536747	Ban	30262966	BA3011	74	-	a	CTTTCTCAATATAAATAGGTGTTTAATGTATTTAAAATTCAGAAAAAATAAAATATAATAAGAGTACGAACTGGTTATGTCCAAACCAAATCTCCTGTTTTATGCCAATAAGCTGGGAGGCCGAGAAATCGGCCTCATTTTTTTGTGCT
HBG536747	Bce	42782103	BCE_3047	74	-	-	CTTTCTCAATATAAATAGGTGTTTAATGTATTTAAAATTCAGAAAAAATAAAATATAATAAGAGTACGAACTGGTTATGTCCAAACCAAATCTCCTGTTTTATGCCAATAAGCTGGGGGGCCGAGAAATCGGCCTCATTTTTTTGTGCT
HBG536747	Bth	49476802	BT9727_2750	72	-	-	CTTTCTCAATATAAATAGGTGTTTAATGTATTTAAAATTCAGAAAAAATAAAATATAATAAGGGTACGAACTGGTTATGTCCAAACCAAATCTCCTGTTTTATGCCAATAAGCTGGGGGGCCGAGAAATCGGCCTCATTTTTTTGCCCG
HBG077391	Ban	30263074	BA3128	36	-	a	AGGTATAGTTGATACTCTTTAAGCCCAAAATAATCATGTATAGGAGAACGAAATACACCTTACGTGCCATGGGATATCATAAATAGGCCTCCATTACAACATAAAACGGGTTAAGCTATTTAACAGCATAACCCGTTTTTAATGAAATA
HBG077391	Ban	49185915	BAS2909	39	-	-	AGGTATAGTTGATACTCTTTAAGCCCAAAATAATCATGTATAGGAGAACGAAATACACCTTACGTGCCATGGGATATCATAAATAGGCCTCCATTACAACATAAAACGGGTTAAGCTATTTAACAGCATAACCCGTTTTTAATGAAATA
HBG127866	Ban	30263086	brnQ-5	44	-	a	ATTTGTTTAGGCGTAACTTCATATCCATTAATGTAAGCTATTATTTAAATTAAAAGCTTGTTGCTATTCTCTTATAGAGAGCGGGGCATAAAATTGCCTTTCACAATGGTGCTCTAGTCTGGAATAAACTAGATTAATATATATTATTT
HBG127866	Ban	49185926	BAS2920	44	-	-	ATTTGTTTAGGCGTAACTTCATATCCATTAATGTAAGCTATTATTTAAATTAAAAGCTTGTTGCTATTCTCTTATAGAGAGCGGGGCATAAAATTGCCTTTCACAATGGTGCTCTAGTCTGGAATAAACTAGATTAATATATATTATTT
HBG460347	Ban	30263132	arsR	180	-	a/b	AACAGTGTTTTATGTTAAAGCAATAGAGAAATGAGAAGGTGTTTCAAAGAGTCTTCGGTTAGAGTTGATACTTCTTATTTCGTATAAAAATAGTACGTTATCCTATTTACGAGAACCATAGTAAGGATAACGTACTATTTTTTCTGTTA
HBG460347	Ban	49185979	BAS2974	180	-	-	AACAGTGTTTTATGTTAAAGCAATAGAGAAATGAGAAGGTGTTTCAAAGAGTCTTCGGTTAGAGTTGATACTTCTTATTTCGTATAAAAATAGTACGTTATCCTATTTACGAGAACCATAGTAAGGATAACGTACTATTTTTTCTGTTA
HBG322263	Oih	23100120	OB2665	113	-	-	CGAGTTTATAGATTTTTGTTAAAAGAGGTTGGGAGAGAGTATTTATTCCAAAGATGAATTAGCTTTGAAAAAAGCTTCAGAAATAAACTGCGGTTATGTTAAAGCAAATGGTGAGCCTGCTGAATCGTAGGCTCACCTATGTGTTGCTC
HBG081490	Bcl	56963792	ABC2027	81	-	b	AGAGAGAAACAGCTTTAAAACCATTCAAGGAGTGTGAATCATGAGAGAGCAAACCAAACAAGTGGAACAAGAACGGGAAGAAGAGATGACCATTCTAGAAATGATTAACGATTACCATGCATAGGGCACACGCCCTGTTTTTTTTTGCT
HBG286276	Bha	15614311	bioB	118	sORF	-	ATCTCTGCTGATCAACAGGAGAAAAAGCCGGAAACAACAACGGAAGAAGAGCCGACGATCCTTGATATGATTAACGACTATTATGGTCGTACGTAATGATTAAATGACAGAGTTTAGCCATTGGGTTAAGCTCTTTTTTTTGTTCTGTA
na	Oih	28563941	OB3531	106	-	b	ACTATCTAAATTTTAATATTATGTAGTGTGGAACCTTCGCTTTAATGGAATCGCTTACAATTAAATGAAATTCTTTTACTCAAACCATTTCCGTTTAACCGGAATAATTCCGATATCGCGGAACTATTCTCTGTGTTTTTTCCGCATAA
HBG193046	Oih	23100314	OB2859	49	-	-	AATATAGTTTTTATATTTTTTTGAAAAGGATAGAGATGAGATTCGAAAGTGCGACAGCATGGATGGGAAATGGAATCCATTACAATTAATCAATAAAAACAGGTAATTCAAAGACTAGCAATTCATTTCTGCTAGTCTTTTTGGTATAG
HBG322517	Oih	23100049	OB2594	64	-	b	GATATGTCCCCCTTTTTTCTTTATAGTAACTCTTTTCGACATTTGTTAATGAGATTCCTTGTTATGGATATAATAAATTTTATTAGATAAATTGTTTGTCTACAATAATTGTGGACTTTAATTTAGAC
HBG172405	Oih	23100213	OB2758	59	-	-	TGTGATATAATAAATAAATTTATTATCGTCACCGATTTAGGGTAACTACAGTTGTTGGAAAAAAGTCAATGCTAGTATAATATAGTTATCCTTCTTACAATGGGATGTTTATTTTTAAA
HBG417191	Bli	52785873	BLi02121	126	-	b	CTGTAACAATTTGTGTAATATTTTAGTGCATTAGATGATCGTTTTTCTCACACATCTCCTCCTTTACGATAAGTTTAACAACGTTGTTAAAAATAAACGTTGCTTCATCATCCGAAAAATTCTTTAACAACGTTGTTATTTTCTTCGGA
HBG076758	Bth	49477852	BT9727_2535	76	-	-	AGTGAAAACTGCTACTAACTTTTTCCACATATAACAATCCCTTTAGTTTATATTTTTGTACAGGTAAATCATGAACTAGAAAATGCTACTTGTTAAAAATAAAAACGGAGAAAACCCCAGTTATTCATGACTGGGGTTTTCTTATATGC
HBG507301	Bli	52785526	pyrR	26	PyrR binding site	c	CGTTTTCTTTTTTGAAATAATAAATGCAGTTAAATCAGATTCTTTAACACAGTCCAGAGAGGCTGAGAAGGATACCGGACAAGCGAATCAATGAATTCGTTTAAAGACCCCTCTCTGCCTTTATGCAGAAGGGGTTTTTGTTTTATCCT
HBG258034	Bli	52785528	pyrB	24	PyrR binding site	-	AAACCTTTTAAATGAAGTCCAGAGAGGCTTGAAAGGGTTGCGGAGAGAGAAGTGCAAAAAAGCGCATTCTCTGATTCACTGTACCCCAAGCCGTTATGGCCTGGGGTTTTTTTACGGGAAA
HBG507301	Bsu	16078611	pyrR	22	PyrR binding site	-	TTCTGAAATAATAAACGAAGCTGAATAGATTCTTTAAAACAGTCCAGAGAGGCTGAGAAGGATAACGGATAGACGGGATGCGTGTATAGGCGCGCACCTTGTCCTAAAACCCCTCTATGCTCTGGCAGGAGGGGTTTTTTCTTCTATAT
HBG258034	Bsu	16078613	pyrB	26	PyrR binding site	-	AACCTTTTAATGAAAGTCCAGAGAGGCTTGGAAGGGTTATGAAGAGAAGGAAGCTTCAATGCTGCCCTCTATTTAACCATACCCCGAGTCTATCTTAGACCGGGGTTTTTTTTCAGCCTTA
HBG507301	Oih	23098942	pyrR	14	-	-	CAGTTTAAGAATCTTTTGGAATAATACAAGAAGAACAGTTGAATAGAACCTTTAAAAAATAGTCCAGAGAGGCTAGAAAGGGATCGTATGTTACATGTAAAAGTATGCCCTTTTTCCTTTCTTGGAAAAGGGCATTTTTAGATTGAGG
HBG519279	Bli	52785527	pyrP	63	PyrR binding site	a	ATGATAATCCTATAATCCTTTTTTAAATGCATTCCAGTGAGTTTGCAAAGAGGGATGGAACGAAAGAAAGCCGCCTTACCGTGCGGCGGTCTTTGTCTGCCTCTTTGCGCAATTTAAGCAAAGAGGCTTTTTTAATGGGCA
HBG519279	Bsu	16078612	pyrP	48	PyrR binding site	-	TAGATCACCTTTTTAAGCAATCCAGAGAGGTTGCAAAGAGGTGCACAACAAAGGCCCAAAAAGTATTCGGCAGGTCTTTGTATGCCTCTTTGCGTAAAAAAGCAAAGAGGTTTTTTTATACAGTC
HBG283308	Bli	52785356	ykvW	49	-	a	AATAATTATTATTTGAAAACGTAGGATGTCGTGCTATAATGAGAAATAGAAAAGGGTGTGTCCAATGGACAAGTAGCAGTCATACCCTTTATATAAATAAAATACTTAATGTTTATGCTGCCGATGAGGCGGCAATTTGTTTTTTAAGA
HBG283308	Bsu	16078449	ykvW	49	-	-	AAGTGAATAAACATTAATGATAATTATTATCAAAAAGAAATTAAAATAATTATAATTGAAATTCTCTTCGTGCGTGCTATAATAAAGGAAGACATCAAGAAATAACTGACGATAAAGCTGCCTTTTGGGCAGCGATTTTGTTTTTATAA
HBG079577	Bce	42781402	BCE_2339	89	-	a/b	TCCTAATAAAGAATCAATAATTTTTTTGAACATCCCTTCACCTCTTGAGTAAAATTTTCTTTTAATTATACCAACTATTGCTGGCTACATTTGTGACAAGTTTGTAAAGAGTAAAAAACGACGAGTTAGGCCCGTCGTTACTTTCACTC
HBG081502	Bli	52786087	ypbR	93	-	-	CGTATGACGATGTTTTTTCTACTGGCGGCCGTCAGTACATACAGTTTATTGATTGGATATGTCTTAAAAGGAATCGCAGGAGCGAATCCGCAAAAATAAATAGATACACGTGCTGAAGCTGCCGAAACCGGCAGCTTTTTCTCGTTTTT
HBG081502	Bsu	16079261	ypbR	101	-	-	TTGCTTGGAGCGGTTTGTACATATAGTGTATTAATTGGTTTTGTATTAAAAGGAATCTCTAATAAATCTGTTTGATGAATCTGGAACTTGTAAAAGTTGCAGATTTTCTTTTATAGAAGCTGCCGTAATGGCGGCTTTTTTCTATTCTC
HBG314469	Bce	42780616	lysA	67	Lysine riboswitch	b	CATAAGATTTATTTTATGGAGAGCTATTTGGAGATGTTGATGCGGTTTCTTATTTTGAGGAGATAACAACTCGTTTATTTTTTCAATATATATTTTTCCTAATAAGAAACGCGTGTGAACATTGTTCCGCGCGTTTTTTGTCTATCTAA
HBG164850	Bha	15616011	BH3449	73	Lysine riboswitch	-	GCGTCTTCTTGCTGGGGTTGCATTGAATAAATGTAACACTGTCACAGCAGATTGCTGTGGAGAACTACTAACGTTGTGATGGGGTTTCCTTGTGCGGATAAAAGGGCAATGGGAGAGATCGATCTCATCATTGCTCTTTTTTTGTGCCC
HBG522524	Bli	52787213	yvsH	58	Lysine riboswitch	-	GAAGCATAAGGAAGCCATTCATTCTTTATGCTGGGTCTGCATTGAATAAGTGCAGGACTGCCGCGGGTATTCCCGCGGAGGGCTATCCGGAGATCAAGAGTGTATGTTTAACCAAAGCATGGACTTTTGTTCATGCTTTTTTTATTTTG
HBG076868	Bce	42780998	BCE_1929	91	-	b	TCAATTTACAATAAATCATTAGTAATATTATTCTATTTAGGAGTAATTATGGAATAGGATATGTAGAAAATAATTAAACTTAAATCTGCTGAATAAGAATCCCTTTTGAAAAGGGATTCTTATTGTTTTTCGT
HBG087413	Bsu	16079143	yopM	222	sORF	-	GCTTCAGGTGATTATGAGGTTGCTGGAATGCCACGTGGAGCATAAAATCCATTGACACATAAAGTTATTAGTATTATTATTTATTTAATTAAATTAAACAGAGAAAAGGAAGACGTTTGGCTCTTTTGAGCTAAGCGTCTTTTGTAGTT
HBG528138	Bce	42780076	BCE_1000	25	-	a	TCTTCGCATTAATATAGTTTATCGCAAGAATGCATAAATAGATTTCAAGCCTTCTAGTTTTACAAAAAAGTTTGACTTTATATAGAGGTAGTGGTAATTTAAAACTTATAAGAAAACTCGGGATTAATTCCGAGTTTTCTTATGGGTAT
HBG528138	Bth	49481576	oppA	25	-	-	TTTTCGCATAAATATATTTTATCGCAAGAACGCATTAATAGGTTTTAAACTTTCTACCTTTGCGAAAAAGTTTGACAATACATACGGGTAGTGGTAATTTAAAACCTATAAGAAAACTCGGTATTAATTCCGAGTTTTCTTATAGGTGT
HBG079416	Bce	42780336	BCE_1262	74	-	b	CTAGCTGTTTGTAACTTCTTCCGTGCAGATCAAGAGTACGGTATGCGTTTAGCGCAATCATTAAATGTTGATATTACGCAATATGTAGGAAATGCTCCGAAATAAATTGGAAAAGACGACTGTTAAACGGTCGTCTTTTTTGTGTAAAA
HBG187850	Bth	56899943	pBT9727_0074	11	-	-	GGAATTTATTCAGTAGAACAGAAAAGGAGGTGATGTTTAGTCTAAGAAAGCAATTACTGTAGATCAATCAAGAAATACTTTAGAGCAGGCATAACAGAAAATAAATTCGGAAAAGACCTTGTGAATGATACAAGGTCTTTTTTTTATTG
HBG255791	Ban	30260445	BA0270	61	Purine riboswitch	c	GTATAATATCGGGGATATGGCCCGAAAGTTTCTACCTAGCTACCGTAAATGGCTTGACTACGAGGCGTTTTTATAAAGGTGAGGGGAATCTTATCTTTATTCATAGAACGCTTCCATGTATATGCAATGGAAGCCTTTTTTATTTTTAA
HBG255791	Ban	49183287	BAS0255	61	Purine riboswitch	-	GTATAATATCGGGGATATGGCCCGAAAGTTTCTACCTAGCTACCGTAAATGGCTTGACTACGAGGCGTTTTTATAAAGGTGAGGGGAATCTTATCTTTATTCATAGAACGCTTCCATGTATATGCAATGGAAGCCTTTTTTATTTTTAA
HBG320298	Bcl	56963208	xpt	12	Purine riboswitch	-	CAGCTCGTATAATAGCGGTAATATGGTCCGCGAGTCTCTACCAGGCTGCCGATAACGGCCTGACTACGAGTGGTCTTTTTCAGTTGTTATTTTCAAAGCCGAAAGATCACTCTATTTTTATAGTGGTCTTTCGGCTTTTTATTTTGAAA
HBG255791	Bha	15613171	BH0608	49	Purine riboswitch	-	AACATCATTTCGTATAATGGCAGGAATAGGGCCTGCGAGTTTCTACCAAGCTACCGTAAATAGCTTGACTACGAAAATAATGGGTTTTTTACTCCTTATTTGTGGTCGAGCTTCAGGTAGCTTTCTATCTGGGGCTTTTTTATGAAGTT
HBG255791	Bsu	16077704	pbuG	48	Purine riboswitch	-	GCTCGCAAGTCTCTACCAAGCTACCGTAAATGGCTTGACTACGTAAACATTTCTTTCGTTTGATATAAATAAAACACGGTTATTTATTCAAACTGAAATCCGTCTGTAGTCAGCGTCCCAAAATGTATTGGGACGTTTTTTATTTGGCG
HBG320298	Bsu	16079265	xpt	18	Purine riboswitch	-	ATATAATCGCGTGGATATGGCACGCAAGTTTCTACCGGGCACCGTAAATGTCCGACTATGGGTGAGCAATGGAACCGCACGTGTACGGTTTTTTGTGATATCAGCATTGCTTGCTCTTTATTTGAGCGGGCAATGCTTTTTTTATTCTC
HBG255791	Bth	49476756	BT9727_0241	61	Purine riboswitch	-	GTATAATATCGGGGATATGGCCCGAAAGTTTCTACCTAGCTACCGTAAATGGCTTGACTACGAGGCGTTTTTATAAAGGTGAGGGGAATCTTATCTTTATTCATAGAACGCTTCCATGTATGTGCAATGGAAGCCTTTTTTATTTTTAA
HBG077905	Bli	52786209	ypuF	74	sORF	b	ATGGGAGGTAAAGGCTTCGGCTACGGCGGAGGATTTGCTTTGATTGTCGTTCTGTTTATTTTGTTGATTATTGTTGGAGCGGCATGGATCTATTAACATAAAAGATGAGAAGCGTCCGTTACCGGGCGCTTTTTTCACAGCCTG
HBG398491	Oih	23099139	OB1684	163	sORF	-	ATAGAAAGCAAATATTAGCTGATCGTTTAATAATGGAGAAAATTGAGCAATCAATGGATCAACGAATGGAGCAATCCATCAAGAAGGTCCAAGATCAATAAAAGGAGGGCTTCCGACATAATTATTGTTGGAGCCTTTTTATTTTTAGA
HBG001008	Bha	15616168	secA	24	-	b	GACAAGGAGTTGGTAAAATGAAGGGTAAGTTTGTATTATTCATCGTTTAATAATAACGAAGAAAGATAGACATGAATTTATTGTTAACGCGAATGAAAAGCGGCGGCTTTCGCATTTGGACTTGGTGACTGGCCAAGTTTTTGTAAGGA
HBG342825	Bth	49476862	glpT	46	-	-	TTTTTATTTATAAAAACGTTTACATTTTTGTCACAAAGTTGTATAATTTTCGACGAAGTTAATATTGACAGTCACGGAGAATCGGAGTACACGGCTATGAATCATAAAAAAGGAAACTTTTTTATATTTCATGGCCTTTTTATATTCTC
HBG085055	Bha	15616069	BH3507	136	-	a	AAGGAAACCGAAAGTCCATAAACTCTGTAAGATCAAATCTTGTATGATAATAGTTCGACTCCCACCGTCTCCATCGAATTCAACAATGGTACGGAACATACTATAAAGCATAAGTTGCCGTTGAGGTTAACTTATGCTTTATTTTTTGG
HBG086735	Bli	52787273	BLi03586	244	sORF	-	GCATTATAATTTTATACTTATCCAAGGAAAACTGATAAACATAAAACCCTTGATGCAAAGCCTTTTCGCTTATTACTAAACCGATGTAAAACTTATCTATCCGACTCCCACCGTCTCCACCATACATATGATGGTGGTTTTTTTGTTTT
HBG085578	Bha	15615805	BH3243	17	-	b	CGATCCTTTTTCAAATGTCACGAACTTTTTCTTTATTAATTAGACGCTTTTAAGTACTAAAGTAAAAATAGTACGAAAGGATGACGCCCAAGGTAAATTTCGCTAGAATAGAAGAAGCGGTATACGTTTGCCGCCTTTATTTCGAACAA
HBG457930	Oih	23100593	OB3138	78	-	-	CCTTTCAAAAACCACAGTGAGGGTCAAGGAACCACTCCAAATGAGTACAAAAGTAAAAAATAGTAATCGAATCAGTACATGAATACGATAACTAGTAGAACAAAAAGACCACGAATAGAAATACTGTAACGTGGTCTTTCTGCATGTTT
HBG519036	Bha	15615665	BH3103	107	-	b	AGTGGGCTTTGGGAGTTTCGGTCTGCACCCAGCTGCTCTAAGCATAGCCTTACTGATTACTCAAATCCCTAAAGTTTTGTAGCGTTTAAACAGATAAATGAAACTGAAAAAGAAAGGTGCGGAGTGCAGCATCTTTCTTTTTCTATATG
HBG087205	Bsu	16078245	yjcB	89	-	-	TCATAAACCTTCCCAAAAATCTCCATATACAGATTCATCGTATCAATCAAAAAAGATAAAAAAGAAAGGCTGCGGGTGCGGAAATAAAAAGAAAAAGCCTCAATAGCCTGGCAAAGAAACCGGAGAACTCCGGTTTTTTGTTTTTTTAA
HBG094853	Bha	15616385	pta	100	-	b	ATTAAAGTGTAAACCAATGATTGTAAACAAGTTCGCCACATATTCTGAAATTCCTTTGGAAACGCTTTAAATAGATGGAATGCTTTAATGATGAAATTTTGTAAAAAACATTGATCTGTAAGCGCTTTAGATCAGAATTTTATAAAAAA
HBG274639	Oih	23098345	OB0890	69	-	-	TAAAGCAACGATCTTCGGAAAAAGAAAAGTTCCTTTCAAAAACACAAGAAGTTTTGTACGCAAAAGAATTCAAACGTGCAAATCGAGTGTATGATCAATTCTCTCAAAGAAAAAGTCGAGGCTAAGAAGCTTCGGCTTTTTTCTTTGAA
HBG370502	Bcl	56962249	ABC0471	76	-	b	CGCTTATGAACCCCCGCTCTATTCGTATCTTCTCTTGGCTGCACTCCTCGTCTAACAAGTTTTCTATCAGTTGAGTGCAGTTATCGACTTTGTCGACAACCTCAAACGTGCCTTTTTTGGGCACGTTTTTTTGTGGTT
HBG448087	Bcl	56962741	ABC0967	75	-	-	TCTCGGTCATATGCTCATGAACCCCAGTTCTATTTGCATCTTCCCTCGCCTGCACTCCTCGTCTGACAAGCGTTTTCTATCAGTCTGAGGTTATCGACTTGTCGATAACCTTTACGGACGTATCCACGTCCGTACTTTTTTAATGTTTA
HBG536747	Bcl	56963517	ABC1752	162	-	-	CTCATATGCTCATGAACCTCCGTTCTATTCGCATCTTCCCTCGGCGGCACTCCTCGTCTGACAAACGTTTTCTATCAGTCTGAGTGCGGTTATCGACTTTGTCGACAACCTTAACAGTGCGCTTATCGCGCACTGTTTCTTAGAAAAAG
HBG269967	Bcl	56964470	gapB	99	-	-	CTCGTTCATATGCTCATGAACCCATTTTCTATTCGCATCTTCACTCGGTTTCGCGCCTCGTCTGACAAACGCTTTCTTTCAGTCTGGACAGTTGTCGACTCTGTCGACAACTTAAGACCGCCATTGAATAGGCGGTCTTTTTTGTGCCT
HBG022073	Bcl	56964980	guaC	22	-	-	TTTCGACTTTGTCGACATACCTGCTCTTTTTTAGAACAACAACGATAAACAGTAAAATGAGCGTTTTCTGTCTAAATAAACTTTGACAACGGTTCCGCGATCATGTATATTACCCTATGGGCGAATGATTTTTGTTCTTTTATTCTATA
HBG449297	Bcl	56962422	ABC0648	102	-	b	GTACTTAAAGTCATTCTAAGATGCCACCGTGTTTTGTTAATCATTACAAAAAAACTACAGCGTTTAAAAAGCGTCGTTTGCTGCATTTTAAGCGTCTTGCCTCATTTAAAAGAGCTTTCCTATCCTAGGAAGGCTTTTTGCTATTTATA
HBG149700	Oih	23097835	OB0380	169	sORF	-	ATTATCGACTTTTTTGTCGTATCAATACCCGTCGGATACTTATTTGTTTCTATTTTTGCTATTTTACTAGCAACAACTATAGGCTTAATTGTATATTTCTCGATAAAGACGGAATAAGCCTGTTGTTTTCAGGCTTGTTCATCTTCATA
HBG081956	Bcl	56965586	ABC3828	122	-	a/b	ATATCGGCTATGGAATGTAAATTTTAAACGAAATATGGCGGCTGGACTACCGATGTAATTGAAATGTAATATTACAAAAGTGCTTACCCCTCTATCCTTTTATGTAAAAATCAAGACTGGGCGGGCTTTTCCCGCTTTTCAGGCACAGG
HBG076747	Ban	30261658	BA1586	93	sORF	-	AGGTGCGATTGTAGATGAAATACAAAAAGCGCAAGAAGAATATTTGTCAGCCCTTTCACATGAAACGGCGATTGATAAACGTTATTTAAAGTCATTAATATAGAAGAAAATTTTCCTTTTTCGAAAGGAAAATTTTTTTTCGTGTATTT
HBG076747	Ban	49184487	BAS1470	93	sORF	-	AGGTGCGATTGTAGATGAAATACAAAAAGCGCAAGAAGAATATTTGTCAGCCCTTTCACATGAAACGGCGATTGATAAACGTTATTTAAAGTCATTAATATAGAAGAAAATTTTCCTTTTTCGAAAGGAAAATTTTTTTTCGTGTATTT
HBG398320	Bcl	56965335	ABC3573	52	-	b	TGATTACACACCTCTATTTGCATTGGTTTGCATTTTGAGTTAATCATATAATAAAAACCAAGTATTGCAAAGTCGTTAATGAATTAATGCAAAAAAAAGCAAAAATAATATTTGCTTTTTTTGGCTTTGT
HBG439831	Bsu	16081027	mmsA	97	-	-	AAAAAATGTAGTGTTTATGATTGACTTATGGGTATTATGCGATTAGAATATAACCAAGAAATGACCAAAAAGTAACCTGTTGTGCATGAAATGGTTGCTTGTATGTAAATATGCATCCGCCATTTATTTTTTTGGTGTTTTTGAAAGCG
HBG369991	Ban	30260290	rplJ	42	Ribosomal protein L10 leader	a	TATGTTGTGAATTTAAATAGTGTACCGTAGACAGTAGGTGTCAATAGACTTAATTTCCTACCTAGGTGTTAATATACGAAGCGGAATTTTTTTCTGTGACTATATGCCTCCATGTCTACAAGTTGGGCATGGAGGTTTTTAGTGCACTT
HBG369991	Ban	49183133	BAS0099	42	Ribosomal protein L10 leader	-	TATGTTGTGAATTTAAATAGTGTACCGTAGACAGTAGGTGTCAATAGACTTAATTTCCTACCTAGGTGTTAATATACGAAGCGGAATTTTTTTCTGTGACTATATGCCTCCATGTCTACAAGTTGGGCATGGAGGTTTTTAGTGCACTT
HBG369991	Bce	42779180	rplJ	42	Ribosomal protein L10 leader	-	TATGTTGTGAATTTAATTAGTGTACCGTAGACAGTAGGTGTCAATAGACTTAATTTCCTACCTAGGTGTTAATATACGAAGCGGAATTTTTTTCTGTGACTATATGCCTCCATGTCTACAAGTTGGGCATGGAGGTTTTTAGTGCACTT
HBG369991	Bcl	56961921	rplJ	40	Ribosomal protein L10 leader	-	TGTTGGTAGTTGGAAATAGAATAGTCATACCGTAGACAGCAGGTGCTTCATAGCTTAAATATCCTGCCGAGGTGAGCGAATAGATCTCTTTTTACTAGAGCTTAAAGCCCTCGTGTGTCTTCGTGCCACGAGGGCTTTTCTATGGAAAC
HBG369991	Bha	15612684	rplJ	45	Ribosomal protein L10 leader	-	AAAGAACTTTTTGAACAGGCGTTGAAACATACCGTAGACAGTAGGTGCGTGATTCGCTTAATTTCCTACCGAGGTAAGCAAATAGATGAAAGTCTTTTGACTGGACTCGTATGCCCTCATGTCTGCATGGGGGCATTTTCGTTGGCCTC
HBG369991	Bli	52078598	rplJ	40	Ribosomal protein L10 leader	-	AAAATATGTCCATTTATACCGTAGACAGTAGGTGCTGATAAGGCTTAATTTCCTACCGAGGTGTATATATATCACAGCTCTAGCGTTACGTATGCTTGTATATACAGCCTCCATGTCGAATGGAGGCTTTTTATATGGAACATGTCGTT
HBG369991	Bli	52783960	rplJ	71	Ribosomal protein L10 leader	-	TAAAAATAAAATATGTCCATTTATACCGTAGACAGTAGGTGCTGATAAGGCTTAATTTCCTACCGAGGTGTATATATATCACAGCTCTAGCGTTACGTATGCTTGTATATACAGCCTCCATGTCGAATGGAGGCTTTTTATATGGAACA
HBG369991	Bsu	16077172	rplJ	67	Ribosomal protein L10 leader	-	TTTTGTAAAATAGAATATCATTTATACCGTAGACAGTAGGGGCCTAACCGCTTAATTATCCTACCGAGGTGTATATTATCACAGCTATTACGTTACGTATGCTTGTATATACAGCCTCCATGTCTCATGGAGGCTTTTTATATGGAATC
HBG369991	Bth	49479290	rplJ	42	Ribosomal protein L10 leader	-	TATGTTGTGAATTTAATTAGTGTACCGTAGACAGTAGGTGTCAATAGACTTAATTTCCTACCTAGGTGTTAATATACGAAGCGGAATTTTTTTCTGTGACTATATGCCTCCATGTCTACAAGTTGGGCATGGAGGTTTTTAGTGCACTT
HBG369991	Oih	23097564	rplJ	70	Ribosomal protein L10 leader	-	AAAGAATACGTTATACCGTAGACAGCGGGGGCTTTATAGCTTAATAATCCTGCCGAGGTGTTTATGATGAAGGTAGTTTCGCGTTAAAAGCATTGCTATCTGCCATATATAAGCTCTCATGTCTACATGGGAGCTTTTTACATTTCTTA
HBG283308	Bcl	56964995	ABC3231	34	-	b	GACTTTCACGTCCTTGTTTTTTTCTGTCTATATGATGTACGTATAGAAGAAAGAAAAGATTCATTTCTTTTGATATACCCCTATAGGGTATGTTATCGTTTAGA
HBG479471	Oih	23097490	OB0035	79	sORF	-	GATCCATACAGAACCTAGAGAAGAGAAATATAATTACTATTTACGTAAACTAAAAAATATGAATCAACCAAAATTATATTCATAGTTCAAAATTAAACACGATGAAATAGTGAAGAGTCTTTGCTTGCAAAGGCTTTTTTTCTGCTGTA
HBG507557	Bcl	56964121	spoVE	72	-	b	AGGCGGCGAATAGCCTGGAAAAAGCACCGAACGCAAATGTATACGCATCTGCATGAAATCGCTCCGTCTGAAGTCTGCTGGAAACAGCAGGCTTTTCTTTTACA
HBG086318	Bli	52785085	xkdA	37	-	-	AAGGAATTTTTATTAAACATTACCTGGTGAGCGCCGATTTAATAGATAAGACAATAAAAAAGGGAAAGATTTGCTAAAGTGGCTGCTCATCGTATATGATAGATCTGCATGAAATCATGACAGCCCCTTTGACGGGCTTTTCTTTCCCG
HBG076963	Ban	30262623	BA2638	136	-	a	GGTAAAAACATTCTATCAATTGTTCACGTTTTATAAAAAAAATCATATATTGATAGCATAGGACAAGCTGAAAAGCTTATTCTAACCTCACAGAACACTCCTTATCACGGTTAGGCATCTACTTATGTAGATGCCTTTTTTAATTAAAT
HBG076963	Ban	49185466	BAS2458	121	-	-	GGTAAAAACATTCTATCAATTGTTCACGTTTTATAAAAAAAATCATATATTGATAGCATAGGACAAGCTGAAAAGCTTATTCTAACCTCACAGAACACTCCTTATCACGGTTAGGCATCTACTTATGTAGATGCCTTTTTTAATTAAAT
HBG076963	Bce	42781723	BCE_2664	122	-	-	GAATAAAATTATTCTATCAATTATTCACATTTTATAAAATAAAACATATATTGATAGCATAGGACAAGCTGAAAAGCTTATTCYWACCTCACAGAACACTCCTTATCACGGTTTGGCATCTACTTATGTAGATGCTTTTTTTAATTAAA
HBG076963	Bth	49477809	BT9727_2421	121	-	-	GGTAAAAACATTCTATCAATTGTTCACGTTTTATAAAATAAATCATATATTGATAGCATAGGACAAGCTGAAAAGCTTATTCTAACCTCACAGAACACTCCTTATCACGGTTAGGCATCTACTTATGTAGATGCCTTTTTTAATTAAAT
HBG077227	Ban	30262602	BA2617	237	-	a/b	ATACATTTGAATTATACAATATACATAATGTATTGTATTTATCATTTACAATAACTTTACAATAAAACTACAAAAGAACACCTTAAGTTGAACTGCACCCCAATTGTTTGACACAGTCTAACAATCGGAGGTGCAGTTTTTCTATGGCT
HBG077227	Ban	49185447	BAS2439	237	-	-	ATACATTTGAATTATACAATATACATAATGTATTGTATTTATCATTTACAATAACTTTACAATAAAACTACAAAAGAACACCTTAAGTTGAACTGCACCCCAATTGTTTGACACAGTCTAACAATCGGAGGTGCAGTTTTTCTATGGCT
HBG081477	Bha	15613395	BH0832	52	-	-	AGTCGAAAAGAATGGGAAAATCGTGGAGATAAAAAAGAAATTACTGAAAGGAATTGAGTATCGCTTTTCAGTATTTGTCGAATAACAAAGTCTTAAGTTGTGGTCCTAAAGAATCAACCTGTTGTGCCAACAGGTTTTCGCAACCGTTT
HBG077227	Ban	30262429	BA2429	111	-	a/b	GGTGCTCTTTCCTCTTGTTACGAAATACAAATCTTTGTATAAAACTGTACCTCTCTAAAAACCATACATACAATATGATATGAACCCTTTTTTCTAAATAAGTCTTGGTCATAAAGCGCCTTCCTCCAAAGGCGCTCTTTAATTTTCAA
HBG077227	Ban	49185272	BAS2263	111	-	-	GGTGCTCTTTCCTCTTGTTACGAAATACAAATCTTTGTATAAAACTGTACCTCTCTAAAAACCATACATACAATATGATATGAACCCTTTTTTCTAAATAAGTCTTGGTCATAAAGCGCCTTCCTCCAAAGGCGCTCTTTAATTTTCAA
HBG077227	Bth	49477790	BT9727_2223	111	-	-	GGTGCTCTTTCCTCTTGTTACGAAATACAAATCTTTGTATAAAACTGTACCTCTCTAAAAACCATGCATACAATATGATATGAACCCTTTTTTCTAAATAAGTCTTGGTCATAAAGCGCCTTCCTCCAAAGGCGCTCTTTAATTTTCAA
HBG370804	Oih	23098320	OB0865	21	-	-	AATATGCGTCATACCTTGACCATATACTATTTTTATATGCCATGCTGACTATTTTGTATGCATACTCATTGCCAGAGTAGCTACCCACAAAAAGCCAGTTCAAATAATTGCTTAACGCAATGATATTTGAACTGGCTTTTTTCATTCAT
HBG077128	Ban	30262419	BA2419	91	-	a/b	AAAGTCCTCAATGTCCCATTAATCAAATATTTCAAGAGAAGCCTCCCCTCTTAATTCAATATGAACTAAGAGTAACCCTTCTTGCATTTACATGATGAGAAAAATAAAGAGATGATCACAGTACACTGATCATCTCTTTATTCCATACT
HBG077128	Ban	49185263	BAS2254	91	-	-	AAAGTCCTCAATGTCCCATTAATCAAATATTTCAAGAGAAGCCTCCCCTCTTAATTCAATATGAACTAAGAGTAACCCTTCTTGCATTTACATGATGAGAAAAATAAAGAGATGATCACAGTACACTGATCATCTCTTTATTCCATACT
HBG081867	Bcl	56965303	ABC3541	73	-	-	CACCTATTTTTGCTTCCCGTCTTCCACGGTTTTACACGAGTTTTTCGGTTGGTGTGGTTAACGGCAAAGTGCGGCATGTACGCAAACTACTATACAGAGAAAAAAACCAACTTATCTAATGAATGAAAGAAGTTGGGTTTTTCCGTGAT
HBG077128	Bth	49479713	BT9727_2213	91	-	-	AAAGTCCTCACTGTCCCATTAATCAAATATTTCAAGAGAAGCCTCCCCTCTTAATTCAATATGAACTAAGAGTAACCCTTCTTTCATTTACATGATGAGAAAAATAAAGAGATGATCACAGTACACTGATCATCTCTTTATTCCATACT
HBG077228	Ban	30262603	BA2618	274	-	a/b	TTTATCGATTTCTCGATAACTTTCATTTTCATTCAAATAACGTAGAACGATTTGTATTTTTTCATCAGCTGTAAATTTAGCCATAGAAAAACTGCACCTCCGATTGTTAGACTGTGTCAAACAATTGGGGTGCAGTTCAACTTAAGGTG
HBG077228	Ban	49185448	BAS2440	250	-	-	TTTATCGATTTCTCGATAACTTTCATTTTCATTCAAATAACGTAGAACGATTTGTATTTTTTCATCAGCTGTAAATTTAGCCATAGAAAAACTGCACCTCCGATTGTTAGACTGTGTCAAACAATTGGGGTGCAGTTCAACTTAAGGTG
HBG076605	Bli	52079649	mecA	126	-	-	CGCTTTGCCTTTGCATCGGGACTTGCTAAAAAGGCCCCCGCATTAATAGCTGCTGCTTGTACAACTAATATATGAAGCGGGCCGGAAAATATGTTAGCTTGACCTTGGAGGCGTTTTTATTTCTTTTCCGCCTTTTTTATCATAAAATA
HBG258220	Ban	30262560	BA2570	17	-	a	ATCATTAAAGTAAATTACGTGCTTATAATATAAAATTATGAATTGTAGTGGAGTTTATTTGTTTATACTATTTTATTATAAAAATCGCAGAAAGTATTCTTTCTGCTTTTTATTTTGCAAA
HBG258220	Ban	49185403	BAS2395	17	-	-	ATCATTAAAGTAAATTACGTGCTTATAATATAAAATTATGAATTGTAGTGGAGTTTATTTGTTTATACTATTTTATTATAAAAATCGCAGAAAGTATTCTTTCTGCTTTTTATTTTGCAAA
HBG077026	Ban	30262215	BA2200	126	-	b/c	TCGTAAGTTTTAACATAGTATTTGTCATGACATACAAAAAGTTTCATACGCTTACTATAAAACTTACAAATTTATGTTACTTAAAAACATATGAACTTAAAGCACTTGATTGTCAATTAAAGGCAACAAGTGCTTTTTTGCGTTTTAGC
HBG077031	Ban	30262221	BA2206	257	-	-	CTCGTAAGTTTTAACGTAGTAGTTTTTATGACATACAAAAGGTTTCATACTTTTACTGCAGGATTTACAAATTTATGCTACTTAAAAACATATGAACTTAAAGCGCTTGATTGTCTATGAAAGGCAACAAGTGCTTTTTTCGTCTCAGT
HBG077027	Ban	49185056	BAS2045	248	-	-	TCGTAAGTTTTAACATAGTATTTGTCATGACATACAAAAAGTTTCATACGCTTACTATAAAACTTACAAATTTATGTTACTTAAAAACATATGAACTTAAAGCACTTGATTGTCAATTAAAGGCAACAAGTGCTTTTTTGCGTTTTAGC
HBG077031	Ban	49185061	BAS2050	257	-	-	CTCGTAAGTTTTAACGTAGTAGTTTTTATGACATACAAAAGGTTTCATACTTTTACTGCAGGATTTACAAATTTATGCTACTTAAAAACATATGAACTTAAAGCGCTTGATTGTCTATGAAAGGCAACAAGTGCTTTTTTCGTCTCAGT
HBG089281	Bth	49477947	BT9727_2783	156	-	-	AACTCGTAAGTTGTAACGTAGTAGTTGGCCCGACATAGAAAAGGTGTCATACTGTTACTACAAAACTTACAAATTTATGCTACTTAAAAACGGATGAATTTAAAGCACTTGGCTGTCTATTTGAGGCAATAAGTGCTTTTTTAATTGAA
HBG080707	Bth	49478134	BT9727_3062	93	-	-	AAACTTGTAAGTTTTACCTAGTATTTGTCACAACATGTAAAGGCTGTCGAACTGTTACTAAAAAACTTACAAATTAAATACTACTTAAAAACATATAAATTTAAAGCACTTGATTGTCTACGAAAGGCAACAAGTGCTTTTTTATAGAT
HBG077052	Ban	30262276	BA2264	67	-	a	AGTAGAACAGTTTATTGACGGAAATTTCGTTTTCAACATTGGAATAATAATAAAATGATTGATTTAAAAAAAGAGCTGAAGGAATTCAGTTCTTTTTAATTTGTAG
HBG077052	Ban	49185119	BAS2108	46	-	-	AGTAGAACAGTTTATTGACGGAAATTTCGTTTTCAACATTGGAATAATAATAAAATGATTGATTTAAAAAAAGAGCTGAAGGAATTCAGTTCTTTTTAATTTGTAG
HBG077052	Bce	42781356	BCE_2292	67	-	-	AGTAGAATAGTTTGGTAACGGAAATGCTGCTTTCAACATTGGATAGAAAATTAATAATAAAATGATCGATATAAACAAAGAGCTGAAGAAATTCAGTTCTTTTTAATTTGTAG
HBG077052	Bth	49480013	yhcY	46	-	-	AGTAGAACAGTTTATTGACGGAAATTTCGTTTTCAACATTGGAATAATAATAAAATGATTGATTTAAAAAAAGAGCTGAAGGAATTCAGTTCTTTTTAATTTGTAG
HBG128038	Ban	30262274	BA2262	61	-	a/b	AGAAAAAATAAGAGTAAATAAACTATTCGTTATTATGTAAATATATTCCTCTTTATAAGGGGAGAGATGTCATATAACTCATTTGTTTTATGTGGTAAAATATACATCAAAAAAGGTCAAACAAAATCTTTGACCTTTTTTGACCAAAT
HBG128038	Ban	49185117	BAS2106	61	-	-	AGAAAAAATAAGAGTAAATAAACTATTCGTTATTATGTAAATATATTCCTCTTTATAAGGGGAGAGATGTCATATAACTCATTTGTTTTATGTGGTAAAATATACATCAAAAAAGGTCAAACAAAATCTTTGACCTTTTTTGACCAAAT
HBG128038	Bce	42781354	BCE_2290	61	-	-	GAAAAAATAAGAGCAAATATACTATTCGTGGTTGTGTAAATATTTTCCTCTTTATAAGAGGGAGAGATGTCCTATAACTTATTTGTTTTATTTGGTAAAATATACATCAAAAAAGGTCAAACAAAATCTTTGACCTTTTTTGACCAAGT
HBG086779	Bli	52082005	BL03427	90	-	-	ATGCTCCTCCTTCACCTTAAAAGGTAAGTATGTAGTTTAATCATACATTTTTGGTCAATAAAGGTCAAACAAAAAGCCGCCTTCATCCAAAAGACATACTGGGTTTATTTTTCCCATTTTGAAGGAAACTCAAACAAAATATCAACTTT
na	Bsu	2914267	BSUt082	52	-	-	ACAAAAAGCTGGCCTGATATGCAAAGTCGTCTCTTTTTCCCATTTTCCCCAAAAATACAGGGGTTCAAACCATCGTATGTCAGATTGCCAATTAAGATGCTTTGTCTATTTAAAAAACGGCCTCTCGAAATAGAGGGTTGTTATTTGAA
HBG128038	Bth	49480010	hsp	61	-	-	AGAAAAAATAAGAGTAAATAAACTATTCGTTATTATGTAAATATATTCCTCTTTATAAGGGGAGAGATGTCATATAACTCATTTGTTTTATGTGGTAAAATATACATCAAAAAAGGTCAAACAAAATCTTTGACCTTTTTTGACCAAAT
HBG543560	Ban	30262881	BA2922	50	-	c	TAAACAAATCGTTTGTATGTTTTAATAAAACCTAGTTGACTTATAGGAAATATTTGTATAATATGTAGTTAATTCTATAACGTATTGCTGATTGGAGAAACCAAAGGCATTTTATCTATTGATAAAATGCCTTTGGTTTTTTTATTACA
HBG443287	Ban	30263027	BA3074	19	-	-	TATTTTTATTTCGTTCAATTCAAAAAACTTTAAAACCCAGTTTATTTATACGATTAATATGTATTATAATGAAACAAATTTCAATATTGCTGATTGGAAAAACCAAAGGCACTTTTCTCACACGGGAAAAGTGCCTTTTTCATTTACTA
HBG543560	Bce	42782017	BCE_2961	50	-	-	CAAACGAACCATATGTATTTTTAAACAAAACCTAGTTGACTTATCGGAAATATTTGTATAATATGTACTTAATTCTATTACGTATTGCTGATTGGAGAAACCAAAGGCATTTTATCTATTGATAAAATGCCTTTGGTTTTTTTATTGCA
HBG443287	Bce	42782158	BCE_3102	19	-	-	TATTTTTCTTTCGTTCAATTCAAAAAACTTTAAAACCCAGTTGATTTATACGATTAATATGTATTATAATGAAACAAATTTCAATATTGCCGATTGGAAAAACCAAAGGCACTTTTCTCACACGGGAAAAGTGCCTTTTTCATTTACTA
HBG078775	Bce	44004397	BCE_A0058	13	-	-	ATAAATAGTATTGTATAATGACTTGAATCGACAAAAGTATATAATCCTTCTTGAACTAGTAGCTGAATGGATAAACCAAAGGCACACCCCTTAATGGGGTGTGCCTTTTTTCATAGAA
HBG543560	Bth	49479067	ssuB	50	-	-	TAAACAAATCGTTTGTATGTTTTAATAAAACCCAGTTGACTTATCGGAAATATTTGTATAATATGTAGTTAATTCTATAACGTATTGCTGATTGGAGAAACCAAAGGCATTTTATCTATTGATAAAATGCCTTTGGTTTTTTTATTACA
HBG443287	Bth	49479544	BT9727_2831	19	-	-	TATTTTTCTTTCATTCAATTCAAAAAACTTTAAAACCCAGTTGATTTATACGATTAATATGTATTATAATGAAACAAATTTCAATATTGCTGATTGGAAAAACCAAAGGCACTTTTCTCACACGGGAAAAGTGCCTTTTTCATTTACTA
HBG000124	Bsu	16079341	yphC	79	-	a	AATCTTGAGGCGATCCTTGATGGAATAGCTCACAGAATCGGAGATGACGTGTATTTGATCGTGAAACATTTTTAAGAATAGTTGTGATCCCAGTAAAAACTGATATAATAAATGAGTTAAGCCCTTCCTCTGAAGGGTTTCTTTTCATA
HBG000124	Bli	52786163	yphC	79	sORF	-	GCCATTCTCGACGGAATCGCCCACGGAATAGGAGATGACCTTTATTTGATTGTGAAACATTTTTAATTACAGTTGTGATCTCTTTAGAAATTGATATAATATATGAGTTAAGCCCTTCTGTATGGAATAAGAAGGGTTTCTTTCTTCAA
HBG300882	Ban	30265342	BA5561	71	-	a	ATGAAATGGATTCCTTATTTTGTTTTTGTAGTCTGTTCTTTATGTATGGTAAAATACTTTGGGCACTTGGAAATAGGGTTTCACATATATGTGGATAAGGCGCATTTTTCTTAGAAAAAATATAAGAGAAATGCGCCTTTCGTATATTC
HBG300882	Ban	49188154	BAS5168	71	-	-	ATGAAATGGATTCCTTATTTTGTTTTTGTAGTCTGTTCTTTATGTATGGTAAAATACTTTGGGCACTTGGAAATAGGGTTTCACATATATGTGGATAAGGCGCATTTTTCTTAGAAAAAATATAAGAGAAATGCGCCTTTCGTATATTC
HBG300882	Bce	42784489	BCE_5444	71	-	-	TATGAAATGGATTCCTTATTTTGTTTTGTAGTCTGTTCCTTATATATGGTAAAATACTTTGGGCACTTGGAAATAGGGTTTCACATATATGTGGATAAGGCGCATTTTTCTTAGAAAAAATATAAGAGAAATGCGCCTTTCGTATATTC
HBG305115	Ban	30265302	mbl	17	-	a/c	AGGTACAATCGTGAACATTCCGTTTCAATTCGGTAATATTTTTCAGAAGAATTCTTTTTGCGAATATTACGTTTCTGTTAAATTTATGATAAAATCAGAAATTAGGTGTAAAAGAATTCGGGTGTAACCTGATTTTGAATATCG
HBG305115	Ban	49188114	BAS5128	17	-	-	AGGTACAATCGTGAACATTCCGTTTCAATTCGGTAATATTTTTCAGAAGAATTCTTTTTGCGAATATTACGTTTCTGTTAAATTTATGATAAAATCAGAAATTAGGTGTAAAAGAATTCGGGTGTAACCTGATTTTGAATATCG
HBG428870	Bce	42781055	BCE_1986	67	-	-	TAGTATAAAAAAATAAACAAACGATCAGTCTATAAAATGCTAATTTGGGCAGATGTCTGAAGACTTATATATAACGTTAATTTTTTGTTTCTAAATAATATTTTTCAGAACACAAAAGTGAGTGATTACTCACTTTTGTGTTGACTTTA
HBG305115	Bce	42784449	mbl	17	-	-	ATATGCGATCGCAAACATTCCGTTTCAATTCGGTAATATTTTTCAGAAGAATTCTTTTTGCGAATATTACGTTTCTGTTAAATTTATGATAAAATCAGAAATTAGGTGTAAAAGAATTCGGGTGTAACCTGATTTTGAATATCG
HBG305115	Bth	49481483	mbl	17	-	-	AGGTACAATCGTGAACATTCCGTTTCAATTCGGTAATATTTTTCAGAAGAATTCTTTTTGCGAATATTACGTTTCTGTTAAATTTATGATAAAATCAGAAATTAGGTGTAAAAGAATTCGGGTGTAACCTGATTTTGAATATCG
HBG534647	Ban	30265462	BA5693	35	-	c	AATAAAGTAATATAATACAGTCCTTTAACCCAACCCCGTGAGGTTGAGAAGGAAGTCGGAATACAATATACGTATGTTCTTTTTTAGAAATACGTATGCTTTTTTGGCCTTCTCATCATATCAGGTGAGAAGGCCTTTTGTTATTCTTC
HBG507301	Ban	49186741	BAS3742	38	PyrR binding site	-	AGAAAACTGAGATACTGACAACAGTTAAATAATGATCCTTTAACACAGCCCCGTGAGGTTGAGAAGGTAACGGTTTGAAATACATAGGGTATGCTGTACCCTTTTTCAAAAGTCCTCTCGCACACGCTGAGAGGACTTTTTTTATACCA
HBG534647	Ban	49188281	BAS5297	38	PyrR	-	AATAAAGTAATATAATACAGTCCTTTAACCCAACCCCGTGAGGTTGAGAAGGAAGTCGGAATACAATATACGTATGTTCTTTTTTAGAAATACGTATGCTTTTTTGGCCTTCTCATCATATCAGGTGAGAAGGCCTTTTGTTATTCTTC
HBG507301	Bce	42782984	pyrR	38	PyrR binding site	-	GAAAACTGAGATACTGACAACAGTTAAATAATGATCCTTTAACACAGCCCCGTGAGGTTGAGAAGGTAACGGTTTGAAATGCATAGGGTATGCTATACCCTTTTTCAAAAGTCCTCTCGCACACGCTGAGAGGACTTTTTTTTATACCA
HBG126881	Bce	42784621	BCE_5576	38	-	-	AATAAAGTAATATAATACAGTCCTTTAACCCAACCCCGTGAGGTTGAGAAGGAAGTCGGAATATACTATACGTATGACCTATTTTAGGAATACGTATGCTTTTTTGGCCTTCTCATCATATCAGGTGAGAAGGCCTTTTGTTATTCTTC
HBG507301	Bth	49479397	upp	38	PyrR binding site	-	AGAAAACTGAGATACTGACAACAGTTAAATAATGATCCTTTAACACAGCCCCGTGAGGTTGAGAAGGTAACGGTTTGAAATACATAGGGTATGCTGTACCCTTTTTCAAAAGTCCTCTCGCACACGCTGAGAGGACTTTTTTTATACCA
HBG534647	Bth	49480459	BT9727_5124	38	PyrR	-	AATAAAGTAATATAATACAGTCCTTTAACCCAACCCCGTGAGGTTGAGAAGGAAGTCGGAATACAATATACGTATGTTCTTTTTTAGAAATACGTATGCTTTTTTGGCCTTCTCATCATATCAGGTGAGAAGGCCTTTTGTTATTCTTC
HBG078375	Ban	30265446	BA5676	85	-	a/c	ATGAATAAAACCTCATTTATAATACGGTTCTATGCCATCAACAGTTGCTTTACAAAGTTTATGTAGGGTACACTTATACGGGTGGTCAACAAAACAATTTAAGAATTTGTAAATCGTGTAGGAAACACCTTACACTTCATTATATTGAC
HBG078375	Ban	49188264	BAS5279	85	-	-	ATGAATAAAACCTCATTTATAATACGGTTCTATGCCATCAACAGTTGCTTTACAAAGTTTATGTAGGGTACACTTATACGGGTGGTCAACAAAACAATTTAAGAATTTGTAAATCGTGTAGGAAACACCTTACACTTCATTATATTGAC
HBG077935	Ban	30260596	BA0431	83	sORF	-	AAACAAGAAGCATCTGAGCCTGTTGTTCAACGCATGATGACGGACCCAGGTGGCGGCTGGTAATCATTTCTAGTTAATTCGTTTCTTTTAATTAAATATAAATTTTAAATGACATCGTCTTAATTGGCGGTGTCATTCGTATTTTACGG
HBG535940	Ban	30265118	ccrB	18	-	a	TGATCAAAACTCCGACTCCTTCACTGGAAATCAAGCGAAATGTTTAGTACACTATATGTAATAATCATAGGCGATGGAGTTCGCCATAAACGCTGCTTAGCTAATGACTCCTACCAGTATAACTACTGGTAGGAGTCTATTTTTTTGAG
HBG535940	Ban	49187929	BAS4941	18	-	-	TGATCAAAACTCCGACTCCTTCACTGGAAATCAAGCGAAATGTTTAGTACACTATATGTAATAATCATAGGCGATGGAGTTCGCCATAAACGCTGCTTAGCTAATGACTCCTACCAGTATAACTACTGGTAGGAGTCTATTTTTTTGAG
HBG535940	Bth	49481646	ccrB	18	-	-	TGATCAAAACCCCAACTCCTTCACTGGAAATCAAGCGTAATGTTTAGTACACTATATGTAATAATCATAGGCGATGGAGTTCGCCATAAACGCTGCTTAGCTAATGACTCCTACCAGTATAACTACTGGTAGGAGTCTATTTTTTTGAG
HBG249606	Ban	30265113	tyrS-2	25	T-box leader	c	ACTCTGGAGTATCTTAGGTAATGCTAAGCGGATTGGCAATCGATATTATTGCTAAGAGTGGTATGAGTAGCTATGCTATTTATACAAACTGGGTGGTAACACGGTGAATAATCGTCCCTATGTCATAGACATAGGGATTTTTTGTTTTT
HBG249606	Ban	49187924	BAS4936	25	T-box leader	-	ACTCTGGAGTATCTTAGGTAATGCTAAGCGGATTGGCAATCGATATTATTGCTAAGAGTGGTATGAGTAGCTATGCTATTTATACAAACTGGGTGGTAACACGGTGAATAATCGTCCCTATGTCATAGACATAGGGATTTTTTGTTTTT
HBG238372	Bce	42783111	BCE_4064	59	-	-	ATTCATTTCGTATAAAGTCAATGTATAAAGAGTGTAGTAATAATATTTTAAAATTAATATTTGCAAAATGAATAAAAGAATGTATAATGATAGACAAATAGCGCAAACGTTTTCATAGATTGAGATATTGTTTGCGCTTCTATTAAAAT
HBG249606	Bce	42784257	tyrS	24	T-box leader	-	ACTCTGGAGTATCTTAGGTAATGCTAAGCGGATTGGCAATCGATATTATTGCTGAGAGTGGTATGAGTAGCTATGCTATTTATACAAACTGGGTGGTAACACGGTGAATCATCGTCCCTATGTCATAGACATAGGGATTTTTTGTTTTT
HBG238372	Bth	49478493	BT9727_3754	59	-	-	TTCATTTCATATAAAGTCAATCTATAAAGAGTGTAGTAATAATATTTTAAAAATTAATATTTGCAAAATGAATAAAAGAATGTATAATGATAGACAAATAGCGCAAACGTTTTCATAGATTGATATATTGTTTGCGCTTCTATTAAATT
HBG249606	Bth	49481095	tyrS	25	T-box leader	-	ACTCTGGAGTATCTTAGGTAATGCTAAGCGGATTGGCAATCGATATTATTGCTAAGAGTGGTATGAGTAGCTATGCTATTTATACAAACTGGGTGGTAACACGGTGAATAATCGTCCCTATGTCATAGACATAGGGATTTTTTGTTTTT
HBG028763	Ban	30265288	galE-1	40	-	b	TAAGTAATGATTCAACTTCTTTAGACAAAGTGCTAAAGGTCACGAAGTTTGGGCACAATATGTAACGGATTATTTCGTTGCGAAGTAATAAAGGTACACAAAAGGTATACGAGCAATCGTATACCTTTTATAATAAG
HBG535943	Ban	49188100	BAS5114	40	-	-	TAAGTAATGATTCAACTTCTTTAGACAAAGTGCTAAAGGTCACGAAGTTTGGGCACAATATGTAACGGATTATTTCGTTGCGAAGTAATAAAGGTACACAAAAGGTATACGAGCAATCGTATACCTTTTATAATAAG
HBG543577	Ban	49183432	BAS0404	55	-	a	AAGGGATTGAACGTGACGAATTATTATTTATGACAGATGATGAAGTAGAACATATTTATAATGTAACGTACTTTTTATATGAGGAAATTGCAGAGTAGTATAATAATCCCCACCTTATTAAAAATATAAGGTGGGGATTATTTCGTTAT
HBG543577	Bth	49479882	BT9727_0395	55	-	-	AAGGGATTGAGCGTGACGAATTATTATTTATGACAGATGATGAAGTAGAACATATTTATAATGTAACGTACTTTTTATATGAGGAAATTGCAGAGTAGTATAATAATCCCCACCTTATTAAAAATATAAGGTGGGGATTATTTCGTTAT
HBG543577	Ban	30260582	BA0416	55	sORF	-	AAGGGATTGAACGTGACGAATTATTATTTATGACAGATGATGAAGTAGAACATATTTATAATGTAACGTACTTTTTATATGAGGAAATTGCAGAGTAGTATAATAATCCCCACCTTATTAAAAATATAAGGTGGGGATTATTTCGTTAT
HBG543577	Bce	42779611	BCE_0531	94	sORF	-	AAGGGATTGAGCGTGACGAATTATTGTTTATGACAGATGATGAAGTAGAACATATTTATAATGTAACGTACTTTTTATATGAAGAAATTGCAGAGTAGTATAATAATCCCCACCTTATGAAAAATATAAGGTGGGGATTATTTCGTTAT
HBG543560	Ban	49183250	BAS0217	15	-	a/c	AAATCTCTTCACCCATTTTTAATACACGTGTGAAAAGGGAGCTATTTAGCTTCCTTTTTCTATGTCGAAAACCATGGGGAATGTTTCTTTCCCATGGTTTTTTATATTGAA
HBG543560	Bth	49479157	BT9727_0204	15	-	-	AAATCTCTTCACCCATTTTTAATAAACGTGTGAAAAGGGAGCTATTTAGCTTCCTTTTTCTATGCCGAAAACCATGGGGAATGTTTCTTTCCCATGGTTTTTTATATTGAA
HBG543560	Bce	42779326	BCE_0245	15	sORF	-	TTGCATAGTAGCTATAGAACGATAGAAATCTCTTCACCCATTTTTAATAAACGTGTGAAAAGGGAGCTATTTAGCTTCCTTTTTCTATGCCGAAAACCATGGGGAGTGTTTCTTCCCCATGGTTTTTTATATTGAA
HBG000588	Bce	42784318	uvrB	100	sORF	-	GTGGTGCTTACTGTTTGTTCATGCGGAAGAAGATTTGATAAGGAAGGAAGTGTACTCTCCTTCCTTTTTCTATATATTGTCGAAAACTTTACCGAATATCTGTTCGTTTTTTTAGGTTTTTTATAGGC
HBG031399	Bli	52081233	yrvM	202	6S / SsrS RNA	a	ATAAAGTCCTGATGTGTTTGTTGTACACCTAGTTTTGACCGAACATTTTTTTACTTGGGAGTTCGATGTTTCCGAATGGAGCAAATGCCTCTTATCACTCGTGTGCTCAGGAGGACTTGCAAAGTTTGGAACAGAACACCCACCTGCCG
HBG031399	Bsu	50812275	yrvM	29	6S / SsrS RNA	-	CGGTAAAGAGGACTTACAAGATTTAAAAGAGGGCACCCACCTGCTGAGAGCGGGTTCAAAACAAAGGAAAGCTGCAACGGCACTATTGGGACTTTATTTTTTGTGCGCAGAAAAAACGGCTGCTCATGGATCAGCCATTTTATAGATGA
HBG081255	Bli	52081591	BL02518	37	-	b	TCACATGGGCTGAGACCGTTTGAAAAAAATTTTTGATTTTGACATTTCAATTTCTTTCGTTAAGATAAAGAACATACAGAAATAACTTAACAAACTTAACGCGGATTTTAGAACAATCCCCGATTTTTCGGGGGGCATTGAATCTGCAA
HBG009436	Bli	52082119	kduI	85	-	-	TCCAATATTCAGAAAAAAAGTGAAAAGACTGTTGACGCTTTCCCATTATTTCCTTTAAAATTTCATGTTTTGAAAACCGTTACCAAAAAACTTTTGGCACTTCATTCAAGTCAGTCTAAAAACGTCCAATTCAAAGGAGGAGAAGGTAT
HBG144316	Bli	52081559	rpmE2	37	-	b	AAACCACCTTTCATTTACACCATTTTGCTTTTTATTGTTTACCGCCTTTTTTAGATTATTCTTCCTGTAGGAGGTTAAAATGGATAAAGGGATTAAGTATGGCAAATGAACATTCATTTTTGACACAGGGATTTGAAAGGTATATAATA
HBG077522	Ban	30263221	BA3309	37	sORF	-	GAAGTTTCTGCATTAACAGAAGAGATATCTGCCGGCACAGAAGAAGTAAGTGCATCTCTTTCGCTAGTATATCATTCTAAATAATATATGATATTTTAAAATTCAAAACACCTTTCATTCACCATTAAAGAAAGGTGTTTTGAATTTGT
HBG085843	Bha	15613242	BH0679	78	-	b	AAGATTGTGCGCGTTCCCTTCCATTGTAAAGAGTTGGACAAACAGAAACAAGTTTCGTGTTGTGAACGTTTTGTCAACAAATGCCGGCAAAAAAGATAGACCTTTCATACTTTTTGGTCTAGGTGAATAGACTGATTTTCGGGGAATGA
HBG087556	Bsu	16080016	ytsP	81	-	-	AGATAAAGAAAAAGACTATCAGCTTCTGCTAAAACAGCTCGAAGCCATGACCGAAGACGAAACAGACCAAATAGCTAACTATGCAAATGCCTCAGCACTGCTGTATCATTCGCTGCCTGAAGTCAACTGGGCGGGTTTCTATTTTGCCA
HBG301626	Bha	15612828	BH0265	146	-	b	GCGAGCTTTGATGAAGAAGGGTAACTTGCAGAATAGGTTTATAAAAGGTGGAAGAAACTACAGAGAATGCAAAGAACCGCTTCCTCTTTAGAAAATGTGTTATAATAGACATACTGCCTTGCGAAATGCAAGGACTTTTCTTTTCCAAT
HBG372223	Oih	23099045	uppS	135	-	-	TTATCGTTGCTGATTACAGAGGATTTCCATTAAATGTACTGCATTTTGTAAATTATTATTTAAAAATCGATTTTCTAGATGACAGTTTTCTTCTTACGTAGTAAGATGCCATTAAGCCCTCTTATTAAAGGGGGCTTTTGTATTCTGCA
HBG502884	Bha	15612832	BH0269	88	STnc490k	a	GTCGGTTTTATAGTTTGACTTGGTGATTGTAGATTTGAAATAAAGTTGCGACGTTTTACCCCTTTGGATATGATTAGCCAAAGGGGTTTTTTATTAGCGATTTTGAAAACCCCTGGCTATGCCAGGGGTTCCAGAAAGCTTT
HBG502884	Bha	15614205	BH1642	88	STnc490k	-	TGATTGCATATAGTGTAGTGAACAGACACTAACATAGGGTTTGTGCTACAAGAAGGGTTTAGTCATGATGGAGAAGTGTGCCCCGCTTCTCCACAATTTTTTAGCGATTTTGAAAACCCCTGGCTATGCCAGGGGTTCCAGAAAGCTTT
HBG502884	Bha	15616028	BH3466	88	STnc490k	-	GTTATGCCGGGGTTTGAATTATAAAGAATCTGGCACGTGCCGATTTTGTGCCGATTCAGATTTTCTGCTAGTGTAGGAGGCGAACTTTTTGAGTTCGTCTTCTTAGCGATTTTGAAAACCCCTGGCTATGCCAGGGGTTCCAGAAAGCT
HBG085703	Bha	15612934	BH0371	28	-	a/c	AGAAGCTAGCTAGACATGCTTTTTTTATTAATCGTTTACATCATCTCTGGCTACAGAAAAAGGGAGATTAATTGCTTGAGGAAATGAAAAGGAAATAATCAGTCAACAGGGCGATTGCTAAAAGGGAGCAATCGCTATTTTTACGTATA
HBG493695	Ban	30262851	BA2888	58	sORF	-	GCCGGATATTCCTGGATTTGAAAAAACACATATGAGAGAACCGAGAAAAGGAAATAATCCAAAATATGATTCAAGTAAAAATGTACTAGCATATTTATCTTATAAAAAGATTGAAGTCGCCAATAAATAGGCGGCTTTTTTAGTTTGCA
HBG493695	Ban	49185699	BAS2693	58	sORF	-	GCCGGATATTCCTGGATTTGAAAAAACACATATGAGAGAACCGAGAAAAGGAAATAATCCAAAATATGATTCAAGTAAAAATGTACTAGCATATTTATCTTATAAAAAGATTGAAGTCGCCAATAAATAGGCGGCTTTTTTAGTTTGCA
HBG493695	Bce	42781983	BCE_2927	59	sORF	-	TGCCAGATATTCCTGGATTTGAAAAAACACATATGAGAGAACCGAGAAAAGGAAATAATCCAAAATACGATTCAAGTAAGAATGTATTAGCATATTTATCTTATAAAAAGATCGAAGTCGCCAATAAATAGGCGGCTTTTTTAGTTTGC
HBG011286	Bha	15613142	BH0579	33	-	b	GCACAATCATCATTGGTCCGCAAACTCATCATGATTCATTTTTAAGCGGGGGGTCGCCCTTGTTAAGTAGTTTAAGAGGAAGTTGTTGACAAGACGAGGATACTCGCATTAAAATATGACTGACTGTCAGTCATATTTTGTTTACTGAT
HBG087476	Bsu	16079223	yokC	28	-	-	AGTTTAAATAAAATTCACATTTTATTTAAACCTGAAAGCTGCTTGAATACATCACAAATATAAAGTATCCTGTATATGTATCATAGTTGGTGTATCAACCACTATAGGCCAGAGAGTTCCCTCACATACTCTCTGGCTTCTTTTATTAA
HBG416419	Bth	49479623	yjgA	24	-	a	ACATATGATAAATTAGCAAGTACATATAAAGAAAATCTAGATGAAAAATCTTATCACTATTTAAATACAAATCCACATTTTCTTATTGTTAAAGCAGTTAATAAATAGCTAGTAAAATGATTATATTTTACTAGCTATTTTGCAGTTTT
HBG416419	Ban	30262769	BA2797	24	sORF	-	ACATATGATAAATTAGCGAGTACATATAAAGAAAATCTAGATGAAAAATCTTATCACTATTTAAATACAAATCCACATTTTCTTATTGTTAAAGCAGTTAATAAATAGCTAGTAAAATGATTATATTTTACTAGCTATTTTGCAGTTTT
HBG416419	Ban	49185614	BAS2607	24	sORF	-	ACATATGATAAATTAGCGAGTACATATAAAGAAAATCTAGATGAAAAATCTTATCACTATTTAAATACAAATCCACATTTTCTTATTGTTAAAGCAGTTAATAAATAGCTAGTAAAATGATTATATTTTACTAGCTATTTTGCAGTTTT
HBG454398	Bth	49480177	qor	87	-	a/b	ACTTAAAAAATTAGGTATCCGTACTTATGAAGGTAAAAAACTAGAATCGTATCGTACGCATGTGTTATCTAGTTTACTTGAGAGAATGAAGAGAGCTTCAGCTTAATAGATGTAGGAAGCGACTACGGTTGCTTCCTTTTTATTTTGCT
HBG250414	Oih	23097497	OB0042	29	-	-	CCGCATATACAGGGAAAAGTAATGAAGTGACTTAAAAATAAGGTTATACTACTTATGAAGGAGCTTATTATTCTCTGTACTATGCAGGTGCAGTTGCTAAGAATAGTCAACTAATGTGGAGATAGCCCTTCTTCGTTTTTATGAAATCG
HBG454398	Ban	30261128	BA1004	85	sORF	-	ACTTAAAAAATTAGGTATCCGTACTTATGAAGGTAAAAAACTAGAATCGTATCGTACGCATGTGTTATCTAGTTTACTTGAGAGAATGAAGAAAGCTTCAGCTTAATAGATGTAGGAAGCGACTACGGTTGCTTCCTTTTTATTTTGCT
HBG076578	Bth	49479024	yhfN	48	-	a	CAGGACTATGAATATATACGCTATATAAAAGGTGCTGGTTTAATATGTTGGGTTGTAAGTATATTTCTTATCCCAGATTATGAACCGAATAAAGTGTCTAAAGGTAGGTAAAACTCTTCTTTATGTAGAAGAGTTTTTTTTATGTAAAT
HBG076578	Ban	30261233	BA1124	99	sORF	-	TCAGGACTATGAATATATACGCTATATAAAAGGTGCTGGTTTAATATGTTGGGTTGTAAGTATATTTCTTATCCCAGATTATGAACCGAATAAAGTGTCTAAAGGTAGGTAAAACTCTTCTTTATGTAGAAGAGTTTTTTTATGTAAAT
HBG076578	Ban	49184065	BAS1045	48	sORF	-	TCAGGACTATGAATATATACGCTATATAAAAGGTGCTGGTTTAATATGTTGGGTTGTAAGTATATTTCTTATCCCAGATTATGAACCGAATAAAGTGTCTAAAGGTAGGTAAAACTCTTCTTTATGTAGAAGAGTTTTTTTATGTAAAT
HBG076578	Bce	42780298	BCE_1223	99	sORF	-	TCAAGACTATGAATATATACGCTATATAAAAGGCGTTGGTTTAATATGTTGGGTTGTAAGTACGTTTCTTATCCCAGAGTATGAACCGAATAAAGTGTCAAAAGGTAGGTAAAACTCTTCTTTATGTAGAAGAGTTTTTTTATGTAAAT
HBG080882	Bth	49477102	comP	32	-	b	AAGTTAATTATAATTTATATTTCAAGTATATGACTTCTAGCTTTGTTGTATTAGTAGTGGCGCTGCCTACACTGCGTAATATGTTATGGCCATAAACAAATGCAGTTCTGAAAAGGGGTTATATTGATAACTCCTTTTTTTGTTGTATA
HBG077854	Oih	23098874	OB1419	76	-	-	CAACATGTTATCGAACACTTTGAAGGGGAAAAGGTAACGACCTTGTATAGTACTTGTCCAACCTGTTCTTCAAAAAAACAACCGAAATAATATATATTTTTATGCAATAGAAGCTGTACATAAATGCGGCTTCTATTTTTTATGGTTAT
HBG398422	Bcl	56962910	ABC1138	24	-	b	CAATGACGGTGGCGGACCACGACACATTAGCTGAGACGACGGGTGCGAGCGCTTGGCTACAGTCTGAGAACCTGCGGCAAGCAGGTTCTTTTTTAAACTTTA
HBG086780	Bli	52787402	BLi03719	27	-	-	TCGGCTTTCATGGAAAATTTACAATAATATAATGATTTTTGGGCATGTTTTAAGGTACAATTCAAGATGATTGCAGACGGAATATGGAAATGAAGAAATGCGGCTGTTCAACCCCATGAAGGCACATTCTTCATGTTTATGTTATAAAG
HBG543560	Bcl	56962650	ABC0876	13	SAM riboswitch (S box leader)	a	ATTAGGCCCAATGACGTCCAGCAACCTCCCGTTACGGGGAAGGTGCCAATTCCTGCAGAATGGGATCATTCTGAAAGATAAGCCGGAAAAACGGAAACGGATTTTCGCAGCTTCTTTCATGATGATGAGAGAAGCTTTTTTATGTAGGA
HBG543560	Oih	23099555	OB2100	1	SAM riboswitch (S box leader)	-	TCCAGAGTGACGGAGGGAACAGGACCTACGATGTCACAGCAACCTACCTTTACGGAGTGGTGCTTCTTCCTGCAGAATTTTTTCTGAAAGATAAGGTAATGATATGTAAAAACCTTCTTTCTGAATGAAAGAAGGTTTTTTTGATGGGA
HBG507213	Bli	52079648	yjbE	112	-	b	GATGTTGAAGGGATAACTAAGCTCCCAATTAATTGTACTTTACTACACTTTACCCATTACGTCCACTTCTTAACCTTATCCCTGATCAATCTTTATTTTCTATTTTATGATAAAAAAGGCGGAAAAGAAATAAAAACGCCTCCAAGGTC
HBG080044	Bce	42783657	BCE_4611	74	sORF	-	GTGAGAGGTTTCAATATATGGATTACGTTAATAAGACTTTGTTCTCAAGAGAATGAAGTCTTATTTTCTATTTTTCTTATTACGTTTGTATAGTTATATCTTTCTGATTACATTCATAAAG
HBG168155	Ban	49188006	BAS5020	54	-	a	ATTATTTATTACTATTAGCTCATTATCATAAAACAGCAACGAGCGTTGTTGTTGGAGCACTTATTTTATTTTGTGGGCGTGCTGTACACAAGGGGTTATTTCCATAAAAGCTGTTTATACAAAGAGTATAAACAGCTTTTTGTATTTTT
HBG168155	Ban	30265196	BA5400	57	sORF	-	ATTATTTATTACTATTAGCTCATTATCATAAAACAGCAACGAGCGTTGTTGTTGGAGCACTTATTTTATTTTGTGGGCGTGCTGTACACAAGGGGTTATTTCCATAAAAGCTGTTTATACAAAGAGTATAAACAGCTTTTTGTATTTTT
HBG079480	Bce	42779253	BCE_0172	89	-	b	TCCTTCCGCTCTCCCTCAAAACAAAATTTAACATCTTAATTTTACAAAATAAGTTTTGGAAATCTACCACTATCTTTTTATTTTATTCATCTATATTTAATCAATAACCACCTCCTTTATATCAGATAACTGGTGTATTTTTATGGTAA
HBG082130	Bsu	16080243	yukF	211	-	-	ATACTGTAAAGTAAATAGGTTTATTTTCTTAATCTTCTCTTCATTCTCCGAATAATCCAAAAGACCCAAATAACTCTCCAACTCCCAAAAAAAACCTTTCAGAAAATTTGATGCTACAGCACCATTTCTGAAAGGTTCAGTTTTTTCTT
HBG078343	Ban	49188116	BAS5130	120	-	b/c	TCGACTGCTATTATTTTATTGTTTGTTTTATTCACTTTATATTATTACATTGCCAGTAAGAAAGAGGTTCCCCACCATCAATTGTTAGAAGAAGAGTTTGAACGAGAAGAATGACGCCTTTTTGTTATAGGGCGTTATTTTTTATGATT
HBG078342	Bth	49480829	spoIIID	147	-	-	TCTGTCGACTGCTATTATTTTATTGTTTGTTTTATTCACTTTATATTATTACATTGCCAGTAAGAAAGAGGTTCCCCACCATCAATTGTTAGAAGAAGAGTTTGAACGAGAAGAATGACACCTTATATAAGGTGTCATTTTTTTGTCAA
HBG010369	Bth	49480455	msrA	54	-	-	TTCTATTATTTTATGTTGTTTTTATTCGCTAAAATCAAAAAAGATTCCAGAGTGTTGGGAACCCTAAAGGGTTTCCCAACACTCTGAGAAAAAGCATCGATGTTCGATGCTTTTTCTTTTATA
HBG078343	Ban	30265304	BA5522	120	sORF	-	TCGACTGCTATTATTTTATTGTTTGTTTTATTCACTTTATATTATTACATTGCCAGTAAGAAAGAGGTTCCCCACCATCAATTGTTAGAAGAAGAGTTTGAACGAGAAGAATGACGCCTTTTTGTTATAGGGCGTTATTTTTTATGATT
HBG078342	Bce	42784450	spoIIID	148	sORF	-	TGTCGACTGCTATTATTTTATTGTTTGTTTTATTCACTTTATATTATTACATTGCCAGTAAGAAAGAGGTTCCCCACCATCAATTGTTAGAAGAAGAATTAGAAGGAGAAGAATGACGCCTTGTATACAAGGTGTCATTTTTTTCGCCA
HBG079599	Bce	42779319	BCE_0238	65	-	b	TGCGGAGGAGTTAGGTGGGAGATCAACTGCCCGTAAAAGCCTGATTGGTTCAACTAATAACCAGTGGGGGATGGACATTAAAGTTTCACTTTATTTGAAAGGATAGGAGCGTTACTCTTATCCCTTTTATTATGGATA
HBG076914	Bce	42781123	BCE_2055	49	-	-	GTTAGGTGGGAGATGAACTGTCCGTAAACGTCCGATTGGTGAGGGCTAATAATCAGTGGGGGATGAACAAAACCCCCACTGATTAAAGTTTCACTTTATTTTTAATACGCAAATAGAGCTAGTTTATGCTAGTTCTATTTTTTTGCCAC
HBG079817	Bce	42782378	BCE_3325	28	-	-	TTTTATCCCGCATTAACGGGCAGTAAGATCCCCACCTCAAAAGTTAGCGAGTGCAAGGAAGTTAGGTGGAGATTAACTGCCCGTAAAAGCCCGATTGGTTCAACTAATAATAAGTGGGGGGTGGAAAAGCCCCCCACTTATTAAAGTTT
HBG543560	Bce	42782684	BCE_3634	20	-	-	AAGCAAAGAAGTTAGGTGGGGGGCGGGCTGCCCATAAAAGTCCGATTGGTGAGGGCTGATAATCAGTGGGGGATGAAGAAAACCCCCACTGATTAAAGTTTCACTTTATGGAAAGGGATGAAACATTTGGTTTCATCCCTTTCTTTTTC
HBG489192	Bth	49480307	ndh	179	-	-	TTTAGTCGTACAGAGAGTTATAGAACTATACGTAAAAGAACTTGGAGATATCTAAGTTCTTTTTTATCTTGCTATTTACCGGGCAGTAAGCCCCCACCTCAAAATTCAGCGGAAGCACAGAAGTTAGGTGGGGGATTAACTGTCCGTAA
HBG410552	Bce	42783540	BCE_4494	127	sORF	-	GTGAAAGCAAAAAATTTAGGTGGGGGATCAACTGCCCATAAAAGTCCGATTGGTTCAACTAATAATCAGTGGGGGGATGAAGAACCCCCCCACTGATGAATTTTGAGGTAGGGGTCT
HBG079612	Bce	42779327	BCE_0246	113	-	b	TAGGTTGTGAAACATAAATAGTATTAGGAGCTTTTTAGATCGGTTAATTATTTCCCGAGACATAAGTATGTGTAACAGCAAAGCATGATTGAAAACAAAAAAACAGAGTTACAGCTTTACACGCTGAACTCTGTTTTCTTTTTGTGTTT
HBG171366	Bsu	16080336	yusL	53	-	-	GACTTGTCCGTTTTCCGCCGCCGTAATGCTGAGTCGGACCGGCATCTCCCTTTACGCTCGCCGCGCTGACTGCCGCTGAAGACGGATTTTTTTTCTCTCGTACCATTCCCTTCACCTCCGGGCTTAAGTTGCCCGACTTTTATAGGCTT
HBG445710	Bce	42779625	rocR	57	-	b	TATTCTTTATGCAAAATGCGTACCAATCTTAAATTCCTATTTAAAATGGGGGTTCCTCACAAAAAAATCTTCATAACCGCAAATTTTTTCTACCGTGTAAGAAGTTTTAAAAGGAAAATCGCAAAAAAATTTTGCGATTTTATAAGAAT
HBG085780	Bcl	56962475	ABC0701	59	-	-	AATAGTGAGGGATTGTTAGCGTCTAGACGGGAGAGATGTTTATGCCAATAACGAGGGGCAAAAGTGTGTTTTAAAAGGAAACGAAAACTTAGGGAGGTCAGATGGCTTCCTTTTTTAATGTTAG
HBG543560	Bce	42779575	BCE_0495	72	-	a/c	TTCAAATGGTTTTAGCTTGATAAGGGAGAAGTCTGCCCATTTTTATCGGTTAAGCTAAATTGAAGACAGCAGGTAAAGAACCTTAATCCTTTTTTACGATAATATGTAATGGGTAAGGTGTATTCACCTTACCCATTTTTTATATGCAC
HBG078216	Bce	42784147	BCE_5101	82	-	-	ACCAGCAATTGGATAGCATTACTCTCAAAAAAGCACCATGCTTTTTCAAGGGAGTAGTCTGCCCATTCCCATTACAAAGGAACGTATTGCATCTGTAGTATGATGTTTACGGAGGTTCCTCTTTGGGGAACCTCCTTTTATTTTTGTCT
HBG543560	Bli	52787934	BLi04257	11	-	-	AGAGAATTGGCTTAAAGACGGGAGAAGTCTGCCCTTTTTTAGACAAGCCATCTCGGGAACAGTTTGATACGATTTGACATCCTTTCTTGCTGTATTTTAAATATGTAGCGGGTAAGGTGTAGTTTGCCTTACCCGTTTTTTTGCCGGAC
HBG543560	Bth	49476807	BT9727_0361	69	-	-	TTCAAATGGTTTTAGCTTGATATGGGAGAAGTCTGCCCATTTTTATCGATTAAGCTAAATTGAAGACAGCAGGTAAAGAACCTTAATCCTTTTTTACGATAATATGTAATGGGTAAGGTGTATTCACCTTACCCATTTTTATGCACAAT
HBG304135	Bcl	56963087	ABC1315	138	sORF	b	GCGAGCGAGACAGACGTACAAGAAGTAAAACAACAAAACGCTCAATCAGCAGCTAAAAAGAACCAACAATAATTTGTGAAACGCGAGCGCTTTGGCGCAAAAAGACACCCTTTGCCAACTAGGTTAAGGGGTGTCTTTTTTTGTCAAAA
HBG078264	Bli	52784687	ygaB	112	sORF	-	AGTTCGGCACTGAATTTGCCAGCGAAACTGACGCGCAGCAAGTAAGACAAAATAACCAACAAGCTGAGCAAAAAAAACAGCAAAACAGCTAATCACTGAAACAGGAAAAAGCACTTCACCATCGGATGAGGTGCTTTTTTCTTTTTGTT
HBG076970	Ban	30262119	BA2097	45	-	a	AGATAGATTGTATGGAATCACAGCTGAAAATATGTAACATGTATAACTAATAGTTTTAATTGGGGGTGACCTACCAGTTGCCTCTTTTAACGTTATAG
HBG076970	Ban	49184961	BAS1950	45	-	-	AGATAGATTGTATGGAATCACAGCTGAAAATATGTAACATGTATAACTAATAGTTTTAATTGGGGGTGACCTACCAGTTGCCTCTTTTAACGTTATAG
HBG450640	Ban	30262191	argS	22	T-box leader	c	ACTTCGGAGATGCTTCTTGAACGAATAGTAGAGTGAGCCGAGGCCCCCTGTCCTCGTTATAAACGGGAAAGTGGTTCGTAATGAACAACAAGGGTGGTACCACGGGTTCAAACTCGTCTCTTTTTTAGAGACGAGTTTTTTGTGTTTTA
HBG181500	Ban	30264646	thrS-2	22	T-box leader	-	CTTTAGCAGTGAACGGTTTTCTAGTAATTGCTAACGGACAACACCGTTATGTTGAACTTGAGCAATTAACAATAAGGTTAATTGGAACAAGGGTGGAACCACGAATTCAACACTCGTCCCTTTTTACGGGATGAGTGTTTTTTATTTTG
HBG450640	Ban	49185032	BAS2021	22	T-box leader	-	ACTTCGGAGATGCTTCTTGAACGAATAGTAGAGTGAGCCGAGGCCCCCTGTCCTCGTTATAAACGGGAAAGTGGTTCGTAATGAACAACAAGGGTGGTACCACGGGTTCAAACTCGTCTCTTTTTTAGAGACGAGTTTTTTGTGTTTTA
HBG181500	Ban	49187467	BAS4472	22	T-box leader	-	CTTTAGCAGTGAACGGTTTTCTAGTAATTGCTAACGGACAACACCGTTATGTTGAACTTGAGCAATTAACAATAAGGTTAATTGGAACAAGGGTGGAACCACGAATTCAACACTCGTCCCTTTTTACGGGATGAGTGTTTTTTATTTTG
HBG181500	Bce	42783753	thrS	22	T-box leader	-	TTTAGCAGTGAACGGTTTTTCTAGTAATTGCTAACGGACAACACCGTTATGTTGAACTTGAGCAATTAACAATTATGTTAATTGGAACAAGGGTGGAACCACGAATTCAACACTCGTCCCTTTTTACGGGATGAGTGTTTTTTATTTTG
HBG522524	Bce	42784203	BCE_5157	38	T-box leader	-	AACGAACATCTAGTAATTGCTTGCCGGCAAAAACCGTTATGTAGACTTGAGAAATTGGTGAAGTGTGTTACTTTGCGAATTGAAACAAGGGTGGAACCACGAATACAACACTCGTCCCTTTTTTAGGGAGGAGTGTTTTTTTATTTCAT
HBG181500	Bcl	56964462	thrS	20	T-box leader	-	TCGATTGTGACCACCTTTGAACTGCCCTGGGGAATGACAGTATCCAGCGCCGGCCCGCAGCCGTTATCTGTATGTAGAGCATGTAAGTAGGGTGGAACCACGAAACCACACTCGTCCCTTCGATTAAGGGGCGAGTGTTTTTTATTTTA
HBG181500	Bli	52786773	thrS	21	T-box leader	-	TCTAGTAATGACTGACGGGACTTCCCGTTACAGAACCGAAAGCCGAGAGCGCGCCGGGTTTTTTGCGTTTTCGGGAAAAAGGGTGGAACCACGAATTCCGTTTATTAATCCTCGTCCCTTTCTTAGGGGGACGGGGATTTTTTATTTTG
HBG450640	Bth	49477538	argS	22	T-box leader	-	ACTTCGGAGATGCTTCTTGAACGAATAGTAGAGTGAGCCGAGGCCCCCTGTCCTCGTTATAAACGGGAAAGTGGTTCGTAATGAACAACAAGGGTGGTACCACGGGTTCAAACTCGTCTCTTTTTTAGAGACGAGTTTTTTGTGTTTTA
HBG181500	Bth	49481700	thrS	22	T-box leader	-	TTTAGCAGTGAACGATTCTTCTAGTAATTGCTAACGGACAACACCGTTATGTTGAACTTGAGCAATTAACAATAAGGTTAATTGGAACAAGGGTGGAACCACGAATTCAACACTCGTCCCTTTTTACGGGATGAGTGTTTTTTATTTTG
HBG181500	Oih	23099609	thrS	20	T-box leader	-	CTGGTGAATAGTTAGTAACCAGCAACGTATTTCTGCGTTAAAGATATAATGAAGCTATCCAGATATGGATAGGAATTAGGGTGGAACCACGACGTTACCAACGCTCGTCCCTTTGCTATAGTGCAAAGGGATGGGCGTTTTTTAATTAT
HBG076914	Ban	30262001	BA1972	46	-	a	TGATTTGGTTTTATAATTAATGAGGATGAAAAAACACGGTTATTGTACTACATATATATTAAGTAGACTATAGTTGTCCATATATATATATTTATTTTTAATATCCAAAACAGAGCTAGCGTTATGCTGGCTCTATTTTTTGCCACATT
HBG076914	Ban	49184841	BAS1829	46	-	-	TGATTTGGTTTTATAATTAATGAGGATGAAAAAACACGGTTATTGTACTACATATATATTAAGTAGACTATAGTTGTCCATATATATATATTTATTTTTAATATCCAAAACAGAGCTAGCGTTATGCTGGCTCTATTTTTTGCCACATT
HBG076914	Bth	49481193	BT9727_1803	49	-	-	TAAAGCTTTGAATGATTTGCTTTTATAATTAGTGAGGATGAAAAAACACGGTTATTGTACTGCATATATATTAAGTAGACTATATAGTTGTCCGTATATATAATACCCAAAACAGAGCTAGCGTTATGCTGGTTCTATTTTTTTGCCAC
HBG536747	Ban	30261855	BA1810	79	-	a	TATACAACGATCGGGCCCTTTAAGAGCATACAGCGTAGAAATATTTTTCGGGGAAGTCGCGGTATTGTTTGTTAACAAGATACTATATAGCACAATTAAAAATAGCTTGTCACATTTCCCTATACTGTGACAAGCTGTTTTTTGTTTGG
HBG536747	Ban	49184689	BAS1675	79	-	-	TATACAACGATCGGGCCCTTTAAGAGCATACAGCGTAGAAATATTTTTCGGGGAAGTCGCGGTATTGTTTGTTAACAAGATACTATATAGCACAATTAAAAATAGCTTGTCACATTTCCCTATACTGTGACAAGCTGTTTTTTGTTTGG
HBG536747	Bce	42780951	BCE_1882	78	-	-	ATACAACAATCGGATCATTTAATGCCGTACAGGATAGAAATATTTTTGCAAGGAAGTCTCGGTATTGTTTGTTAACAAGATACTATATGACATACTTAAAAACACCTTGTCACATTTTCCTAAACTGTGACAAGGTGTTTTTGTTTGAA
HBG532497	Ban	30261717	BA1647	64	-	c	TCGAATCGACGATATATTCGAAAAATCGTTGATATAGTGTAAGGAATCGTTGATATATTTAAATTATCGTCGATATAATTTCATTTACCGTATTGATAGACGTTTTAAAAAAGAGCAATTCAAAAGAATTGCTCTTTTTGTGCTTATAA
HBG529797	Ban	30264915	BA5106	49	-	-	TTTTAATAATCGCCGATATAATTCGAGTTACGATCGATATAATTGAAAAATCGCCGATATAATTCCAGTTATGGTCGATATATTTGGAAAATCGCTGATATAATTTTATTTACAAAGGTTACTCTAACGGGTAACCTTTTCGTATTGTA
HBG532497	Ban	49184543	BAS1528	64	-	-	TCGAATCGACGATATATTCGAAAAATCGTTGATATAGTGTAAGGAATCGTTGATATATTTAAATTATCGTCGATATAATTTCATTTACCGTATTGATAGACGTTTTAAAAAAGAGCAATTCAAAAGAATTGCTCTTTTTGTGCTTATAA
HBG529797	Ban	49187736	BAS4745	49	-	-	TTTTAATAATCGCCGATATAATTCGAGTTACGATCGATATAATTGAAAAATCGCCGATATAATTCCAGTTATGGTCGATATATTTGGAAAATCGCTGATATAATTTTATTTACAAAGGTTACTCTAACGGGTAACCTTTTCGTATTGTA
HBG532497	Bce	42780810	BCE_1736	65	-	-	TCGAATAGACGATATATTTGAAAAATCGTCGATATAGTGCAAGGAATCGTTGATATATTGAAAAAATCGTCGATATAATTTCATTTACCGTATTAATAGATCTTTTAAAAGGAGCAATTCAAAAAGAATTGCTCTTTTTGTGCTTATAA
HBG529797	Bce	42784056	BCE_5010	49	-	-	ATGGATTCTTTAAAATAGTGGGCGAATTTCGTCGTTAATTGTCGGTAAGTCGATATATTAAAAAAATCGTCGATATAATTTCATTTACTAAGGTTACTCCCGCGAGTAACCTTTTCGTATTGTA
HBG532497	Bth	49477298	BT9727_1500	65	-	-	TCGAATCGACGATATATTCGAAAAATCGTTGATATATTGTAAGGAATCGTTGATATATTTAAATTATCGTCGATATAATTTCATTTACCGTATTGATAGACGTTTTAAAAAAGAGCAATTCAAAAGAATTGCTCTTTTTGTGCTTATAA
HBG529797	Bth	49481633	vanR	49	-	-	TTTCAATAATCGCCGATATAATTCGAGTTACGATCGATATATTTGAGAAATCGCCGATATATTTTAAGTTACGGTCGATATATGTGGAAAATCGCTGATATAATTTTATTTACAAAGGTTACTCTAACGGGTAGCCTTTTCGTATTGTA
HBG076840	Ban	30261824	BA1775	129	-	a/b	GAAAAGGCTGGTTATATTGGGAAATGAATTAGAAACAATTTATTAATATATAATACTTCATACTATTGTTTCAAAATATGGAAACAATATGTTTAAATGGATATAAAGAAGCATGTATTCATATTGAATGAGTGCTTATACTTTAAAAA
HBG076840	Ban	49184658	BAS1644	120	-	-	GAAAAGGCTGGTTATATTGGGAAATGAATTAGAAACAATTTATTAATATATAATACTTCATACTATTGTTTCAAAATATGGAAACAATATGTTTAAATGGATATAAAGAAGCATGTATTCATATTGAATGAGTGCTTATACTTTAAAAA
HBG080299	Bce	44004492	BCE_A0153	47	-	-	TCCCCAAATGATAGTTTAGACTTTCTTGTCTAATTAGTTTAGAGTTTCATGTCTTTGTACAATAATTTAAGAAAGGGGAGGGAGGATGAACAAAATACCAACTGTTCGTTAAATTCCGATTTAACGAACAGTTGGTATTGTCTTATTTA
HBG076840	Bth	49479718	BT9727_1623	120	-	-	GCAAAGGCTGGTTATATTGGGAAATGAATTAGAAACAATTTATTAATATATAATACTTCATACTATTGTTTCAAAATATGGAAACAATATGTTTAAATGGATATAAAGAAGCATGTATTCATATTGAATGAGTGCTTATACTTTAAAAA
HBG534372	Ban	30261677	BA1606	13	-	a/b	TGTGTAAATGATGCGAAATATACAAAAACAATGTATAATAGACAAAGTTGAAAAAACGTAGAATGGTAATCTATTTATATAACCTTACGTAATGACGTGGGGTTATTATTTTTTTGGTA
HBG534372	Ban	49184506	BAS1489	13	-	-	TGTGTAAATGATGCGAAATATACAAAAACAATGTATAATAGACAAAGTTGAAAAAACGTAGAATGGTAATCTATTTATATAACCTTACGTAATGACGTGGGGTTATTATTTTTTTGGTA
HBG534372	Bce	42780781	BCE_1707	16	-	-	TGTGTAAATGATGCTAAATATACAAAAACAATGTATAATAGACAAAGTTGAAAAACGTAGAATGGTAATCTATTTATATAACCTTACGTGATGACGTGAGGTTATTATTTTTTTG
HBG517301	Bli	52078994	ydbR	32	-	-	ACCGGCGAGAGAGCACACCGCTCATTCTCATCTTGTTGAAAAACGTATAATGGAATGGTAATATAACATGTAAAGTAATTCGGGCTTTGCATAAGTATGGACCTGTCCTTTGCACAAAGGGCAGTTTTTATTGATAAAACACGATTACT
HBG517301	Bli	52784366	ydbR	43	-	-	GAGACTGCCGAACCGGCGAGAGAGCACACCGCTCATTCTCATCTTGTTGAAAAACGTATAATGGAATGGTAATATAACATGTAAAGTAATTCGGGCTTTGCATAAGTATGGACCTGTCCTTTGCACAAAGGGCAGTTTTTATTGATAAA
HBG534372	Bth	49480970	BT9727_1462	13	-	-	TGTGTAAATGATGCGAAATATACAAAAACAATGTATAATAGACAAAGTTGAAAAAACGTAGAATGGTAATCTATTTATATAACCTTACGTAATGACGTGGGGTTATTATTTTTTTGGTA
HBG001285	Ban	30260293	rpoB	136	-	a	TTGGCTATGTTAACATTATACAATGCCAATATATGATTTTCTGCGTTGAGAAAGATGTATATTTTTGTTTCTCTTGGAAAAGATAGTAAAATCAGCAGATTATGAAACAGAATGATGGTTTTCTTATAGAAGCCATTTTTCTTTTTTGA
HBG001285	Ban	49183136	BAS0102	136	-	-	TTGGCTATGTTAACATTATACAATGCCAATATATGATTTTCTGCGTTGAGAAAGATGTATATTTTTGTTTCTCTTGGAAAAGATAGTAAAATCAGCAGATTATGAAACAGAATGATGGTTTTCTTATAGAAGCCATTTTTCTTTTTTGA
HBG086654	Bli	52786835	ytrP	49	-	b	GAACAAAATGAAACATAGAAGCAGAACAAAAAGGCTGCATTATTTCACACAAAGAAGATTATATAATGTCCGCCGGGCAAAGTCAACCATTCATGGATCGTCCCGAAAGGAACGGACTGTTTATAAGTATATAGTCCTGTTTTTGTGAT
HBG069012	Bth	56899942	pBT9727_0073	11	-	-	ATAGGAGCAGTTTTTCGGAGTACGCTCGGCTAAATAAAAAAACCGATACTTGATAGGAGCAGTTTTTCGGGGTACGCTCGGCTAAATAAAAAACCGATAATGATGTATGCGAAGACACTTACAAATTAGTAAGTGTCTTTTTTGCGTTT
HBG533752	Bli	52786809	fabG	134	-	b	GCCGACGGAGATAAAGAAACCGTTCAGCAGATCTCTGATGCTTATTTCAGCGGGTTTGTCGCGCACGATGACGCACAGCCGTTAGCTGACGCAGATAAACAATAGAAAGCTGGAGCCCGTAAGAGCGGGCTTCAGCTTTCTTCCGTCTG
HBG444996	Bth	56899901	pBT9727_0030	17	-	-	ATAAAGAAAATGAAGAAAAATAGAAAGTGTAAGAAGTGCCAGGGCAAAGGTTTCATATTCGGTAAAAATTACATAATAAAAGAAGGTTCATTTGGATATGAGCCACATGAATAGGGTATTAAGCTCACATGCCCTACTTATTTTGGGAA
HBG236672	Bli	52786727	lysC	82	Lysine riboswitch	a	ATCCACTCGTTTTTCCTGCTGGCTTTACATTGAATAAATGTGAGGCTGTCAAGAAATCATTTCTTGGAGAGCTATCTCGTTGTTTAAGATCATCGGCATTTTTGTTGGTTAAAGCAATGAGGGAATTCTCTCGTTGCTTTTTTTGTGCA
HBG236672	Bsu	16079899	lysC	56	Lysine	-	ATAAATGTAAGGCTGTCAAGAAATCATTTTCTTGGAGGGCTATCTCGTTGTTCATAATCATTTATGATGATTAATTGATAAGCAATGAGAGTATTCCTCTCATTGCTTTTTTTATTGTG
HBG076728	Bli	52786161	yphE	108	-	a	CTTAGGCAAGAGAGGATACATTTGTCCGAAGACTTGCATAAAATAGAATCGAAGTCTGGAAGAGCTGTATCTTACAAATTGGGTTATATAGTCACAATCATTATGCCTGAAGCAAAGCCCCCCTCTTTGCTTCAGGCTTTTTTTTGCGG
HBG076728	Bsu	16079339	yphE	94	-	-	GCCGATTTAGGCAATAGAGGATGCATCTGTATGCCAAGTCGCATACTATAGCATCGAAGTCCAAGAGAGTGTTTCTTAAACGTGCAGGTGAATATAGTCAAGTTGACTGAAGCGAAGGTCCCCCTCTTTGCTTCAGTTTTTTTGTTCTA
HBG448785	Bli	52786147	trpE	77	-	a	AAATACACAGGAGTGTGTATGGGTTTTAGTTTAGAAAAGCTGAGTATGAGACTAGGGTAGATTGAGAATGAGTTGAGATGAGCTGAGTTGAGACAAAACGTTTATTCATTCTACCCAAAAGACGCTGTTCTTTTGGGTTTGTTTCGTTT
HBG448785	Bsu	16079325	trpE	59	-	-	AGAACAGCTTAGAAATACACAAGAGTGTGTATAAAGCAATTAGAATGAGTTGAGTTAGAGAATAGGGTAGCAGAGAATGAGTTTAGTTGAGCTGAGACATTATGTTTATTCTACCCAAAAGAAGTCTTTCTTTTGGGTTTATTTGTTAT
HBG465606	Bli	52786278	coaA	102	-	b	AAAAAGAGTGCGGGCGCCTGCGCTCTTTTTTCTTTTGCAAACGAAGGACACCCGTTGGCTCAGGGTTGACAGGAAGGAGAGCCATTCGCATCCGCCATGCAAGGAAACCGGACCCACCCGTCTCTGGAGGAAGACGGTTTTTTTGATTG
HBG040972	Bsu	16080259	yuiD	14	-	-	GAGGCTTACACTCCTAACGTAATGGGTATTTGTAATGAACAATGGTATAATAGGAAAAACATTCTTTCCACTATACTTATTTTAACAAACAACAGTCTAAGACTTGCTTTTTTCTTTTGAAACACGAAGGATTTTTCAAATAGAA
