# Supplementary material for: Premature terminator analysis sheds light on a hidden world of bacterial transcriptional attenuation
Source: Genome Biol. 2010 Sep 29;11(9):R97. doi: 10.1186/gb-2010-11-9-r97 (PMC2965389; doi:10.1186/gb-2010-11-9-r97)
Supplement: Additional file 1 — Supplementary tables and figures. Table S0: gene families showing the highest absolute numbers of attenuator candidates. Table S1: genes most frequently regulated by attenuation in bacteria (normalized by family size). Table S2: list of sequence clusters observed in the 30 gene families most often regulated by attenuation (tabulation-separated). Table S3: sequence clusters obtained among candidates upstream of ABC-transporter genes. Table S4: complete list of clusters obtained by analyzing all candidates from enterobacterial species listed in Table S6. Cluster classes: 'a', clusters including only orthologous genes. 'b', clusters including only non-orthologous genes, sometimes from a single species; 'c', 'super-clusters' containing several sets of orthologous genes. Table S5: complete list of clusters obtained by analyzing all the candidates of Bacillus species listed in Table S6. 'a', clusters including only orthologous genes; 'b', clusters including only non-orthologous genes, sometimes from a single species; 'c', 'super-clusters' containing several sets of orthologous genes. Table S6: list of species analyzed for the identification of attenuators 'regulons'. Table S7: complete list of analyzed species, along with GenBank identifiers of corresponding DNA molecules and clade. Table S8: complete list of attenuators predicted in 5' UTR of genes, using the protocol described in [31] (tab-delimited table). Supplementary data 1: list of rimP-leaders from Gammaproteobacteria; list of rimP-leaders from other species; list of intergenic regions where no terminator could be detected, but showing sequence similarity to putative attenuators. Supplementary data 2: Stockholm alignments of the five ABC-leaders shown in Figure 4. Supplementary data 3: lists and Stockholm alignments of attenuator 'regulons' (candidates present upstream of several non-homologous genes) in Firmicutes. Supplementary data 4: parameters, commands and descriptor files used for terminator prediction. [file gb-2010-11-9-r97-S1.ZIP › Suppl_data/TableS8.txt]

Species	Gene identifier	Gene name	Hogenom family	IGR configuration	Terminator distance to downstream gene	Prediction tool	Attenuator annotation	Description of the gene encoded protein
Acidobacteria bacterium Ellin345	94971541	Acid345_4515	HBG521311	co	41	rnamotif	-	Endothelin-converting enzyme 1
Acidobacteria bacterium Ellin345	94969484	Acid345_2457	HBG092776	co	116	erpin	-	hypothetical protein
Acidobacteria bacterium Ellin345	94970384	Acid345_3357	HBG002792	div	228	rnamotif	-	multi-sensor signal transduction histidine kinase
Acidobacteria bacterium Ellin345	94969494	Acid345_2467	HBG235414	div	82	rnamotif	-	Patatin
Acidobacteria bacterium Ellin345	94969898	Acid345_2871	HBG002539	div	83	rnamotif	-	hypothetical protein
Acidobacteria bacterium Ellin345	94971034	Acid345_4008	HBG003170	div	77	rnamotif	-	MscS Mechanosensitive ion channel
Acidobacteria bacterium Ellin345	94970662	Acid345_3635	HBG428310	co	65	rnamotif	-	Peptidoglycan glycosyltransferase
Acidobacteria bacterium Ellin345	94967322	Acid345_0291	HBG316484	co	17	rnamotif	-	cytochrome c, class I
Acidobacteria bacterium Ellin345	94967397	Acid345_0366	HBG173850	div	58	rnamotif	-	Secretion protein HlyD
Acidobacteria bacterium Ellin345	94968510	Acid345_1482	HBG236672	co	18	erpin	-	aspartate kinase
Acidobacteria bacterium Ellin345	94968115	Acid345_1086	HBG001608	div	180	rnamotif	-	hypothetical protein
Acidobacteria bacterium Ellin345	94970352	Acid345_3325	HBG002777	co	226	erpin	-	hypothetical protein
Acidobacteria bacterium Ellin345	94969594	Acid345_2567	HBG445810	co	46	rnamotif	-	peptidase M48, Ste24p
Acidobacteria bacterium Ellin345	94967255	Acid345_0224	HBG000048	co	6	rnamotif	-	aconitate hydratase 1
Acidobacteria bacterium Ellin345	94968737	Acid345_1710	HBG001909	div	107	erpin	-	hypothetical protein
Acidobacteria bacterium Ellin345	94971019	Acid345_3993	HBG290773	co	60	rnamotif	-	von Willebrand factor, type A
Acidobacteria bacterium Ellin345	94969166	Acid345_2139	HBG502454	co	181	erpin	-	2',5' RNA ligase
Acidobacteria bacterium Ellin345	94967797	Acid345_0766	HBG003740	co	10	rnamotif	-	hypothetical protein
Acidobacteria bacterium Ellin345	94970094	Acid345_3067	HBG491141	div	11	rnamotif	-	thioredoxin
Acidobacteria bacterium Ellin345	94969167	Acid345_2140	HBG000848	co	29	rnamotif	-	Competence-damaged protein
Acidobacteria bacterium Ellin345	94971386	Acid345_4360	HBG003360	co	28	rnamotif	-	hypothetical protein
Acidobacteria bacterium Ellin345	94967856	Acid345_0825	HBG464051	co	48	erpin	-	ABC transporter, substrate-binding protein, aliphatic sulphonates
Acidobacteria bacterium Ellin345	94969300	Acid345_2273	HBG513180	co	103	rnamotif	-	Integrin-like protein
Acidobacteria bacterium Ellin345	94970948	Acid345_3922	HBG507582	div	206	erpin	-	transcriptional regulator, MerR family
Acidobacteria bacterium Ellin345	94967346	Acid345_0315	HBG001823	co	52	rnamotif	-	hypothetical protein
Acidobacteria bacterium Ellin345	94968630	Acid345_1602	HBG001835	co	73	rnamotif	-	Pilin, type IV, putative
Acidobacteria bacterium Ellin345	94968532	Acid345_1504	HBG001808	co	98	erpin	-	Peptidase M20C, Xaa-His dipeptidase
Acidobacteria bacterium Ellin345	94970489	Acid345_3462	HBG534277	div	21	rnamotif	-	transcriptional regulator, PadR-like family
Acidobacteria bacterium Ellin345	94971249	Acid345_4223	HBG221212	co	68	rnamotif	-	replicative DNA helicase
Acidobacteria bacterium Ellin345	94971525	Acid345_4499	HBG380413	co	40	erpin	-	O-acetylhomoserine/O-acetylserine sulfhydrylase
Acidobacteria bacterium Ellin345	94969336	Acid345_2309	HBG002236	div	6	rnamotif	-	carbohydrate binding protein
Acidobacteria bacterium Ellin345	94968396	Acid345_1368	HBG104894	co	10	erpin	-	conserved hypothetical protein, Cupin barrel
Acidobacteria bacterium Ellin345	94968940	Acid345_1913	HBG380413	co	1	erpin	-	Cystathionine gamma-synthase
Acidobacteria bacterium Ellin345	94967280	Acid345_0249	HBG002328	div	135	rnamotif	-	hypothetical protein
Acidobacteria bacterium Ellin345	94967415	Acid345_0384	HBG003034	co	48	rnamotif	-	DEAD/DEAH box helicase-like
Acidobacteria bacterium Ellin345	94967590	Acid345_0559	HBG003631	co	8	erpin	-	ABC efflux pump, inner membrane subunit
Acidobacteria bacterium Ellin345	94970445	Acid345_3418	HBG002847	co	80	rnamotif	-	hypothetical protein
Acidobacteria bacterium Ellin345	94971599	Acid345_4573	HBG428288	co	38	rnamotif	-	malonyl CoA-acyl carrier protein transacylase
Acidobacteria bacterium Ellin345	94968543	Acid345_1515	HBG001813	div	58	rnamotif	-	transporter, YjgP/YjgQ family
Acidobacteria bacterium Ellin345	94968453	Acid345_1425	HBG399214	co	56	erpin	-	transcriptional regulator, AraC family
Acidobacteria bacterium Ellin345	94970471	Acid345_3444	HBG041375	div	116	rnamotif	-	BioY protein
Acidobacteria bacterium Ellin345	94967603	Acid345_0572	HBG450375	co	2	rnamotif	-	Ste24 endopeptidase
Acidobacteria bacterium Ellin345	94967835	Acid345_0804	HBG459731	co	260	rnamotif	-	A/G-specific DNA glycosylase
Acidobacteria bacterium Ellin345	94971191	Acid345_4165	HBG252503	co	28	erpin	-	Homoserine dehydrogenase
Acidobacteria bacterium Ellin345	94968803	Acid345_1776	HBG001945	div	76	rnamotif	-	signal transduction histidine kinase, nitrogen specific, NtrB
Acidobacteria bacterium Ellin345	94970894	Acid345_3868	HBG308100	co	89	rnamotif	-	Adenylosuccinate synthase
Acidobacteria bacterium Ellin345	94969511	Acid345_2484	HBG084135	co	41	rnamotif	-	major facilitator superfamily (MFS) transporter
Acidobacteria bacterium Ellin345	94967742	Acid345_0711	HBG003713	div	75	rnamotif	-	signal transduction histidine kinase, nitrogen specific, NtrB
Acidobacteria bacterium Ellin345	94971249	Acid345_4223	HBG221212	co	85	rnamotif	-	replicative DNA helicase
Acidobacteria bacterium Ellin345	94969808	Acid345_2781	HBG002508	co	150	rnamotif	-	histidine kinase
Acidobacteria bacterium Ellin345	94967523	Acid345_0492	HBG003594	co	15	erpin	-	beta-lactamase-like
Acidobacteria bacterium Ellin345	94968640	Acid345_1612	HBG186489	div	68	rnamotif	-	Tagatose-bisphosphate aldolase
Acidobacteria bacterium Ellin345	94970202	Acid345_3175	HBG002691	co	29	erpin	-	hypothetical protein
Acidobacteria bacterium Ellin345	94968095	Acid345_1066	HBG001597	co	122	rnamotif	-	hypothetical protein
Acidobacteria bacterium Ellin345	94969154	Acid345_2127	HBG002136	co	3	rnamotif	-	phosphoesterase
Acidobacteria bacterium Ellin345	94968945	Acid345_1918	HBG002019	div	168	rnamotif	-	Inorganic diphosphatase
Acidobacteria bacterium Ellin345	94968115	Acid345_1086	HBG001608	div	182	rnamotif	-	hypothetical protein
Acidobacteria bacterium Ellin345	94968137	Acid345_1108	HBG001624	div	116	rnamotif	-	hypothetical protein
Acidobacteria bacterium Ellin345	94970528	Acid345_3501	HBG533360	div	58	erpin	-	2-nitropropane dioxygenase, NPD
Acidobacteria bacterium Ellin345	94969768	Acid345_2741	HBG002483	co	16	rnamotif	-	hypothetical protein
Acidobacteria bacterium Ellin345	94969496	Acid345_2469	HBG171366	co	172	erpin	-	3-hydroxyacyl-CoA dehydrogenase, NAD-binding
Acidobacteria bacterium Ellin345	94970123	Acid345_3096	HBG002638	div	72	rnamotif	-	outer membrane efflux protein
Acidothermus cellulolyticus 11B	117929087	Acel_1880	HBG004183	co	161	rnamotif	-	secreted protein
Acidothermus cellulolyticus 11B	117929262	Acel_2055	HBG311835	co	169	rnamotif	-	Ferredoxin--nitrite reductase
Acidothermus cellulolyticus 11B	117928975	Acel_1768	HBG004141	co	107	rnamotif	-	UBA/THIF-type NAD/FAD binding protein
Acidothermus cellulolyticus 11B	117927920	Acel_0712	HBG262099	co	29	rnamotif	-	2-isopropylmalate synthase/homocitrate synthase family protein
Acidothermus cellulolyticus 11B	117927579	Acel_0370	HBG170565	div	39	rnamotif	-	chorismate mutase
Acidothermus cellulolyticus 11B	117927356	Acel_0146	HBG004030	co	146	rnamotif	-	hypothetical protein
Acidovorax avenae subsp. citrulli AAC00-1	120610995	Aave_2323	HBG000503	co	19	rnamotif	-	tRNA(Ile)-lysidine synthetase
Acidovorax avenae subsp. citrulli AAC00-1	120609253	Aave_0552	HBG001416	co	58	rnamotif	-	hypothetical protein
Acidovorax avenae subsp. citrulli AAC00-1	120609420	Aave_0724	HBG528112	co	31	rnamotif	-	TRAG family protein
Acidovorax avenae subsp. citrulli AAC00-1	120609007	Aave_0304	HBG453844	co	39	erpin	-	protein of unknown function DUF81
Acidovorax avenae subsp. citrulli AAC00-1	120611523	Aave_2859	HBG181500	co	44	erpin	Peptide_leader	threonyl-tRNA synthetase
Acidovorax avenae subsp. citrulli AAC00-1	120609546	Aave_0852	HBG000409	co	37	erpin	-	phospho-2-dehydro-3-deoxyheptonate aldolase
Acidovorax avenae subsp. citrulli AAC00-1	120608724	Aave_0011	HBG252503	co	41	rnamotif	-	Homoserine dehydrogenase
Acidovorax avenae subsp. citrulli AAC00-1	120612380	Aave_3737	HBG465090	div	48	erpin	-	RNA polymerase, sigma-24 subunit, ECF subfamily
Acidovorax avenae subsp. citrulli AAC00-1	120609551	Aave_0857	HBG455607	co	13	rnamotif	-	acetyl-CoA carboxylase, biotin carboxyl carrier protein
Acidovorax avenae subsp. citrulli AAC00-1	120612866	Aave_4230	HBG000036	div	29	rnamotif	-	integral membrane sensor signal transduction histidine kinase
Acidovorax avenae subsp. citrulli AAC00-1	120611901	Aave_3243	HBG504454	div	14	rnamotif	-	protein serine/threonine phosphatase
Acidovorax avenae subsp. citrulli AAC00-1	120613313	Aave_4682	HBG507213	co	19	erpin	-	Integral membrane protein TerC
Acidovorax avenae subsp. citrulli AAC00-1	120611935	Aave_3279	HBG464102	div	9	rnamotif	-	OmpA/MotB domain protein
Acidovorax avenae subsp. citrulli AAC00-1	120609303	Aave_0603	HBG398320	div	66	rnamotif	-	transcriptional regulator, DeoR family
Acidovorax avenae subsp. citrulli AAC00-1	120611316	Aave_2648	HBG000649	co	59	rnamotif	-	putative signal peptide protein
Acidovorax avenae subsp. citrulli AAC00-1	120612832	Aave_4196	HBG279676	co	88	erpin	-	periplasmic binding protein/LacI transcriptional regulator
Acidovorax avenae subsp. citrulli AAC00-1	120609498	Aave_0804	HBG001496	div	44	rnamotif	-	hypothetical protein
Acidovorax avenae subsp. citrulli AAC00-1	120611064	Aave_2393	HBG000565	div	12	rnamotif	-	hypothetical protein
Acidovorax avenae subsp. citrulli AAC00-1	120608847	Aave_0139	HBG412950	co	33	rnamotif	sORF_-	exsB protein
Acidovorax avenae subsp. citrulli AAC00-1	120609240	Aave_0539	HBG001408	co	138	rnamotif	-	protein of unknown function DUF1629
Acidovorax avenae subsp. citrulli AAC00-1	120609557	Aave_0863	HBG006380	co	35	erpin	-	Ribonucleoside-diphosphate reductase
Acidovorax avenae subsp. citrulli AAC00-1	120611744	Aave_3084	HBG427862	co	27	rnamotif	-	Extracellular ligand-binding receptor
Acidovorax avenae subsp. citrulli AAC00-1	120611359	Aave_2691	HBG001414	div	56	erpin	-	hypothetical protein
Acidovorax avenae subsp. citrulli AAC00-1	120610617	Aave_1937	HBG456717	div	10	rnamotif	-	extracellular solute-binding protein, family 3
Acidovorax avenae subsp. citrulli AAC00-1	120609004	Aave_0301	HBG456717	co	25	erpin	-	extracellular solute-binding protein, family 3
Acidovorax avenae subsp. citrulli AAC00-1	120611844	Aave_3185	HBG000856	co	49	rnamotif	-	ATP-dependent endonuclease family protein
Acidovorax avenae subsp. citrulli AAC00-1	120613419	Aave_4792	HBG528138	co	59	rnamotif	-	extracellular solute-binding protein, family 5
Acidovorax avenae subsp. citrulli AAC00-1	120611586	Aave_2922	HBG000786	co	37	rnamotif	-	hypothetical protein
Acidovorax avenae subsp. citrulli AAC00-1	120612001	Aave_3347	HBG536105	div	34	rnamotif	-	Rhs element Vgr protein
Acidovorax avenae subsp. citrulli AAC00-1	120609296	Aave_0596	HBG007607	co	11	rnamotif	-	4-hydroxybenzoate polyprenyl transferase
Acidovorax avenae subsp. citrulli AAC00-1	120613214	Aave_4581	HBG378296	co	62	rnamotif	-	Pyruvate kinase
Acidovorax avenae subsp. citrulli AAC00-1	120611545	Aave_2881	HBG000750	div	66	rnamotif	-	hypothetical protein
Acidovorax avenae subsp. citrulli AAC00-1	120611070	Aave_2399	HBG432248	co	69	rnamotif	-	Resolvase, N-terminal domain
Acidovorax avenae subsp. citrulli AAC00-1	120613399	Aave_4772	HBG001382	div	55	rnamotif	-	transcriptional regulator, AraC family
Acidovorax avenae subsp. citrulli AAC00-1	120613232	Aave_4599	HBG426825	co	85	rnamotif	-	Spore coat U domain protein
Acidovorax avenae subsp. citrulli AAC00-1	120611355	Aave_2687	HBG000663	co	9	rnamotif	-	hypothetical protein
Acidovorax avenae subsp. citrulli AAC00-1	120612939	Aave_4303	HBG529959	co	22	rnamotif	-	methyl-accepting chemotaxis sensory transducer
Acidovorax avenae subsp. citrulli AAC00-1	120612750	Aave_4113	HBG000768	co	23	rnamotif	-	prophage LambdaSo, lysozyme, putative
Acidovorax avenae subsp. citrulli AAC00-1	120612085	Aave_3432	HBG102470	co	19	rnamotif	-	fatty acid desaturase
Acidovorax avenae subsp. citrulli AAC00-1	120610355	Aave_1672	HBG040541	co	9	rnamotif	sORF_-	phage Gp37Gp68 family protein
Acidovorax avenae subsp. citrulli AAC00-1	120608912	Aave_0205	HBG456717	div	30	rnamotif	-	extracellular solute-binding protein, family 3
Acidovorax avenae subsp. citrulli AAC00-1	120611023	Aave_2352	HBG000526	co	30	rnamotif	-	hypothetical protein
Acidovorax avenae subsp. citrulli AAC00-1	4667559	Aave_R0015	HBG531289	co	107	erpin	-	Aave_R0015
Acidovorax avenae subsp. citrulli AAC00-1	120610423	Aave_1740	HBG000230	co	8	rnamotif	-	C-5 cytosine-specific DNA methylase
Acidovorax avenae subsp. citrulli AAC00-1	120610297	Aave_1614	HBG104929	co	35	rnamotif	-	HNH endonuclease
Acidovorax avenae subsp. citrulli AAC00-1	120613191	Aave_4558	HBG140210	div	18	rnamotif	-	sigma 54 modulation protein/ribosomal protein S30EA
Acidovorax avenae subsp. citrulli AAC00-1	120611147	Aave_2476	HBG004885	div	26	rnamotif	-	hypothetical protein
Acidovorax avenae subsp. citrulli AAC00-1	120611205	Aave_2536	HBG543560	co	89	rnamotif	-	ABC transporter-related protein
Acidovorax avenae subsp. citrulli AAC00-1	120611006	Aave_2334	HBG000513	co	141	rnamotif	-	hypothetical protein
Acidovorax avenae subsp. citrulli AAC00-1	120610574	Aave_1894	HBG517301	co	14	rnamotif	-	DEAD/DEAH box helicase domain protein
Acidovorax avenae subsp. citrulli AAC00-1	120609623	Aave_0929	HBG386563	div	69	rnamotif	-	threonine dehydratase, biosynthetic
Acidovorax avenae subsp. citrulli AAC00-1	120609847	Aave_1159	HBG418654	div	79	rnamotif	-	protein of unknown function UPF0153
Acidovorax avenae subsp. citrulli AAC00-1	120609500	Aave_0806	HBG141178	div	52	rnamotif	-	diguanylate cyclase with PAS/PAC sensor
Acidovorax avenae subsp. citrulli AAC00-1	120608754	Aave_0041	HBG529797	div	41	rnamotif	-	two component transcriptional regulator, winged helix family
Acidovorax avenae subsp. citrulli AAC00-1	120610640	Aave_1960	HBG529959	co	74	erpin	-	methyl-accepting chemotaxis sensory transducer
Acidovorax avenae subsp. citrulli AAC00-1	120611070	Aave_2399	HBG432248	co	104	rnamotif	-	Resolvase, N-terminal domain
Acidovorax avenae subsp. citrulli AAC00-1	120610945	Aave_2271	HBG414270	div	31	rnamotif	-	porin, Gram-negative type
Acidovorax avenae subsp. citrulli AAC00-1	120612996	Aave_4360	HBG467264	co	24	rnamotif	-	HAD-superfamily hydrolase, subfamily IA, variant 3
Acidovorax avenae subsp. citrulli AAC00-1	120612023	Aave_3369	HBG000903	co	13	erpin	-	prevent-host-death family protein
Acidovorax avenae subsp. citrulli AAC00-1	120609672	Aave_0978	HBG001548	co	131	rnamotif	-	protein of unknown function DUF1328
Acidovorax avenae subsp. citrulli AAC00-1	120612709	Aave_4072	HBG394055	co	24	rnamotif	-	polar amino acid ABC transporter, inner membrane subunit
Acidovorax avenae subsp. citrulli AAC00-1	120612144	Aave_3493	HBG467264	div	86	rnamotif	-	haloacid dehalogenase, type II
Acidovorax avenae subsp. citrulli AAC00-1	120613200	Aave_4567	HBG098939	co	68	rnamotif	-	phospholipase/lecithinase/hemolysin-like protein
Acidovorax avenae subsp. citrulli AAC00-1	120611150	Aave_2479	HBG533752	co	60	rnamotif	-	acetoacetyl-CoA reductase
Acidovorax avenae subsp. citrulli AAC00-1	120610429	Aave_1746	HBG000234	div	6	rnamotif	-	DNA methylase N-4/N-6 domain protein
Acidovorax avenae subsp. citrulli AAC00-1	120612706	Aave_4069	HBG001142	co	43	erpin	-	hypothetical protein
Acidovorax avenae subsp. citrulli AAC00-1	120612317	Aave_3673	HBG144394	co	6	rnamotif	-	GTP1/OBG sub domain protein
Acidovorax avenae subsp. citrulli AAC00-1	120610759	Aave_2081	HBG439831	co	8	rnamotif	-	succinic semialdehyde dehydrogenase
Acidovorax avenae subsp. citrulli AAC00-1	120610063	Aave_1376	HBG237873	co	61	rnamotif	-	FAD-dependent pyridine nucleotide-disulphide oxidoreductase
Acidovorax avenae subsp. citrulli AAC00-1	120611293	Aave_2625	HBG319545	div	17	rnamotif	-	Ppx/GppA phosphatase
Acidovorax avenae subsp. citrulli AAC00-1	120613190	Aave_4557	HBG456387	co	54	rnamotif	-	putative PTS IIA-like nitrogen-regulatory protein PtsN
Acidovorax avenae subsp. citrulli AAC00-1	120609521	Aave_0827	HBG001502	co	74	rnamotif	-	UDP-3-0-acyl N-acetylglucosamine deacetylase
Acidovorax avenae subsp. citrulli AAC00-1	120612556	Aave_3917	HBG403273	co	7	rnamotif	-	TonB-dependent siderophore receptor
Acidovorax avenae subsp. citrulli AAC00-1	120609432	Aave_0736	HBG111094	co	13	rnamotif	-	hypothetical protein
Acidovorax avenae subsp. citrulli AAC00-1	120611395	Aave_2731	HBG088795	div	39	rnamotif	-	phage integrase family protein
Acidovorax avenae subsp. citrulli AAC00-1	120610897	Aave_2223	HBG439942	div	10	rnamotif	-	ubiquinol oxidase, subunit II
Acidovorax avenae subsp. citrulli AAC00-1	120610252	Aave_1567	HBG517301	div	59	rnamotif	-	DEAD/DEAH box helicase domain protein
Acidovorax avenae subsp. citrulli AAC00-1	120611768	Aave_3108	HBG262099	co	54	erpin	-	2-isopropylmalate synthase
Acidovorax avenae subsp. citrulli AAC00-1	120610234	Aave_1549	HBG000156	div	19	rnamotif	-	hypothetical protein
Acidovorax avenae subsp. citrulli AAC00-1	120609831	Aave_1142	HBG455554	co	27	erpin	-	basic membrane lipoprotein
Acidovorax avenae subsp. citrulli AAC00-1	120612039	Aave_3385	HBG297802	co	89	erpin	-	protein of unknown function DUF150
Acidovorax avenae subsp. citrulli AAC00-1	120611280	Aave_2612	HBG343859	co	81	erpin	-	transcription elongation factor GreA
Acidovorax avenae subsp. citrulli AAC00-1	120611743	Aave_3083	HBG000831	co	44	rnamotif	-	hypothetical protein
Acidovorax avenae subsp. citrulli AAC00-1	120609241	Aave_0540	HBG000671	co	6	rnamotif	-	DEAD-like helicase
Acidovorax avenae subsp. citrulli AAC00-1	120610555	Aave_1875	HBG528416	co	78	rnamotif	-	inner-membrane translocator
Acidovorax avenae subsp. citrulli AAC00-1	120609310	Aave_0610	HBG422884	co	22	rnamotif	-	FAD dependent oxidoreductase
Acinetobacter sp. ADP1	50083445	ACIAD0160	HBG005429	div	51	rnamotif	-	putative transcriptional regulator (AraC family)
Acinetobacter sp. ADP1	50085251	ACIAD2134	HBG005598	co	78	erpin	-	hypothetical protein
Acinetobacter sp. ADP1	50085952	rpoD	HBG407336	div	26	rnamotif	-	sigma D (sigma 70) factor of RNA polymerase , major sigma factor during exponential growth
Acinetobacter sp. ADP1	50083801	ACIAD0565	HBG000124	co	35	rnamotif	-	putative GTP-binding protein EngA
Acinetobacter sp. ADP1	50084820	ACIAD1663	HBG005446	co	63	erpin	-	hypothetical protein
Acinetobacter sp. ADP1	50083554	tolC	HBG276940	div	35	rnamotif	TPP_riboswitch_(THI_element)_9e-68_1,00	channel-tunnel spanning the outer membrane and periplasm segregation of daughter chromosomes
Acinetobacter sp. ADP1	50085256	ACIAD2140	HBG005602	co	87	rnamotif	-	hypothetical protein
Acinetobacter sp. ADP1	50085001	ACIAD1856	HBG005516	co	85	rnamotif	-	hypothetical protein
Acinetobacter sp. ADP1	50083424	ACIAD0136	HBG519279	co	9	erpin	-	putative xanthine/uracil permease
Acinetobacter sp. ADP1	50086572	ACIAD3626	HBG447363	div	19	rnamotif	-	putative transcriptional regulator
Acinetobacter sp. ADP1	50086579	ACIAD3636	HBG431429	div	76	rnamotif	-	putative dihydroxyacid dehydratase (ilvD-like)
Acinetobacter sp. ADP1	50086290	ACIAD3305	HBG075508	co	36	erpin	-	hypothetical protein
Acinetobacter sp. ADP1	50084307	ACIAD1113	HBG167093	co	117	erpin	sORF_-	hypothetical protein
Acinetobacter sp. ADP1	50084714	ACIAD1551	HBG005412	co	146	rnamotif	-	fragment of transposase
Acinetobacter sp. ADP1	50083305	ACIAD0008	HBG006230	div	70	rnamotif	-	putative RND type efflux pump involved in aminoglycoside resistance (AdeT)
Acinetobacter sp. ADP1	50085371	tsf	HBG011746	co	32	erpin	-	elongation factor Ts
Acinetobacter sp. ADP1	50084430	ACIAD1243	HBG255791	co	196	erpin	-	putative transporter
Acinetobacter sp. ADP1	50086591	estA	HBG006068	co	239	erpin	-	carboxylesterase (ALI-esterase) (B-esterase) (MONOBUTYRASE) (Cocaine esterase) (PROCAINE esterase) (METHYLBUTYRASE)
Acinetobacter sp. ADP1	50084399	dat	HBG408326	div	132	rnamotif	-	diaminobutyrate--2-oxoglutarate aminotransferase
Acinetobacter sp. ADP1	50085385	ACIAD2286	HBG005675	co	50	rnamotif	-	hypothetical protein; putative membrane protein
Acinetobacter sp. ADP1	50084361	ACIAD1170	HBG001311	co	34	erpin	-	hypothetical protein
Acinetobacter sp. ADP1	50084638	ACIAD1463	HBG090108	div	100	rnamotif	-	putative binding protein (ABC superfamily, peri_bind)
Acinetobacter sp. ADP1	50084180	ACIAD0976	HBG006258	co	174	erpin	-	hypothetical protein
Acinetobacter sp. ADP1	50083636	phaAB	HBG150345	co	104	rnamotif	-	pH adaptation potassium efflux system transmembrane protein
Acinetobacter sp. ADP1	50084548	glnL	HBG534315	div	40	rnamotif	-	sensory kinase (soluble) in two-component regulatory system
Acinetobacter sp. ADP1	50084443	hisZ	HBG398889	co	37	erpin	sORF_-	ATP phosphoribosyltransferase regulatory subunit
Acinetobacter sp. ADP1	50083745	ACIAD0507	HBG006110	co	143	rnamotif	-	putative TonB
Acinetobacter sp. ADP1	50085437	himD	HBG426375	co	52	erpin	-	integration host factor (IHF),beta subunit, site specific recombination
Acinetobacter sp. ADP1	50085684	dgt	HBG007542	div	40	rnamotif	-	deoxyguanosinetriphosphate triphosphohydrolase
Acinetobacter sp. ADP1	50086193	rpsM	HBG381711	co	4	rnamotif	Alpha_RBS	30S ribosomal protein S13
Acinetobacter sp. ADP1	50086382	ACIAD3408	HBG006005	div	95	erpin	-	putative DNA/RNA non-specific endonuclease G protein
Acinetobacter sp. ADP1	50083586	ACIAD0315	HBG008873	co	101	erpin	-	conserved hypothetical protein; putative signal peptide
Acinetobacter sp. ADP1	50086483	ACIAD3528	HBG164613	co	226	erpin	-	conserved hypothetical protein; putative arsenate reductase and related
Acinetobacter sp. ADP1	50084214	ACIAD1011	HBG448010	div	97	rnamotif	-	putative choline/carnitine/betaine transporter family protein
Acinetobacter sp. ADP1	50084127	ACIAD0919	HBG006235	div	97	erpin	-	hypothetical protein; putative signal peptide
Acinetobacter sp. ADP1	50085501	ACIAD2416	HBG533752	co	232	rnamotif	-	putative oxidoreductase, short-chain dehydrogenase/reductase family
Actinobacillus pleuropneumoniae L20	126208993	frdA	HBG302926	div	120	erpin	-	fumarate reductase flavoprotein subunit
Actinobacillus pleuropneumoniae L20	126207677	dus	HBG226413	co	51	erpin	-	tRNA-dihydrouridine synthase B
Actinobacillus pleuropneumoniae L20	126208005	APL_0521	HBG006560	co	8	erpin	-	phage-related minor tail protein L
Actinobacillus pleuropneumoniae L20	126208646	APL_1178	HBG283935	div	68	rnamotif	-	putative integral membrane sulfate transporter
Actinobacillus pleuropneumoniae L20	126209436	ubiE	HBG463539	div	65	rnamotif	-	Ubiquinone/menaquinone biosynthesis methyltransferase ubiE
Actinobacillus pleuropneumoniae L20	126207924	APL_0440	HBG001116	co	26	rnamotif	-	hypothetical protein
Actinobacillus pleuropneumoniae L20	126208046	afuB_2	HBG456616	co	17	erpin	-	Ferric transport system permease protein
Actinobacillus pleuropneumoniae L20	126208456	rpmE	HBG144316	div	77	rnamotif	-	50S ribosomal protein L31
Actinobacillus pleuropneumoniae L20	126208683	APL_1215	HBG543560	co	12	rnamotif	-	hypothetical ABC transporter ATP-binding protein
Actinobacillus pleuropneumoniae L20	126207518	prfC	HBG001137	div	20	rnamotif	-	peptide chain release factor 3
Actinobacillus pleuropneumoniae L20	126207646	trmU	HBG001358	co	47	erpin	-	putative tRNA (5-methylaminomethyl-2-thiouridylate)-methyltransferase
Actinobacillus pleuropneumoniae L20	126209182	rplK	HBG023340	co	50	erpin	-	50S ribosomal protein L11
Actinobacillus pleuropneumoniae L20	126209483	APL_2029	HBG290342	co	13	erpin	-	Hypothetical protein
Actinobacillus pleuropneumoniae L20	126207522	engD	HBG489518	co	8	rnamotif	-	GTP-dependent nucleic acid-binding protein EngD
Actinobacillus pleuropneumoniae L20	126208832	ccmE	HBG006353	co	6	rnamotif	-	cytochrome c-type biogenesis protein CcmE
Actinobacillus pleuropneumoniae L20	126208334	APL_0858	HBG437370	co	3	erpin	-	hypothetical protein
Actinobacillus pleuropneumoniae L20	126207491	recF	HBG091647	co	48	erpin	-	DNA replication and repair protein RecF
Actinobacillus pleuropneumoniae L20	126209100	APL_1636	HBG185516	co	31	rnamotif	-	hypothetical protein
Actinobacillus pleuropneumoniae L20	126207836	metG	HBG266382	div	27	erpin	-	methionyl-tRNA synthetase
Actinobacillus pleuropneumoniae L20	126208920	slyD	HBG464759	co	81	rnamotif	-	FKBP-type peptidyl-prolyl cis-trans isomerase SlyD
Actinobacillus pleuropneumoniae L20	126208550	trxA	HBG491141	co	21	erpin	-	thioredoxin
Actinobacillus pleuropneumoniae L20	126208313	APL_0837	HBG439642	div	32	rnamotif	-	hypothetical protein
Actinobacillus pleuropneumoniae L20	126209070	APL_1606	HBG236057	div	94	rnamotif	-	regulator of cell morphogenesis and NO signaling
Actinobacillus pleuropneumoniae L20	126207689	nusB	HBG425955	co	19	rnamotif	-	transcription antitermination protein NusB
Actinobacillus pleuropneumoniae L20	126208233	fabI	HBG533752	co	46	rnamotif	-	enoyl-[acyl-carrier-protein] reductase (NADH)
Actinobacillus pleuropneumoniae L20	126207908	cvpA	HBG278674	co	34	rnamotif	-	colicin V production protein
Actinobacillus pleuropneumoniae L20	126209126	APL_1662	HBG006356	co	60	rnamotif	-	PTS system mannose-specific EIIAB component
Actinobacillus pleuropneumoniae L20	126207743	gpt	HBG507301	div	10	rnamotif	-	xanthine phosphoribosyltransferase
Actinobacillus pleuropneumoniae L20	126208698	malP	HBG338887	co	52	erpin	-	maltodextrin phosphorylase
Actinobacillus pleuropneumoniae L20	126209065	APL_1601	HBG230304	co	74	erpin	-	hypothetical protein
Actinobacillus pleuropneumoniae L20	126209326	accB	HBG455607	co	27	rnamotif	-	Biotin carboxyl carrier protein of acetyl-CoA carboxylase (BCCP)
Actinobacillus pleuropneumoniae L20	126207888	hemA	HBG007836	div	14	rnamotif	-	glutamyl-tRNA reductase (GluTR)
Actinobacillus pleuropneumoniae L20	126209353	gph	HBG467264	co	39	erpin	-	Phosphoglycolate phosphatase (PGPase)
Actinobacillus pleuropneumoniae L20	126208461	htpG	HBG244366	div	16	rnamotif	-	chaperone protein HtpG
Actinobacillus pleuropneumoniae L20	126207699	glyA	HBG420026	co	18	rnamotif	-	glycine/serine hydroxymethyltransferase
Actinobacillus pleuropneumoniae L20	126208921	aqpZ	HBG541897	co	16	rnamotif	-	aquaporin Z
Actinobacillus pleuropneumoniae L20	126208008	APL_0524	HBG006561	co	11	erpin	-	predicted phage tail protein
Actinobacillus pleuropneumoniae L20	126209429	ddc	HBG283697	co	31	rnamotif	-	L-2,4-diaminobutyrate decarboxylase
Actinobacillus pleuropneumoniae L20	126208449	APL_0975	HBG185368	co	37	rnamotif	-	hypothetical protein
Actinobacillus pleuropneumoniae L20	126208235	rnb	HBG234796	co	13	rnamotif	-	exoribonuclease 2
Actinobacillus pleuropneumoniae L20	126207644	apbE	HBG361382	co	71	rnamotif	-	thiamine biosynthesis lipoprotein ApbE precursor
Actinobacillus pleuropneumoniae L20	126208153	sbcB	HBG000872	co	89	rnamotif	-	exodeoxyribonuclease I
Actinobacillus pleuropneumoniae L20	126207930	ykgE	HBG002469	co	51	erpin	-	putative dehydrogenase subunit
Actinobacillus pleuropneumoniae L20	126208910	afuA	HBG232658	div	89	rnamotif	-	ABC-type Fe3+ transport system, periplasmic component
Actinobacillus pleuropneumoniae L20	126209201	sfsA	HBG370431	co	15	erpin	-	sugar fermentation stimulation-like protein
Actinobacillus pleuropneumoniae L20	126209089	apuR	HBG453340	div	47	erpin	-	putative LysR-type transcriptional regulator
Actinobacillus pleuropneumoniae L20	126208165	mtfA	HBG006590	co	145	erpin	-	putative RNA 2'-O-ribose methyltransferase MtfA
Actinobacillus pleuropneumoniae L20	126208122	rbfA	HBG302075	co	7	rnamotif	-	ribosome-binding factor A
Actinobacillus pleuropneumoniae L20	126208119	APL_0637	HBG297802	co	70	erpin	-	hypothetical protein
Actinobacillus pleuropneumoniae L20	126208940	tyrS	HBG249606	co	88	erpin	-	tyrosyl-tRNA synthetase
Actinobacillus pleuropneumoniae L20	126209473	hisG	HBG009227	div	30	erpin	Histidine_operon_leader_7e-10_1,03	ATP phosphoribosyltransferase (ATP-PRTase) (ATP-PRT)
Actinobacillus pleuropneumoniae L20	126209446	fabG	HBG533752	co	6	rnamotif	-	3-oxoacyl-[acyl-carrier-protein] reductase (3-ketoacyl-acyl carrier protein reductase)
Aeromonas hydrophila subsp. hydrophila ATCC 7966	117618055	AHA_2574	HBG403501	div	34	rnamotif	-	alpha-beta superfamily hydrolase
Aeromonas hydrophila subsp. hydrophila ATCC 7966	117621099	AHA_0643	HBG343167	co	90	erpin	-	hypothetical protein
Aeromonas hydrophila subsp. hydrophila ATCC 7966	117618226	atpI	HBG007428	co	23	rnamotif	-	ATP synthase F0, I subunit
Aeromonas hydrophila subsp. hydrophila ATCC 7966	117619284	AHA_3348	HBG224572	co	31	erpin	-	hypothetical protein
Aeromonas hydrophila subsp. hydrophila ATCC 7966	117620298	AHA_2681	HBG007063	co	27	rnamotif	-	motility protein FimV
Aeromonas hydrophila subsp. hydrophila ATCC 7966	117619575	radC	HBG368766	div	31	rnamotif	-	DNA repair protein RadC
Aeromonas hydrophila subsp. hydrophila ATCC 7966	117619638	phnD	HBG041695	co	26	rnamotif	-	phosphonate ABC transporter, periplasmic phosphonate-binding protein
Aeromonas hydrophila subsp. hydrophila ATCC 7966	117621000	trpE	HBG448785	div	153	erpin	peptide_leader_-	anthranilate synthase component I
Aeromonas hydrophila subsp. hydrophila ATCC 7966	117619344	rnk	HBG343859	co	71	rnamotif	-	regulator of nucleoside diphosphate kinase
Aeromonas hydrophila subsp. hydrophila ATCC 7966	117619531	AHA_1698	HBG404736	div	172	rnamotif	-	flagellin
Aeromonas hydrophila subsp. hydrophila ATCC 7966	117621129	AHA_0907	HBG007543	co	102	rnamotif	-	hypothetical protein
Aeromonas hydrophila subsp. hydrophila ATCC 7966	117618653	AHA_0512	HBG001169	div	25	rnamotif	sORF_-	lipase
Aeromonas hydrophila subsp. hydrophila ATCC 7966	117618122	AHA_1234	HBG006687	co	90	erpin	sORF_-	hypothetical protein
Aeromonas hydrophila subsp. hydrophila ATCC 7966	117617618	AHA_3232	HBG007190	div	59	rnamotif	-	GGDEF, putative
Aeromonas hydrophila subsp. hydrophila ATCC 7966	117618616	AHA_0177	HBG529633	co	77	erpin	sORF_-	hypothetical protein
Aeromonas hydrophila subsp. hydrophila ATCC 7966	117620445	AHA_2420	HBG007007	div	25	rnamotif	-	PHA granule-associated protein
Aeromonas hydrophila subsp. hydrophila ATCC 7966	117618519	AHA_0498	HBG530048	div	28	rnamotif	-	Pab N-terminal acetyltransferase
Aeromonas hydrophila subsp. hydrophila ATCC 7966	117620899	AHA_1302	HBG541897	co	112	rnamotif	-	aquaporin Z
Aeromonas hydrophila subsp. hydrophila ATCC 7966	117617624	AHA_4192	HBG529797	co	28	erpin	-	transcriptional regulatory protein RstA
Aeromonas hydrophila subsp. hydrophila ATCC 7966	117621355	AHA_0348	HBG229434	co	39	rnamotif	-	protease II
Aeromonas hydrophila subsp. hydrophila ATCC 7966	117620320	hisG	HBG009227	co	20	erpin	Histidine_operon_leader_6e-51_0,80	ATP phosphoribosyltransferase
Aeromonas hydrophila subsp. hydrophila ATCC 7966	117620199	AHA_3018	HBG007477	co	54	erpin	peptide_leader_-	bifunctional aspartokinase/homoserine dehydrogenase I (AKI-HDI)
Aeromonas hydrophila subsp. hydrophila ATCC 7966	117621016	AHA_0210	HBG026638	co	58	erpin	-	sodium/bile acid symporter family protein
Aeromonas hydrophila subsp. hydrophila ATCC 7966	117618089	AHA_3073	HBG445710	div	98	rnamotif	-	acetoacetate metabolism regulatory protein AtoC
Aeromonas hydrophila subsp. hydrophila ATCC 7966	117618701	aspC	HBG122224	co	75	rnamotif	-	aspartate aminotransferase
Aeromonas hydrophila subsp. hydrophila ATCC 7966	117618807	AHA_4061	HBG235472	div	50	rnamotif	-	sensor histidine kinase
Aeromonas hydrophila subsp. hydrophila ATCC 7966	117619834	AHA_0349	HBG426270	co	28	rnamotif	-	trap transporter solute receptor, taxi family
Aeromonas hydrophila subsp. hydrophila ATCC 7966	117618991	AHA_2675	HBG005970	co	46	rnamotif	-	hypothetical protein
Aeromonas hydrophila subsp. hydrophila ATCC 7966	117620757	glgC-3	HBG495575	co	44	erpin	-	glucose-1-phosphate adenylyltransferase
Aeromonas hydrophila subsp. hydrophila ATCC 7966	117618185	AHA_1915	HBG006851	co	24	rnamotif	-	hypothetical protein
Aeromonas hydrophila subsp. hydrophila ATCC 7966	117618265	AHA_0905	HBG006618	div	25	rnamotif	-	sensor histidine kinase/response regulator
Aeromonas hydrophila subsp. hydrophila ATCC 7966	117620062	AHA_0137	HBG529797	co	104	erpin	-	GltR
Aeromonas hydrophila subsp. hydrophila ATCC 7966	117617709	AHA_1118	HBG309596	co	92	rnamotif	-	HcpA homolog
Aeromonas hydrophila subsp. hydrophila ATCC 7966	117620470	trpS-1	HBG003090	co	39	rnamotif	-	tryptophanyl-tRNA synthetase
Aeromonas hydrophila subsp. hydrophila ATCC 7966	117619506	AHA_3541	HBG007253	co	94	rnamotif	-	methylamine utilization protein-like protein
Aeromonas hydrophila subsp. hydrophila ATCC 7966	117617544	AHA_3598	HBG243730	div	58	erpin	-	sodium-dependent symporter family protein
Aeromonas hydrophila subsp. hydrophila ATCC 7966	4488105	rrsE	HBG217796	co	160	rnamotif	-	16S ribosomal RNA
Aeromonas hydrophila subsp. hydrophila ATCC 7966	117617984	purH	HBG236844	div	102	rnamotif	-	bifunctional purine biosynthesis protein PurH
Aeromonas hydrophila subsp. hydrophila ATCC 7966	117619964	msrA	HBG173408	div	10	rnamotif	-	methionine-S-sulfoxide reductase
Aeromonas hydrophila subsp. hydrophila ATCC 7966	117618469	AHA_2270	HBG006971	co	127	rnamotif	-	hypothetical protein
Aeromonas hydrophila subsp. hydrophila ATCC 7966	117620521	AHA_2762	HBG007087	co	46	erpin	-	formate-dependent nitrite reductase
Aeromonas hydrophila subsp. hydrophila ATCC 7966	117618819	AHA_2362	HBG178952	co	124	rnamotif	-	glyoxalase family protein
Aeromonas hydrophila subsp. hydrophila ATCC 7966	117619516	AHA_0404	HBG406420	co	65	rnamotif	-	ribonuclease G
Aeromonas hydrophila subsp. hydrophila ATCC 7966	117618561	corA	HBG404958	co	182	rnamotif	-	magnesium and cobalt transport protein CorA
Aeromonas hydrophila subsp. hydrophila ATCC 7966	117619088	AHA_0052	HBG007055	div	177	rnamotif	-	trans-2-enoyl-CoA reductase
Aeromonas hydrophila subsp. hydrophila ATCC 7966	117618073	AHA_0362	HBG539707	div	97	erpin	-	hypothetical protein
Aeromonas hydrophila subsp. hydrophila ATCC 7966	117618826	AHA_0772	HBG281566	co	17	erpin	-	acetyltransferase, GNAT family
Aeromonas hydrophila subsp. hydrophila ATCC 7966	117620417	AHA_0852	HBG453340	div	15	rnamotif	-	transcriptional regulator, LysR family
Aeromonas hydrophila subsp. hydrophila ATCC 7966	117617652	AHA_1713	HBG032742	co	14	rnamotif	-	multidrug resistance protein D
Aeromonas hydrophila subsp. hydrophila ATCC 7966	117621040	AHA_3523	HBG149908	div	36	rnamotif	-	PAP2 family protein
Aeromonas hydrophila subsp. hydrophila ATCC 7966	117619960	pyrB	HBG258034	co	27	erpin	-	aspartate carbamoyltransferase
Aeromonas hydrophila subsp. hydrophila ATCC 7966	117618405	AHA_3981	HBG007352	co	205	rnamotif	-	hypothetical protein
Aeromonas hydrophila subsp. hydrophila ATCC 7966	117617812	AHA_3658	HBG528138	div	24	rnamotif	-	periplasmic murein peptide-binding protein
Aeromonas hydrophila subsp. hydrophila ATCC 7966	117620037	AHA_2715	HBG517301	co	118	rnamotif	-	putative ATP-dependent RNA helicase RhlE
Aeromonas hydrophila subsp. hydrophila ATCC 7966	117621384	AHA_2646	HBG517301	co	4	rnamotif	-	ATP-dependent RNA helicase
Aeromonas hydrophila subsp. hydrophila ATCC 7966	117621427	AHA_0055	HBG144422	co	10	rnamotif	-	hypothetical protein
Aeromonas hydrophila subsp. hydrophila ATCC 7966	117618208	AHA_0245	HBG408326	div	63	rnamotif	-	omega-amino acid--pyruvate aminotransferase
Aeromonas hydrophila subsp. hydrophila ATCC 7966	117618139	ppiD	HBG098705	co	36	erpin	-	peptidylprolyl cis-trans isomerase D
Aeromonas hydrophila subsp. hydrophila ATCC 7966	117619838	AHA_2629	HBG007055	div	34	rnamotif	-	trans-2-enoyl-CoA reductase
Aeromonas hydrophila subsp. hydrophila ATCC 7966	117619019	AHA_0599	HBG007479	co	63	rnamotif	-	hypothetical protein
Aeromonas hydrophila subsp. hydrophila ATCC 7966	117618649	AHA_0497	HBG007450	div	10	rnamotif	-	hypothetical protein
Aeromonas hydrophila subsp. hydrophila ATCC 7966	117618525	AHA_3201	HBG007180	div	8	rnamotif	-	hypothetical protein
Aeromonas hydrophila subsp. hydrophila ATCC 7966	117621182	AHA_0502	HBG007451	div	75	rnamotif	-	hypothetical protein
Aeromonas hydrophila subsp. hydrophila ATCC 7966	117620406	AHA_0615	HBG007484	div	53	rnamotif	-	hypothetical protein
Aeromonas hydrophila subsp. hydrophila ATCC 7966	117620163	recC	HBG173276	co	96	rnamotif	-	exodeoxyribonuclease V, gamma subunit
Aeromonas hydrophila subsp. hydrophila ATCC 7966	117619305	AHA_4058	HBG290520	div	22	rnamotif	-	chloride channel protein EriC
Aeromonas hydrophila subsp. hydrophila ATCC 7966	117618309	AHA_1111	HBG006390	co	113	rnamotif	-	hybrid cluster protein
Aeromonas hydrophila subsp. hydrophila ATCC 7966	117620705	AHA_3034	HBG284310	div	38	rnamotif	-	conserved hypothetical protein, putative
Aeromonas hydrophila subsp. hydrophila ATCC 7966	117618440	AHA_0361	HBG423391	div	129	erpin	sORF_-	HTH-type transcriptional regulator YidZ
Aeromonas hydrophila subsp. hydrophila ATCC 7966	117618530	pheA	HBG411300	div	35	rnamotif	peptide_leader_-	chorismate mutase/prephenate dehydratase
Aeromonas hydrophila subsp. hydrophila ATCC 7966	117618088	rpsT	HBG415562	div	83	rnamotif	-	ribosomal protein S20
Aeromonas hydrophila subsp. hydrophila ATCC 7966	117621474	AHA_2807	HBG166538	co	46	rnamotif	-	homocysteine S-methyltransferase
Aeromonas hydrophila subsp. hydrophila ATCC 7966	117619111	AHA_1609	HBG000102	co	31	rnamotif	-	S-adenosyl-L-homocysteine hydrolase, NAD binding domain, putative
Aeromonas hydrophila subsp. hydrophila ATCC 7966	117619615	dapA-2	HBG370502	div	30	erpin	-	dihydrodipicolinate synthase
Aeromonas hydrophila subsp. hydrophila ATCC 7966	117620953	AHA_1154	HBG006376	co	40	erpin	-	lysine decarboxylase family protein
Aeromonas hydrophila subsp. hydrophila ATCC 7966	117620378	nqrA	HBG006384	co	174	rnamotif	-	NADH:ubiquinone oxidoreductase, Na(+)-translocating, A subunit
Aeromonas hydrophila subsp. hydrophila ATCC 7966	117617549	tauA	HBG167490	co	171	rnamotif	-	taurine ABC transporter, periplasmic binding protein
Aeromonas hydrophila subsp. hydrophila ATCC 7966	117621134	fbp	HBG000332	div	50	rnamotif	-	fructose-1,6-bisphosphatase
Aeromonas hydrophila subsp. hydrophila ATCC 7966	117621061	AHA_2081	HBG461048	co	9	rnamotif	-	3-hydroxybutyryl-CoA dehydratase
Aeromonas hydrophila subsp. hydrophila ATCC 7966	117620786	AHA_1562	HBG174198	co	11	rnamotif	-	NAD dependent epimerase/dehydratase family protein
Aeromonas hydrophila subsp. hydrophila ATCC 7966	117620849	nrdR	HBG000806	co	12	rnamotif	-	transcriptional regulator, NrdR family
Aeromonas hydrophila subsp. hydrophila ATCC 7966	117618754	AHA_2656	HBG100821	co	13	erpin	-	transcriptional regulator
Aeromonas hydrophila subsp. hydrophila ATCC 7966	117618635	AHA_1643	HBG409485	co	164	erpin	-	transporter, major facilitator family
Aeromonas hydrophila subsp. hydrophila ATCC 7966	117617652	AHA_1713	HBG032742	co	86	rnamotif	-	multidrug resistance protein D
Aeromonas hydrophila subsp. hydrophila ATCC 7966	117619616	AHA_3471	HBG007237	div	17	rnamotif	-	immune inhibitor A
Aeromonas hydrophila subsp. hydrophila ATCC 7966	117621327	AHA_3414	HBG365180	div	51	erpin	-	nitrate reductase
Aeromonas hydrophila subsp. hydrophila ATCC 7966	117619764	clpB	HBG229122	co	11	rnamotif	-	ATP-dependent chaperone protein ClpB
Aeromonas hydrophila subsp. hydrophila ATCC 7966	117620673	AHA_3950	HBG007342	div	47	rnamotif	-	putative acetyltransferase
Aeromonas hydrophila subsp. hydrophila ATCC 7966	117620123	AHA_2281	HBG006975	co	19	erpin	-	hypothetical protein
Aeromonas hydrophila subsp. hydrophila ATCC 7966	117618742	rpoH	HBG407336	co	151	rnamotif	-	alternative sigma factor RpoH
Aeromonas hydrophila subsp. hydrophila ATCC 7966	117619606	AHA_1163	HBG436563	div	66	rnamotif	-	hypothetical protein
Agrobacterium tumefaciens str. C58	15889655	AGR_C_4325	HBG428870	div	25	rnamotif	-	hypothetical protein
Agrobacterium tumefaciens str. C58	15888965	AGR_C_3052	HBG179228	div	37	rnamotif	-	NAD(+) synthase
Agrobacterium tumefaciens str. C58	15889171	AGR_C_3433	HBG416344	co	57	erpin	-	hypothetical protein
Agrobacterium tumefaciens str. C58	15888155	AGR_C_1491	HBG009256	div	56	rnamotif	-	hypothetical protein
Agrobacterium tumefaciens str. C58	15888665	AGR_C_2471	na	div	19	rnamotif	-	hypothetical protein
Agrobacterium tumefaciens str. C58	15887499	AGR_C_235	HBG008721	co	58	rnamotif	-	hypothetical protein
Agrobacterium tumefaciens str. C58	3245004	AGR_C_t29	HBG531070	co	80	erpin	-	AGR_C_t29
Agrobacterium tumefaciens str. C58	15888054	AGR_C_1285	HBG404958	co	21	rnamotif	-	hypothetical protein
Agrobacterium tumefaciens str. C58	15889339	AGR_C_3718	HBG257711	co	1	rnamotif	-	hypothetical protein
Agrobacterium tumefaciens str. C58	16119679	AGR_pAT_662	HBG008556	co	5	rnamotif	-	hypothetical protein
Agrobacterium tumefaciens str. C58	15890814	AGR_L_1379	HBG009363	div	51	erpin	-	hypothetical protein
Agrobacterium tumefaciens str. C58	15888364	AGR_C_1880	HBG075305	co	243	erpin	sORF_-	hypothetical protein
Agrobacterium tumefaciens str. C58	15891722	AGR_L_3209	HBG292026	co	95	rnamotif	-	hypothetical protein
Agrobacterium tumefaciens str. C58	15888700	AGR_C_2539	HBG481547	co	42	rnamotif	-	30S ribosomal protein S2
Agrobacterium tumefaciens str. C58	16119677	AGR_pAT_660	HBG128038	co	65	rnamotif	-	hypothetical protein
Agrobacterium tumefaciens str. C58	15890932	AGR_L_1629	HBG126821	co	25	rnamotif	-	hypothetical protein
Agrobacterium tumefaciens str. C58	15888363	AGR_C_1879	na	div	33	erpin	-	hypothetical protein
Agrobacterium tumefaciens str. C58	15889723	AGR_C_4453	HBG398734	co	7	rnamotif	-	hypothetical protein
Agrobacterium tumefaciens str. C58	15891182	AGR_L_2136	HBG366866	div	9	erpin	-	hypothetical protein
Agrobacterium tumefaciens str. C58	15889350	AGR_C_3736	HBG095350	div	147	rnamotif	-	hypothetical protein
Agrobacterium tumefaciens str. C58	15887618	AGR_C_460	HBG009080	div	25	rnamotif	-	hypothetical protein
Agrobacterium tumefaciens str. C58	15888271	AGR_C_1698	HBG006057	div	59	rnamotif	-	hypothetical protein
Agrobacterium tumefaciens str. C58	15887769	AGR_C_740	HBG501916	co	10	erpin	-	hypothetical protein
Agrobacterium tumefaciens str. C58	15891103	AGR_L_1978	HBG009802	co	161	rnamotif	-	hypothetical protein
Agrobacterium tumefaciens str. C58	15891287	AGR_L_2355	HBG009740	co	19	rnamotif	-	hypothetical protein
Agrobacterium tumefaciens str. C58	15889394	AGR_C_3831	HBG287229	co	82	rnamotif	-	hypothetical protein
Agrobacterium tumefaciens str. C58	15888403	AGR_C_1958	HBG008624	co	179	erpin	sORF_-	hypothetical protein
Agrobacterium tumefaciens str. C58	15891914	AGR_L_3579	HBG408467	co	121	rnamotif	-	hypothetical protein
Agrobacterium tumefaciens str. C58	15889742	AGR_C_4488	HBG464310	co	236	erpin	-	hypothetical protein
Agrobacterium tumefaciens str. C58	15889589	AGR_C_4208	HBG453340	co	91	rnamotif	-	hypothetical protein
Agrobacterium tumefaciens str. C58	15889400	AGR_C_3843	HBG008919	co	85	rnamotif	-	hypothetical protein
Agrobacterium tumefaciens str. C58	15890444	AGR_L_652	HBG094965	div	19	rnamotif	-	hypothetical protein
Agrobacterium tumefaciens str. C58	15889189	AGR_C_3467	HBG000158	div	26	rnamotif	-	nicotinate-nucleotide--dimethylbenzimidazolephosphoribosyltransferase
Agrobacterium tumefaciens str. C58	15890221	AGR_L_222	HBG009530	co	29	rnamotif	-	hypothetical protein
Agrobacterium tumefaciens str. C58	15888973	AGR_C_3067	HBG008798	div	156	erpin	-	hypothetical protein
Agrobacterium tumefaciens str. C58	15890556	AGR_L_882	HBG022768	co	44	erpin	-	replicative DNA helicase
Agrobacterium tumefaciens str. C58	15891243	AGR_L_2266	HBG094802	co	26	rnamotif	-	hypothetical protein
Agrobacterium tumefaciens str. C58	16119803	AGR_pTi_25	HBG009901	div	97	rnamotif	-	hypothetical protein
Agrobacterium tumefaciens str. C58	15891508	AGR_L_2796	HBG075969	co	145	rnamotif	-	hypothetical protein
Agrobacterium tumefaciens str. C58	16119679	AGR_pAT_662	HBG008556	co	15	rnamotif	-	hypothetical protein
Agrobacterium tumefaciens str. C58	16119745	AGR_pAT_766	HBG008585	co	149	rnamotif	-	hypothetical protein
Agrobacterium tumefaciens str. C58	15891868	AGR_L_3498	HBG009709	div	55	rnamotif	-	hypothetical protein
Agrobacterium tumefaciens str. C58	15891214	AGR_L_2198	HBG422187	div	45	rnamotif	-	hypothetical protein
Agrobacterium tumefaciens str. C58	15889958	AGR_C_4902	HBG543560	co	32	erpin	-	hypothetical protein
Agrobacterium tumefaciens str. C58	16119614	AGR_pAT_559	HBG094028	div	65	rnamotif	-	hypothetical protein
Agrobacterium tumefaciens str. C58	15889665	AGR_C_4344	HBG463095	co	7	erpin	-	hypothetical protein
Agrobacterium tumefaciens str. C58	15889504	AGR_C_4051	HBG008960	co	26	erpin	-	hypothetical protein
Agrobacterium tumefaciens str. C58	15889023	AGR_C_3153	HBG008812	co	88	rnamotif	-	hypothetical protein
Agrobacterium tumefaciens str. C58	15888561	AGR_C_2265	HBG450945	div	59	rnamotif	-	hypothetical protein
Agrobacterium tumefaciens str. C58	15889117	AGR_C_3330	na	div	84	rnamotif	-	hypothetical protein
Agrobacterium tumefaciens str. C58	15888829	AGR_C_2770	HBG008750	div	144	rnamotif	-	hypothetical protein
Agrobacterium tumefaciens str. C58	15888126	AGR_C_1431	HBG010834	co	118	rnamotif	sORF_-	hypothetical protein
Agrobacterium tumefaciens str. C58	15888502	AGR_C_2155	HBG008651	co	109	erpin	-	hypothetical protein
Agrobacterium tumefaciens str. C58	15888493	AGR_C_2138	HBG235028	co	69	rnamotif	-	hypothetical protein
Agrobacterium tumefaciens str. C58	15891017	AGR_L_1801	HBG000730	div	6	rnamotif	-	hypothetical protein
Agrobacterium tumefaciens str. C58	15888590	AGR_C_2329	HBG351191	co	146	erpin	-	hypothetical protein
Agrobacterium tumefaciens str. C58	15887516	AGR_C_264	HBG423378	co	76	rnamotif	-	hypothetical protein
Agrobacterium tumefaciens str. C58	15890886	AGR_L_1535	HBG000376	co	5	rnamotif	-	hypothetical protein
Agrobacterium tumefaciens str. C58	15888156	AGR_C_1494	HBG009257	co	180	rnamotif	-	hypothetical protein
Agrobacterium tumefaciens str. C58	15888254	AGR_C_1669	HBG185468	co	190	rnamotif	-	hypothetical protein
Agrobacterium tumefaciens str. C58	15887790	AGR_C_782	HBG287379	div	98	rnamotif	-	hypothetical protein
Agrobacterium tumefaciens str. C58	15887639	AGR_C_498	HBG534308	co	207	rnamotif	-	hypothetical protein
Agrobacterium tumefaciens str. C58	15889019	AGR_C_3147	HBG224456	div	44	rnamotif	-	deoxyguanosinetriphosphate triphosphohydrolase-like protein
Agrobacterium tumefaciens str. C58	15888284	AGR_C_1725	HBG111346	div	63	rnamotif	-	hypothetical protein
Agrobacterium tumefaciens str. C58	15889097	AGR_C_3299	HBG402099	div	46	rnamotif	-	hypothetical protein
Agrobacterium tumefaciens str. C58	15888146	AGR_C_1470	HBG001677	div	21	rnamotif	-	pyruvate phosphate dikinase
Agrobacterium tumefaciens str. C58	15889983	AGR_C_4955	HBG095565	co	189	erpin	-	hypothetical protein
Agrobacterium tumefaciens str. C58	15891403	AGR_L_2587	HBG416247	co	14	rnamotif	-	hypothetical protein
Agrobacterium tumefaciens str. C58	15888089	AGR_C_1354	HBG199391	co	39	rnamotif	-	hypothetical protein
Agrobacterium tumefaciens str. C58	15891350	AGR_L_2474	HBG218347	div	53	rnamotif	-	hypothetical protein
Alcanivorax borkumensis SK2	110835306	ABO_2445	HBG031739	div	13	rnamotif	-	hypothetical protein
Alcanivorax borkumensis SK2	110835523	ABO_2662	HBG398103	co	149	rnamotif	-	acyl-CoA dehydrogenase
Alcanivorax borkumensis SK2	110833299	ABO_0438	HBG532497	co	125	erpin	-	oxidoreductase
Alcanivorax borkumensis SK2	110832930	ABO_0069	HBG224016	co	14	erpin	-	hypothetical protein
Alcanivorax borkumensis SK2	110835380	ABO_2519	HBG529797	div	138	rnamotif	-	response regulator
Alcanivorax borkumensis SK2	110835492	mtdA	HBG439642	co	10	rnamotif	-	Multidrug transporter mdtA
Alcanivorax borkumensis SK2	110833100	ABO_0239	HBG000368	div	24	rnamotif	-	Uncharacterized iron-regulated protein
Alcanivorax borkumensis SK2	110835304	ABO_2443	HBG010292	co	61	rnamotif	-	hypothetical protein
Alcanivorax borkumensis SK2	110833423	ABO_0562	HBG000002	co	55	rnamotif	-	histidinol dehydrogenase
Alcanivorax borkumensis SK2	110833820	ABO_0959	HBG533752	co	7	rnamotif	-	oxidoreductase
Alcanivorax borkumensis SK2	110833598	ABO_0737	HBG411641	div	41	rnamotif	-	ParA family protein
Alcanivorax borkumensis SK2	110835264	gpmA	HBG305086	div	74	rnamotif	-	phosphoglycerate mutase
Alcanivorax borkumensis SK2	110834291	ABO_1430	HBG224006	co	7	erpin	-	hypothetical protein
Alcanivorax borkumensis SK2	110833076	rpmB	HBG187568	co	91	rnamotif	-	ribosomal protein L28
Alcanivorax borkumensis SK2	110833297	ABO_0436	HBG502488	div	22	rnamotif	-	hydrolase, alpha/beta fold family
Alcanivorax borkumensis SK2	110834143	icdA	HBG435977	co	128	rnamotif	-	isocitrate dehydrogenase (NADP-dependent)
Alcanivorax borkumensis SK2	110833483	aceE	HBG389171	co	53	rnamotif	-	pyruvate dehydrogenase, E1 component
Alcanivorax borkumensis SK2	110833178	carA	HBG357096	co	45	erpin	-	carbamoyl-phosphate synthase, small subunit
Alcanivorax borkumensis SK2	110834195	ABO_1334	HBG064664	div	10	rnamotif	-	hypothetical protein
Alcanivorax borkumensis SK2	110834457	ABO_1596	HBG101232	co	58	rnamotif	-	hypothetical protein
Alcanivorax borkumensis SK2	110835299	ABO_2438	HBG460400	div	58	rnamotif	-	transcriptional regulator, putative
Alcanivorax borkumensis SK2	110834611	serC	HBG288670	co	39	erpin	-	phosphoserine aminotransferase
Alcanivorax borkumensis SK2	110835187	rnk	HBG343859	div	9	rnamotif	-	nucleoside diphosphate kinase regulator
Alcanivorax borkumensis SK2	110833552	ABO_0691	HBG273136	co	183	rnamotif	-	hypothetical protein
Alcanivorax borkumensis SK2	110834702	infC	HBG142539	div	2	rnamotif	-	Translation initiation factor IF-3
Alcanivorax borkumensis SK2	110835187	rnk	HBG343859	div	98	rnamotif	-	nucleoside diphosphate kinase regulator
Alcanivorax borkumensis SK2	110835468	ABO_2607	HBG010343	co	11	rnamotif	-	hypothetical protein
Alcanivorax borkumensis SK2	110833035	ABO_0174	HBG004735	co	23	rnamotif	-	hypothetical protein
Alcanivorax borkumensis SK2	110835547	gtrA	HBG423744	div	14	rnamotif	-	TRAP-type transport system, small permease component
Alcanivorax borkumensis SK2	110835446	ABO_2585	HBG000916	co	7	rnamotif	-	fatty acid desaturase, putative
Alcanivorax borkumensis SK2	110834190	pntA	HBG020907	co	15	rnamotif	-	pyridine nucleotide transhydrogenase A subunit.
Alcanivorax borkumensis SK2	110833170	fur	HBG399386	div	29	rnamotif	-	transcriptional regulator Fur
Alcanivorax borkumensis SK2	75910047	Ava_3843	HBG041495	div	247	erpin	sORF_-	Nuclear transport factor 2
Alcanivorax borkumensis SK2	110833257	rpsJ	HBG236852	div	82	rnamotif	-	30S ribosomal protein S10
Alcanivorax borkumensis SK2	110833241	rpsL	HBG046904	co	26	rnamotif	-	30S ribosomal protein S12.
Alcanivorax borkumensis SK2	110832916	ABO_0055	HBG005707	co	6	rnamotif	-	acyltransferase
Alcanivorax borkumensis SK2	110832903	ABO_0042	HBG010401	div	10	rnamotif	-	phosphotransferase family protein
Alcanivorax borkumensis SK2	110833356	pepA	HBG536105	div	9	rnamotif	-	leucyl aminopeptidase
Alcanivorax borkumensis SK2	110833357	ABO_0496	HBG265198	div	36	rnamotif	-	hypothetical protein
Alcanivorax borkumensis SK2	110833947	nirB	HBG213238	div	141	rnamotif	-	nitrite reductase [NAD(P)H]
Alcanivorax borkumensis SK2	110834913	cca	HBG001176	div	134	erpin	-	tRNA cytidylyltransferase
Alcanivorax borkumensis SK2	110833938	tatD	HBG305823	co	66	erpin	-	deoxyribonuclease, TatD family
Alcanivorax borkumensis SK2	110834894	ABO_2033	HBG534082	co	16	rnamotif	-	SurF1 Family protein, putative
Alcanivorax borkumensis SK2	110832915	ABO_0054	HBG436674	co	44	rnamotif	-	transcriptional regulator, TetR family
Alcanivorax borkumensis SK2	75910049	Ava_3845	HBG041497	div	266	erpin	sORF_-	Glycosyl transferase, family 39
Alcanivorax borkumensis SK2	110833671	ABO_0810	HBG265172	div	78	rnamotif	-	hypothetical protein
Alcanivorax borkumensis SK2	110835005	ABO_2144	HBG249630	co	2	rnamotif	-	hypothetical protein
Alcanivorax borkumensis SK2	110835567	alkS	HBG010370	div	73	rnamotif	-	alkB1GHJ regulator
Alcanivorax borkumensis SK2	75910782	Ava_4586	HBG041811	co	166	rnamotif	sORF_-	hypothetical protein
Alcanivorax borkumensis SK2	110834591	ABO_1730	HBG220794	div	41	rnamotif	-	hypothetical protein
Alcanivorax borkumensis SK2	110834511	ABO_1650	HBG232571	co	85	rnamotif	-	hypothetical protein
Alcanivorax borkumensis SK2	110835150	ABO_2289	HBG055286	co	82	erpin	-	hypothetical protein
Alcanivorax borkumensis SK2	110834726	ABO_1865	HBG049656	div	79	rnamotif	-	permease component of ABC transporter for Fe-S cluster assmb
Alcanivorax borkumensis SK2	110834164	cstA	HBG006342	div	5	rnamotif	-	carbon starvation protein CstA
Alcanivorax borkumensis SK2	110833136	pckA	HBG006603	co	163	rnamotif	-	phosphoenolpyruvate carboxylase
Alcanivorax borkumensis SK2	110833378	rplY	HBG392570	co	52	rnamotif	-	50S ribosomal protein L25
Alcanivorax borkumensis SK2	110835298	leuA	HBG000329	div	10	rnamotif	-	2-isopropylmalate synthase
Alcanivorax borkumensis SK2	110833125	ABO_0264	HBG095374	co	51	erpin	-	S1 RNA binding domain protein
Alcanivorax borkumensis SK2	110833402	mgtE	HBG368511	co	287	erpin	-	magnesium transporter
Alcanivorax borkumensis SK2	110833024	rubA	HBG232156	div	82	rnamotif	-	rubredoxin
Alkalilimnicola ehrlichei MLHE-1	114319824	Mlg_0663	HBG262782	co	49	rnamotif	-	DegT/DnrJ/EryC1/StrS aminotransferase
Alkalilimnicola ehrlichei MLHE-1	114320221	Mlg_1062	HBG432228	co	150	rnamotif	-	phage transcriptional regulator, AlpA
Alkalilimnicola ehrlichei MLHE-1	114320384	Mlg_1228	HBG051944	co	19	rnamotif	-	3-isopropylmalate dehydratase, large subunit
Alkalilimnicola ehrlichei MLHE-1	114320134	Mlg_0974	HBG413807	div	138	rnamotif	-	flagellar basal body-associated protein FliL
Alkalilimnicola ehrlichei MLHE-1	114321827	Mlg_2680	HBG236277	co	61	rnamotif	-	beta-lactamase-like protein
Alkalilimnicola ehrlichei MLHE-1	114321562	Mlg_2415	HBG464759	div	17	rnamotif	-	peptidylprolyl isomerase, FKBP-type
Alkalilimnicola ehrlichei MLHE-1	114321209	Mlg_2060	HBG010872	div	107	rnamotif	-	hypothetical protein
Alkalilimnicola ehrlichei MLHE-1	114319268	Mlg_0104	HBG010556	co	119	rnamotif	-	hypothetical protein
Alkalilimnicola ehrlichei MLHE-1	114319395	Mlg_0233	HBG010924	co	28	rnamotif	-	hypothetical protein
Alkalilimnicola ehrlichei MLHE-1	114320962	Mlg_1811	HBG457900	div	29	rnamotif	-	glutamyl-tRNA synthetase
Alkalilimnicola ehrlichei MLHE-1	114319797	Mlg_0636	HBG448561	div	59	rnamotif	-	Auxin Efflux Carrier
Alkalilimnicola ehrlichei MLHE-1	114320093	Mlg_0932	HBG426375	co	25	rnamotif	-	integration host factor, beta subunit
Alkalilimnicola ehrlichei MLHE-1	114319806	Mlg_0645	HBG011156	co	9	rnamotif	-	hypothetical protein
Alkalilimnicola ehrlichei MLHE-1	114320949	Mlg_1798	HBG010810	div	70	rnamotif	-	putative transposase
Alkalilimnicola ehrlichei MLHE-1	4270367	Mlg_R0022	HBG505394	div	38	rnamotif	-	Mlg_R0022
Alkalilimnicola ehrlichei MLHE-1	114320856	Mlg_1703	HBG400018	co	20	erpin	-	nitrate transporter
Alkalilimnicola ehrlichei MLHE-1	114321391	Mlg_2242	HBG211133	co	108	erpin	-	ribosomal protein L13
Alkalilimnicola ehrlichei MLHE-1	114320611	Mlg_1455	HBG010686	co	38	erpin	-	OmpA/MotB domain protein
Alkalilimnicola ehrlichei MLHE-1	114319783	Mlg_0622	HBG448561	div	42	rnamotif	-	Auxin Efflux Carrier
Alkalilimnicola ehrlichei MLHE-1	114320176	Mlg_1016	HBG049690	div	44	rnamotif	-	GMP synthase, large subunit
Alkalilimnicola ehrlichei MLHE-1	114320200	Mlg_1040	HBG536747	div	112	rnamotif	-	Glyoxalase/bleomycin resistance protein/dioxygenase
Alkalilimnicola ehrlichei MLHE-1	114321706	Mlg_2559	HBG011010	co	23	erpin	-	hypothetical protein
Alkalilimnicola ehrlichei MLHE-1	114319272	Mlg_0108	HBG010578	div	67	rnamotif	-	PEP motif putative anchor-like protein
Alkalilimnicola ehrlichei MLHE-1	114321149	Mlg_2000	HBG010851	div	97	rnamotif	-	hypothetical protein
Alkalilimnicola ehrlichei MLHE-1	114319244	Mlg_0080	HBG278851	div	101	rnamotif	-	nitrogen regulatory protein P-II
Anabaena variabilis ATCC 29413	75907894	Ava_1672	HBG040529	co	84	rnamotif	-	TonB-dependent receptor
Anabaena variabilis ATCC 29413	75907844	Ava_1622	HBG524837	co	32	erpin	-	ABC transporter-like
Anabaena variabilis ATCC 29413	75907580	Ava_1357	HBG507510	co	8	erpin	-	Protein of unknown function DUF820
Anabaena variabilis ATCC 29413	75908066	Ava_1845	HBG040589	co	36	rnamotif	-	hypothetical protein
Anabaena variabilis ATCC 29413	75907292	Ava_1069	HBG260988	div	50	rnamotif	-	Na+/H+ antiporter
Anabaena variabilis ATCC 29413	75910778	Ava_4582	HBG041810	div	211	rnamotif	-	hypothetical protein
Anabaena variabilis ATCC 29413	75908787	Ava_2573	HBG040912	co	264	erpin	-	hypothetical protein
Anabaena variabilis ATCC 29413	75909962	Ava_3758	HBG041463	div	193	erpin	-	hypothetical protein
Anabaena variabilis ATCC 29413	75910054	Ava_3850	HBG534315	div	41	rnamotif	-	Periplasmic Sensor Signal Transduction Histidine Kinase
Anabaena variabilis ATCC 29413	75907967	Ava_1746	HBG426447	co	67	erpin	-	NADH dehydrogenase subunit L
Anabaena variabilis ATCC 29413	75907997	Ava_1776	HBG297281	co	14	rnamotif	-	UDP-N-acetylglucosamine pyrophosphorylase
Anabaena variabilis ATCC 29413	75908281	tsf	HBG011746	co	124	rnamotif	-	elongation factor Ts
Anabaena variabilis ATCC 29413	75907438	Ava_1215	HBG463474	co	122	rnamotif	-	hypothetical protein
Anabaena variabilis ATCC 29413	75908162	Ava_1941	HBG543560	div	81	rnamotif	-	ABC transporter, transmembrane region
Anabaena variabilis ATCC 29413	75911066	Ava_4870	HBG212814	div	106	rnamotif	-	Transcriptional regulator/antitoxin, MazE
Anabaena variabilis ATCC 29413	75908092	Ava_1871	HBG297802	co	7	erpin	-	hypothetical protein
Anabaena variabilis ATCC 29413	75907102	Ava_0879	HBG287617	co	18	rnamotif	-	hypothetical protein
Anabaena variabilis ATCC 29413	75907368	Ava_1145	HBG040292	div	86	erpin	-	hypothetical protein
Anabaena variabilis ATCC 29413	75906601	Ava_0376	HBG432644	div	137	rnamotif	-	type II secretion system protein E
Anabaena variabilis ATCC 29413	3680966	tRNA-Met2	na	co	114	rnamotif	-	tRNA-Met2
Anabaena variabilis ATCC 29413	75909253	pfkA	HBG064675	co	155	erpin	-	6-phosphofructokinase
Anabaena variabilis ATCC 29413	75908974	Ava_2762	HBG000849	co	33	rnamotif	-	glycine dehydrogenase
Anabaena variabilis ATCC 29413	75909413	Ava_3206	HBG421010	co	163	rnamotif	-	6-phosphogluconate dehydrogenase, NAD-binding
Anabaena variabilis ATCC 29413	75909042	Ava_2830	HBG543560	co	52	rnamotif	-	ABC transporter-like
Anabaena variabilis ATCC 29413	75909971	Ava_3767	HBG421552	co	50	rnamotif	-	Heme oxygenase
Anabaena variabilis ATCC 29413	75909036	Ava_2824	HBG451934	div	69	erpin	-	cobalamin synthase
Anabaena variabilis ATCC 29413	75908996	Ava_2784	HBG266905	co	166	rnamotif	-	peptide chain release factor 2
Anabaena variabilis ATCC 29413	75907178	Ava_0955	HBG042210	co	263	erpin	-	hypothetical protein
Anabaena variabilis ATCC 29413	75812683	Ava_C0022	HBG460549	co	47	rnamotif	-	IS891/IS1136/IS1341 transposase
Anabaena variabilis ATCC 29413	75812388	Ava_B0106	HBG491941	div	47	rnamotif	-	ATPase, E1-E2 type
Anabaena variabilis ATCC 29413	75909815	Ava_3610	HBG041535	div	68	rnamotif	-	Mo-dependent nitrogenase-like
Anabaena variabilis ATCC 29413	75907088	Ava_0865	HBG042173	co	112	rnamotif	-	hypothetical protein
Anabaena variabilis ATCC 29413	75908125	Ava_1904	HBG491941	co	27	rnamotif	-	Magnesium-translocating P-type ATPase
Anabaena variabilis ATCC 29413	75908768	rplJ	HBG369991	co	62	erpin	Ribosomal_protein_L10_leader_6e-90_1,00	50S ribosomal protein L10
Anabaena variabilis ATCC 29413	75907695	Ava_1473	HBG040424	co	142	rnamotif	-	Transglutaminase-like
Anabaena variabilis ATCC 29413	75909521	Ava_3315	HBG041264	co	197	rnamotif	-	hypothetical protein
Anabaena variabilis ATCC 29413	75907145	Ava_0922	HBG272377	co	5	rnamotif	-	hypothetical protein
Anabaena variabilis ATCC 29413	75907157	Ava_0934	HBG042202	div	35	rnamotif	-	Phosphoglycerate/bisphosphoglycerate mutase
Anabaena variabilis ATCC 29413	75908977	Ava_2765	HBG249682	co	59	rnamotif	-	hypothetical protein
Anabaena variabilis ATCC 29413	75906630	Ava_0405	HBG399386	div	47	erpin	-	Ferric uptake regulator (FUR) family
Anabaena variabilis ATCC 29413	75906695	Ava_0472	HBG040286	div	51	rnamotif	-	hypothetical protein
Anabaena variabilis ATCC 29413	75907360	Ava_1137	HBG040263	co	65	erpin	RNaseP_bact_a	Histidine kinase, HAMP region
Anabaena variabilis ATCC 29413	75908674	Ava_2460	HBG387525	div	130	rnamotif	-	Photosystem II reaction centre protein PsbA/D1
Anabaena variabilis ATCC 29413	75906910	Ava_0687	HBG299420	co	121	rnamotif	-	ABC-2
Anabaena variabilis ATCC 29413	75812410	Ava_B0128	HBG042284	div	65	erpin	-	hypothetical protein
Anabaena variabilis ATCC 29413	75906560	Ava_0335	HBG041287	div	236	rnamotif	-	cyanophycin synthetase
Anabaena variabilis ATCC 29413	75908111	Ava_1890	HBG458321	co	98	erpin	-	Mutator MutT
Anabaena variabilis ATCC 29413	75910696	Ava_4499	HBG041780	co	133	rnamotif	-	hypothetical protein
Anabaena variabilis ATCC 29413	75812560	Ava_B0279	HBG042365	co	263	erpin	-	hypothetical protein
Anabaena variabilis ATCC 29413	75909137	Ava_2927	HBG041064	co	51	rnamotif	-	CpcD phycobilisome linker-like
Anabaena variabilis ATCC 29413	75910189	Ava_3985	HBG041566	co	21	erpin	-	Short-chain dehydrogenase/reductase SDR
Anabaena variabilis ATCC 29413	75911075	Ava_4879	HBG041946	co	33	rnamotif	-	hypothetical protein
Anabaena variabilis ATCC 29413	75911209	Ava_5013	HBG042010	co	95	erpin	-	hypothetical protein
Anabaena variabilis ATCC 29413	75909691	Ava_3485	HBG409912	co	116	erpin	-	D-fructose-6-phosphate amidotransferase
Anabaena variabilis ATCC 29413	75906968	Ava_0745	HBG040246	co	66	rnamotif	-	hypothetical protein
Anabaena variabilis ATCC 29413	75909522	Ava_3316	HBG041265	co	33	erpin	-	fdxN element excision controlling factor XisH
Anabaena variabilis ATCC 29413	75909945	Ava_3741	HBG000122	div	164	rnamotif	-	Twin-arginine translocation pathway signal
Anabaena variabilis ATCC 29413	75910852	Ava_4656	HBG041841	div	138	rnamotif	-	Prevent-host-death protein
Anabaena variabilis ATCC 29413	75907827	Ava_1605	HBG040286	co	60	rnamotif	-	hypothetical protein
Anabaena variabilis ATCC 29413	75910011	Ava_3807	HBG273629	co	110	erpin	-	gamma-glutamyl kinase
Anabaena variabilis ATCC 29413	75906577	Ava_0352	HBG254733	co	4	rnamotif	-	S23 ribosomal
Anabaena variabilis ATCC 29413	75907955	aat	HBG008708	div	10	erpin	-	leucyl/phenylalanyl-tRNA--protein transferase
Anabaena variabilis ATCC 29413	75907301	Ava_1078	HBG235554	div	105	erpin	-	Cyclopropane-fatty-acyl-phospholipid synthase
Anabaena variabilis ATCC 29413	75909702	Ava_3496	HBG040357	co	20	erpin	-	hypothetical protein
Anabaena variabilis ATCC 29413	75910001	Ava_3797	HBG041477	co	30	rnamotif	-	hypothetical protein
Anabaena variabilis ATCC 29413	75910522	Ava_4325	HBG041703	co	282	erpin	-	Signal Transduction Histidine Kinase
Anabaena variabilis ATCC 29413	75907675	Ava_1453	HBG040415	co	56	rnamotif	-	hypothetical protein
Anabaena variabilis ATCC 29413	75906766	Ava_0543	HBG042047	co	169	erpin	-	hypothetical protein
Anabaena variabilis ATCC 29413	75812599	Ava_B0319	HBG042395	div	17	erpin	-	hypothetical protein
Anabaena variabilis ATCC 29413	75908751	folE	HBG219138	co	62	rnamotif	-	GTP cyclohydrolase I
Anabaena variabilis ATCC 29413	75908104	Ava_1883	HBG467344	co	121	rnamotif	-	hypothetical protein
Anabaena variabilis ATCC 29413	75906783	Ava_0560	HBG040639	co	37	erpin	-	hypothetical protein
Anabaena variabilis ATCC 29413	75910188	Ava_3984	HBG041565	co	249	erpin	-	Amino acid adenylation
Anabaena variabilis ATCC 29413	75908695	Ava_2481	HBG219906	co	150	rnamotif	-	Taurine catabolism dioxygenase TauD/TfdA
Anabaena variabilis ATCC 29413	75910244	Ava_4040	HBG005072	co	85	rnamotif	-	tungstate ABC transporter permease
Anabaena variabilis ATCC 29413	75909890	Ava_3685	HBG151138	div	61	rnamotif	-	extracellular solute-binding protein, family 1
Anabaena variabilis ATCC 29413	75906301	Ava_0076	HBG425460	co	128	rnamotif	-	ATPase associated with various cellular activities
Anabaena variabilis ATCC 29413	75908820	Ava_2606	HBG125861	co	99	erpin	-	Alkylhydroperoxidase AhpD core
Anabaena variabilis ATCC 29413	75908500	Ava_2283	HBG040781	co	76	erpin	-	Sucrose synthase, glycosyl transferase, group 1
Anabaena variabilis ATCC 29413	75906889	Ava_0666	HBG467195	div	125	rnamotif	-	TPR repeat
Anabaena variabilis ATCC 29413	75908416	Ava_2197	HBG258034	div	74	rnamotif	-	ornithine carbamoyltransferase
Anabaena variabilis ATCC 29413	75812391	Ava_B0109	HBG042274	div	130	rnamotif	-	hypothetical protein
Anabaena variabilis ATCC 29413	75910253	Ava_4049	HBG041595	co	175	rnamotif	-	hypothetical protein
Anabaena variabilis ATCC 29413	75908413	Ava_2194	HBG040357	div	20	erpin	-	hypothetical protein
Anaeromyxobacter dehalogenans 2CP-C	86160344	Adeh_3928	HBG218866	div	30	rnamotif	-	Amidase
Anaeromyxobacter dehalogenans 2CP-C	86158015	Adeh_1590	HBG369991	co	74	rnamotif	-	ribosomal protein L10
Anaeromyxobacter dehalogenans 2CP-C	86160489	Adeh_4073	HBG032559	co	26	rnamotif	-	hypothetical protein
Anaeromyxobacter dehalogenans 2CP-C	86159077	Adeh_2655	HBG031784	div	30	rnamotif	-	hypothetical protein
Anaeromyxobacter dehalogenans 2CP-C	86157011	Adeh_0583	HBG421010	div	11	rnamotif	-	NAD-binding 6-phosphogluconate dehydrogenase
Anaeromyxobacter dehalogenans 2CP-C	86157474	Adeh_1047	HBG537393	div	237	rnamotif	6S	serine/threonine protein kinase
Anaeromyxobacter dehalogenans 2CP-C	86158976	Adeh_2554	HBG443905	div	47	rnamotif	-	transcriptional regulator, TraR/DksA family
Anaeromyxobacter dehalogenans 2CP-C	86158626	Adeh_2204	HBG031560	co	96	rnamotif	-	PKD
Anaeromyxobacter dehalogenans 2CP-C	86156549	Adeh_0120	HBG392570	co	126	rnamotif	-	ribosomal 5S rRNA E-loop binding protein Ctc/L25/TL5
Anaeromyxobacter dehalogenans 2CP-C	86158055	Adeh_1630	HBG236876	co	25	erpin	-	hypothetical protein
Anaeromyxobacter dehalogenans 2CP-C	86159974	Adeh_3556	HBG032304	co	261	rnamotif	-	hypothetical protein
Anaeromyxobacter dehalogenans 2CP-C	86158153	Adeh_1728	HBG343859	co	8	rnamotif	-	GreA/GreB family elongation factor
Anaeromyxobacter dehalogenans 2CP-C	86160543	Adeh_4127	HBG025248	div	62	rnamotif	-	Alpha amylase, catalytic region
Anaeromyxobacter dehalogenans 2CP-C	86156496	Adeh_0066	HBG005049	div	26	rnamotif	-	Radical SAM
Anaeromyxobacter dehalogenans 2CP-C	86159934	Adeh_3516	HBG031842	co	37	rnamotif	-	hypothetical protein
Anaeromyxobacter dehalogenans 2CP-C	86159420	Adeh_2998	HBG031975	div	119	rnamotif	-	Malate synthase A / isocitrate lyase
Anaeromyxobacter dehalogenans 2CP-C	86157526	Adeh_1099	HBG297802	co	8	erpin	-	hypothetical protein
Anaeromyxobacter dehalogenans 2CP-C	86160029	Adeh_3611	HBG459731	div	43	erpin	-	endonuclease III
Anaeromyxobacter dehalogenans 2CP-C	86158346	Adeh_1923	HBG514733	co	24	rnamotif	-	ribosomal protein L36
Anaeromyxobacter dehalogenans 2CP-C	86158246	Adeh_1822	HBG316802	co	84	rnamotif	mir-692	Dihydrolipoamide dehydrogenase
Anaeromyxobacter dehalogenans 2CP-C	86158601	Adeh_2179	HBG427862	div	32	rnamotif	-	ABC branched-chain amino acid transporter, periplasmic ligand binding protein
Anaeromyxobacter dehalogenans 2CP-C	86159301	Adeh_2879	HBG100060	co	84	rnamotif	-	translation initiation factor IF-1
Anaplasma marginale str. St. Maries	56417104	AM1057	HBG503771	div	61	rnamotif	-	hypothetical protein
Anaplasma marginale str. St. Maries	56416412	proP1	HBG534647	div	77	rnamotif	-	proline/betaine transport protein
Anaplasma marginale str. St. Maries	56417164	ndk	HBG174293	div	66	rnamotif	-	nucleoside diphosphate kinase
Anaplasma marginale str. St. Maries	56416849	gatA	HBG447642	div	4	rnamotif	-	glutamyl-tRNA amidotransferase chain A
Anaplasma marginale str. St. Maries	56416536	rpsL	HBG046904	co	15	rnamotif	-	30S ribosomal protein S12
Anaplasma marginale str. St. Maries	56416651	AM414	HBG534647	co	45	rnamotif	-	hypothetical protein
Anaplasma marginale str. St. Maries	56416598	smf	HBG399073	co	140	rnamotif	-	DNA processing protein, chain A
Anaplasma marginale str. St. Maries	56416937	AM833	HBG426024	co	83	rnamotif	-	hypothetical protein
Anaplasma marginale str. St. Maries	56416890	pccB	HBG055286	co	49	rnamotif	-	propionyl-COA carboxylase beta chain precursor
Anaplasma marginale str. St. Maries	56416956	nrdA	HBG006382	co	77	rnamotif	-	ribonucleotide-diphosphate reductase alpha subunit
Anaplasma marginale str. St. Maries	56416931	sfhB	HBG266034	div	143	rnamotif	-	sfhb-like protein
Anaplasma marginale str. St. Maries	56416889	prfA	HBG266905	div	28	rnamotif	-	peptide chain release factor 1
Anaplasma marginale str. St. Maries	56416716	proS	HBG117083	co	49	rnamotif	-	prolyl-tRNA synthetase
Anaplasma marginale str. St. Maries	56416841	AM683	HBG439831	co	84	rnamotif	-	hypothetical protein
Anaplasma marginale str. St. Maries	56416391	AM026	HBG426447	co	65	rnamotif	-	hypothetical protein
Anaplasma marginale str. St. Maries	56416720	tdpX1	HBG491141	div	66	rnamotif	-	thioredoxin peroxidase 1
Anaplasma marginale str. St. Maries	56416848	AM694	HBG301472	co	177	rnamotif	-	hypothetical protein
Anaplasma marginale str. St. Maries	56416895	AM778	HBG033080	co	133	rnamotif	-	hypothetical protein
Anaplasma phagocytophilum HZ	88607680	thiE	HBG318875	co	280	rnamotif	-	thiamine-phosphate pyrophosphorylase
Anaplasma phagocytophilum HZ	88607185	APH_0795	HBG491141	div	148	rnamotif	-	antioxidant, AhpC/Tsa family
Anaplasma phagocytophilum HZ	88607437	APH_0575	HBG226413	div	28	rnamotif	-	putative tRNA-dihydrouridine synthase
Anaplasma phagocytophilum HZ	88607164	tolQ	HBG423378	div	50	rnamotif	-	TolQ protein
Anaplasma phagocytophilum HZ	88607184	APH_0856	HBG040105	co	71	rnamotif	-	putative biotin--acetyl-CoA-carboxylase ligase, truncation
Anaplasma phagocytophilum HZ	88607665	APH_1345	HBG347532	co	55	rnamotif	-	hypothetical protein
Anaplasma phagocytophilum HZ	88606799	pccA	HBG379342	co	17	rnamotif	-	propionyl-CoA carboxylase, alpha subunit
Anaplasma phagocytophilum HZ	88606722	APH_0043	HBG032958	co	51	rnamotif	-	hypothetical protein
Anaplasma phagocytophilum HZ	88607293	APH_0532	HBG039931	co	12	rnamotif	sORF_-	hypothetical protein
Anaplasma phagocytophilum HZ	88606752	APH_0528	HBG305823	div	7	rnamotif	-	hydrolase, TatD family
Anaplasma phagocytophilum HZ	88607313	APH_0961	HBG000112	co	25	rnamotif	-	hypothetical protein
Anaplasma phagocytophilum HZ	88607125	APH_0357	HBG039868	co	13	rnamotif	-	hypothetical protein
Anaplasma phagocytophilum HZ	88607764	APH_0917	HBG040145	div	150	rnamotif	-	hypothetical protein
Anaplasma phagocytophilum HZ	88607853	APH_0354	HBG287793	co	109	erpin	-	hypothetical protein
Anaplasma phagocytophilum HZ	88607096	APH_0673	HBG000049	div	67	rnamotif	sORF_-	rrf2 family protein /cysteine desulfurase
Anaplasma phagocytophilum HZ	88607084	APH_0095	HBG040136	co	61	rnamotif	-	hypothetical protein
Anaplasma phagocytophilum HZ	88607160	APH_1141	HBG039740	co	187	rnamotif	sORF_-	hypothetical protein
Aquifex aeolicus VF5	15605714	aq_134	HBG186752	co	86	rnamotif	-	hypothetical protein
Aquifex aeolicus VF5	15606895	uvrB	HBG000588	co	4	rnamotif	-	excinuclease ABC subunit B
Aquifex aeolicus VF5	15605719	pkcI	HBG123543	div	86	rnamotif	-	protein kinase C inhibitor (HIT family)
Aquifex aeolicus VF5	15606002	aq_540	HBG411329	div	36	rnamotif	-	hypothetical protein
Arthrobacter aurescens TC1	119962094	AAur_3513	HBG282801	co	44	erpin	-	two-component system response regulator
Arthrobacter aurescens TC1	119962294	AAur_1418	HBG055286	div	78	rnamotif	-	propionyl-CoA carboxylase complex B subunit
Arthrobacter aurescens TC1	119962043	AAur_1520	HBG460400	div	93	rnamotif	-	transcriptional regulator, AsnC family
Arthrobacter aurescens TC1	119963494	AAur_3455	HBG048252	co	87	rnamotif	-	hypothetical protein
Arthrobacter aurescens TC1	119960650	AAur_1859	HBG047730	co	196	rnamotif	-	hypothetical protein
Arthrobacter aurescens TC1	119960852	pheS	HBG000748	div	45	erpin	-	phenylalanyl-tRNA synthetase, alpha subunit
Arthrobacter aurescens TC1	119962156	AAur_1902	HBG047751	co	95	rnamotif	-	putative diacylglycerol kinase catalytic domain
Arthrobacter aurescens TC1	119961577	AAur_1107	HBG176937	co	50	rnamotif	sORF_-	putative major facilitator superfamily (MFS) transporter
Arthrobacter aurescens TC1	119961622	AAur_3377	HBG413174	div	79	rnamotif	-	oxidoreductase, aldo/keto reductase family
Arthrobacter aurescens TC1	4641472	rrlC	HBG523230	co	275	rnamotif	-	23S ribosomal RNA
Arthrobacter aurescens TC1	119963186	ilvB	HBG460149	co	44	erpin	Peptide_leader	acetolactate synthase, large subunit, biosynthetic type
Arthrobacter aurescens TC1	119960560	AAur_0811	HBG442147	div	52	rnamotif	-	putative amidohydrolase family protein
Arthrobacter aurescens TC1	119963401	glnA	HBG423373	div	16	rnamotif	-	Glutamine synthetase
Arthrobacter aurescens TC1	119964309	AAur_1757	HBG424322	div	112	rnamotif	-	putative cytosol aminopeptidase
Arthrobacter aurescens TC1	119964281	AAur_0225	HBG047838	div	114	rnamotif	-	hypothetical protein
Arthrobacter aurescens TC1	119960919	AAur_3169	HBG000620	div	243	rnamotif	-	putative glucosyltransferase
Arthrobacter aurescens TC1	119961776	rplJ	HBG369991	co	52	erpin	-	ribosomal protein L10
Arthrobacter aurescens TC1	119963598	AAur_0210	HBG300304	div	60	rnamotif	-	ANTAR domain protein
Arthrobacter aurescens TC1	119961667	AAur_3528	HBG169949	co	32	erpin	-	putative glyoxalase family protein
Arthrobacter aurescens TC1	4641033	rrsA	HBG217796	div	225	rnamotif	-	16S ribosomal RNA
Arthrobacter aurescens TC1	119961756	nrdR	HBG000806	co	50	rnamotif	-	transcriptional regulator, NrdR family
Arthrobacter aurescens TC1	119960964	AAur_1308	HBG297929	div	11	rnamotif	-	putative membrane protein, GtrA-like family
Arthrobacter aurescens TC1	119952737	AAur_pTC20236	HBG048995	div	55	rnamotif	-	Sensory Box Protein
Arthrobacter aurescens TC1	4639750	AAur_0668	HBG004061	div	100	rnamotif	-	AAur_0668
Arthrobacter aurescens TC1	4638126	AAur_0788	na	div	29	rnamotif	-	AAur_0788
Arthrobacter aurescens TC1	119960930	AAur_1033	HBG543560	div	50	erpin	-	putative ABC transporter, ATP-binding protein
Arthrobacter aurescens TC1	119961646	AAur_3126	HBG048102	co	31	rnamotif	-	putative serine protease, subtilase family
Arthrobacter aurescens TC1	119960768	AAur_0296	HBG398320	co	155	erpin	-	putative transcriptional regulator, DeoR family
Arthrobacter aurescens TC1	119962198	AAur_3812	HBG457900	div	6	erpin	sORF_-	putative glutamyl-tRNA synthetase
Arthrobacter aurescens TC1	119963194	AAur_3879	HBG428870	div	44	rnamotif	-	putative transcriptional regulator, TetR family
Arthrobacter aurescens TC1	119952671	AAur_pTC20118	HBG048949	div	83	rnamotif	-	hypothetical protein
Arthrobacter aurescens TC1	119962772	AAur_0313	HBG048091	co	48	rnamotif	-	hypothetical protein
Aster yellows witches'-broom phytoplasma AYWB	85057360	AYWB_080	HBG060146	co	54	erpin	-	hypothetical protein
Aster yellows witches'-broom phytoplasma AYWB	85057845	priA	HBG184931	co	82	erpin	-	primosomal protein N'
Aster yellows witches'-broom phytoplasma AYWB	85057632	AYWB_352	HBG060258	co	79	rnamotif	-	hypothetical protein
Aster yellows witches'-broom phytoplasma AYWB	85057437	AYWB_157	HBG060146	co	52	erpin	-	hypothetical protein
Aster yellows witches'-broom phytoplasma AYWB	85057487	AYWB_207	HBG060189	co	191	erpin	Intron_gpI	hypothetical protein
Aster yellows witches'-broom phytoplasma AYWB	85057894	AYWB_614	HBG060164	co	44	erpin	-	hypothetical protein
Aster yellows witches'-broom phytoplasma AYWB	85057501	AYWB_221	HBG060168	co	14	erpin	-	hypothetical protein
Aster yellows witches'-broom phytoplasma AYWB	85057365	uvrD	HBG060387	co	13	rnamotif	-	UvrD helicase
Aster yellows witches'-broom phytoplasma AYWB	85057526	AYWB_246	HBG060212	co	137	erpin	-	hypothetical protein
Aster yellows witches'-broom phytoplasma AYWB	85057460	AYWB_180	HBG060168	co	16	erpin	-	hypothetical protein
Aster yellows witches'-broom phytoplasma AYWB	85057355	AYWB_075	HBG060381	co	16	erpin	-	hypothetical protein
Aster yellows witches'-broom phytoplasma AYWB	85057563	AYWB_283	HBG060168	co	14	erpin	-	hypothetical protein
Aster yellows witches'-broom phytoplasma AYWB	85057521	rpsD	HBG001444	co	259	rnamotif	-	SSU ribosomal protein S4P
Aster yellows witches'-broom phytoplasma AYWB	85057481	AYWB_201	HBG060183	co	235	erpin	-	hypothetical protein
Aster yellows witches'-broom phytoplasma AYWB	85057296	AYWB_016	HBG060149	div	128	rnamotif	-	hypothetical protein
Aster yellows witches'-broom phytoplasma AYWB	85057444	AYWB_164	HBG060154	co	98	erpin	-	hypothetical protein
Aster yellows witches'-broom phytoplasma AYWB	85057486	AYWB_206	HBG060188	div	57	rnamotif	-	hypothetical protein
Aster yellows witches'-broom phytoplasma AYWB	85057462	AYWB_182	HBG060124	co	22	erpin	-	hypothetical protein
Aster yellows witches'-broom phytoplasma AYWB	85057550	AYWB_270	HBG060224	co	10	erpin	-	hypothetical protein
Aster yellows witches'-broom phytoplasma AYWB	85057456	AYWB_176	HBG060164	co	44	erpin	-	hypothetical protein
Aster yellows witches'-broom phytoplasma AYWB	85057643	AYWB_363	HBG060164	div	44	erpin	-	hypothetical protein
Aster yellows witches'-broom phytoplasma AYWB	85057625	AYWB_345	HBG060251	div	39	rnamotif	-	hypothetical protein
Aster yellows witches'-broom phytoplasma AYWB	85057342	dnaJ	HBG436112	co	19	rnamotif	-	molecular chaperone DnaJ
Azoarcus sp. BH72	119896443	smtB	HBG460347	div	57	rnamotif	-	putative transcriptional repressor
Azoarcus sp. BH72	119898745	azo2454	HBG076099	div	29	rnamotif	-	hypothetical secreted protein
Azoarcus sp. BH72	119899504	azo3215	HBG521010	co	92	rnamotif	-	azo3215
Azoarcus sp. BH72	119898963	azo2672	HBG436752	div	95	rnamotif	-	conserved hypothetical sensor histidine kinase
Azoarcus sp. BH72	119899833	azo3544	HBG219511	div	132	rnamotif	-	probable 4-hydroxybutyrate coenzyme A transferase
Azoarcus sp. BH72	119897370	azo1079	HBG181500	co	72	erpin	Peptide_leader	ThrS protein
Azoarcus sp. BH72	119899003	azo2713	HBG248416	co	65	rnamotif	-	flagellar hook-basal body complex protein FliE
Azoarcus sp. BH72	119898825	mdcF2	HBG448561	co	6	rnamotif	-	putative malonate transporter
Azoarcus sp. BH72	119899130	azo2840	HBG076214	co	15	rnamotif	-	putative secreted protein
Azoarcus sp. BH72	119896619	livK1	HBG184308	div	73	rnamotif	-	putative leucine-specific binding protein
Azoarcus sp. BH72	119897921	algU	HBG465090	div	22	rnamotif	-	RNA polymerase sigma factor
Azoarcus sp. BH72	119898842	azo2551	HBG473106	co	169	erpin	-	conserved hypothetical membrane protein
Azoarcus sp. BH72	119896880	metK	HBG444146	div	13	erpin	-	methionine adenosyltransferase
Azoarcus sp. BH72	119898400	azo2109	HBG297802	co	17	rnamotif	-	conserved hypothetical protein
Azoarcus sp. BH72	119899354	lrp1	HBG460400	div	90	rnamotif	-	leucine-responsive regulatory protein
Azoarcus sp. BH72	119898033	azo1742	HBG075919	co	109	rnamotif	-	hypothetical secreted protein
Azoarcus sp. BH72	119899929	azo3640	HBG076776	co	6	erpin	-	conserved hypothetical membrane protein
Azoarcus sp. BH72	119896732	glnP	HBG394055	co	58	rnamotif	-	putative glutamine transport permease protein
Azoarcus sp. BH72	119898001	azo1710	HBG075910	div	47	rnamotif	-	hypothetical secreted protein
Azoarcus sp. BH72	119899166	azo2876	HBG128030	div	12	rnamotif	-	conserved hypothetical membrane protein
Azoarcus sp. BH72	119899006	fliF	HBG470901	div	63	rnamotif	-	flagellar M-ring protein
Azoarcus sp. BH72	119898742	azo2451	HBG533752	div	135	rnamotif	-	Short-chain dehydrogenase family protein
Azoarcus sp. BH72	119899888	fcl2	HBG535943	co	68	rnamotif	-	putative GDP-fucose synthetase
Azoarcus sp. BH72	119897520	azo1229	HBG075846	co	7	rnamotif	-	hypothetical secreted protein
Azoarcus sp. BH72	119896295	gyrB	HBG300760	co	11	rnamotif	-	DNA topoisomerase (ATP-hydrolysing)
Azoarcus sp. BH72	119899322	azo3032	HBG076263	div	261	rnamotif	-	hypothetical secreted protein
Azoarcus sp. BH72	119899711	rpsL	HBG046904	co	10	rnamotif	-	30S ribosomal protein S12
Azoarcus sp. BH72	119897118	azo0827	HBG129562	co	75	erpin	-	conserved hypothetical membrane protein
Azoarcus sp. BH72	119898852	azo2561	HBG076136	div	16	rnamotif	-	conserved hypothetical protein
Azoarcus sp. BH72	119899349	azo3059	HBG297252	co	28	rnamotif	-	probable 3-ketoadipyl-coa thiolase.
Azoarcus sp. BH72	119900064	azo3775	HBG185713	div	77	rnamotif	-	hypothetical protein
Azoarcus sp. BH72	119897068	azo0777	HBG076522	div	18	erpin	-	hypothetical secreted protein
Azoarcus sp. BH72	119897007	hrpA	HBG312282	div	36	rnamotif	-	putative ATP-dependent helicase
Azoarcus sp. BH72	119898981	azo2691	HBG534208	co	22	rnamotif	-	GGDEF family protein
Azoarcus sp. BH72	119897718	mexR	HBG461111	div	147	rnamotif	-	putative MarR-family transcriptional regulator
Azoarcus sp. BH72	119897130	azo0839	HBG406809	co	5	rnamotif	-	SWI/SNF family helicase
Azoarcus sp. BH72	119896980	azo0689	HBG530345	co	73	erpin	-	GGEF/EAL/PAS/PAC-domain containing protein
Azoarcus sp. BH72	119897325	ilvB	HBG103959	co	43	erpin	-	acetolactate synthase
Azoarcus sp. BH72	119897758	xseA	HBG402791	div	132	rnamotif	-	Exodeoxyribonuclease VII
Azoarcus sp. BH72	119899343	azo3053	HBG074559	co	38	rnamotif	-	conserved hypothetical protein
Azoarcus sp. BH72	119896325	azo0033	HBG076289	div	100	rnamotif	-	conserved hypothetical protein
Azoarcus sp. BH72	119897672	carA	HBG000638	co	52	rnamotif	-	Carbamoyl-phosphate synthase (glutamine-hydrolyzing)
Azoarcus sp. BH72	119898418	azo2127	HBG441504	div	89	rnamotif	-	conserved hypothetical protein
Azoarcus sp. BH72	119898663	azo2372	HBG076079	div	39	rnamotif	-	hypothetical secreted protein
Azoarcus sp. BH72	119897783	divJ	HBG534315	co	67	rnamotif	-	putative histidine protein kinase
Azoarcus sp. BH72	119897784	azo1493	HBG041195	co	17	rnamotif	-	conserved hypothetical membrane protein
Azoarcus sp. BH72	119898338	radC2	HBG368766	co	7	rnamotif	-	DNA repair protein
Azoarcus sp. BH72	119898081	rpoN2	HBG424953	div	42	rnamotif	-	RNA polymerase sigma-54 factor
Azoarcus sp. BH72	119898653	azo2362	HBG076073	co	81	rnamotif	-	putative sensor kinase/response regulator hybrid protein
Azoarcus sp. BH72	119898421	fabI2	HBG533752	div	93	rnamotif	-	probable enoyl-[acyl-carrier-protein] reductase
Azoarcus sp. BH72	119897805	azo1514	HBG236486	co	43	rnamotif	-	conserved hypothetical protein
Azoarcus sp. BH72	119897112	maeB1	HBG000029	div	43	rnamotif	-	probable malate dehydrogenase (oxaloacetate-decarboxylating) (NADP+)
Azoarcus sp. BH72	119898981	azo2691	HBG534208	co	64	rnamotif	-	GGDEF family protein
Azoarcus sp. BH72	119898450	azo2159	HBG076015	div	6	rnamotif	-	conservd hypothetical membrane protein
Azoarcus sp. BH72	119900136	azo3847	HBG076414	div	56	rnamotif	-	conserved hypothetical protein
Azoarcus sp. BH72	119899228	azo2938	HBG000870	co	33	rnamotif	-	conserved hypothetical protein
Azoarcus sp. BH72	119896346	rstA	HBG529797	div	79	rnamotif	-	probable two-component response regulator
Azoarcus sp. BH72	119896296	hsdM	HBG225562	co	47	erpin	-	Site-specific DNA-methyltransferase (adenine-specific)
Azoarcus sp. BH72	119898418	azo2127	HBG441504	div	6	rnamotif	-	conserved hypothetical protein
Azoarcus sp. BH72	119899377	azo3087	HBG047313	div	69	erpin	-	conserved hypothetical protein
Azoarcus sp. BH72	119898412	cspA	HBG409440	div	12	rnamotif	-	cold shock-like protein
Azoarcus sp. BH72	119898351	azo2060	HBG436571	div	15	rnamotif	-	membrane-bound lytic murein transglycosylase D
Azoarcus sp. BH72	119897702	azo1411	HBG409937	div	117	rnamotif	-	conserved hypothetical ribonucleoside reductase
Azoarcus sp. BH72	119898893	infA1	HBG100060	co	21	erpin	-	translation initiation factor IF-1
Azoarcus sp. BH72	119897672	carA	HBG000638	co	16	rnamotif	-	Carbamoyl-phosphate synthase (glutamine-hydrolyzing)
Azoarcus sp. EbN1	58616174	p1B41	HBG075672	co	19	rnamotif	-	hypothetical protein
Azoarcus sp. EbN1	3179933	ebt04	HBG079686	div	46	rnamotif	-	ebt04
Azoarcus sp. EbN1	58616202	p1B84	HBG075710	co	160	rnamotif	-	hypothetical protein
Azoarcus sp. EbN1	58616191	p1B69	HBG075701	co	73	erpin	sORF_-	hypothetical protein
Azoarcus sp. EbN1	58616486	p2A117	HBG075807	co	106	rnamotif	-	probable porin protein
Azoarcus sp. EbN1	56475501	iorA	HBG410998	co	94	rnamotif	-	indolepyruvate ferredoxin oxidoreductase, subunit alpha
Azoarcus sp. EbN1	56478873	ebA6021	HBG047898	div	33	rnamotif	-	hypothetical protein
Azoarcus sp. EbN1	56478123	ilvB	HBG460149	co	43	erpin	Peptide_leader	acetolactate synthase large subunit
Azoarcus sp. EbN1	58616196	p1B76	HBG075704	co	13	erpin	-	hypothetical protein
Azoarcus sp. EbN1	56478958	ftsB	HBG098693	co	9	rnamotif	-	cell division FtsB ortholog
Azoarcus sp. EbN1	58616529	tnp2P8	HBG251262	co	71	rnamotif	-	transposase
Azoarcus sp. EbN1	56475898	thrS	HBG181500	co	37	erpin	Peptide_leader	threonyl-tRNA synthetase
Azoarcus sp. EbN1	56478753	ebA5838	HBG297802	div	10	rnamotif	-	hypothetical protein
Azoarcus sp. EbN1	58616565	tnp2PF11	HBG515186	div	277	rnamotif	-	transposase, fragment
Azoarcus sp. EbN1	58616235	p1B133	HBG075744	div	20	erpin	-	hypothetical protein
Azoarcus sp. EbN1	56476854	ebB80	HBG213508	co	57	rnamotif	-	hypothetical protein
Azoarcus sp. EbN1	56478102	acxR	HBG445710	co	161	rnamotif	sORF_-	Sigma-54 dependent transcriptional activator
Azoarcus sp. EbN1	58616380	terE	HBG005542	div	146	rnamotif	-	protein involved in tellurite resistance
Azoarcus sp. EbN1	56477791	dctP	HBG425858	div	42	rnamotif	sORF_-	C4-dicarboxylate-binding periplasmic protein
Azoarcus sp. EbN1	56476334	ebA1649	HBG439642	co	100	rnamotif	-	putative RND efflux membrane fusion protein precursor
Azoarcus sp. EbN1	56477051	cspC	HBG007192	co	42	rnamotif	-	probable cold shock family protein
Azoarcus sp. EbN1	56476001	engB	HBG064702	div	8	rnamotif	-	GTP-binding protein
Azoarcus sp. EbN1	56475529	ebA170	HBG184019	co	80	erpin	sORF_-	hypothetical protein
Azoarcus sp. EbN1	3180000	tRNAscan-SE-score_89.92	HBG251767	div	4	rnamotif	-	tRNAscan-SE-score 89.92
Azoarcus sp. EbN1	56478058	ebA4627	HBG445710	div	88	rnamotif	-	probable transcription regulator protein
Azoarcus sp. EbN1	56475587	tnpF2	HBG000000	co	102	rnamotif	-	transposase, fragment
Azoarcus sp. EbN1	56477191	ebA3131	HBG074621	co	50	rnamotif	-	hypothetical protein
Azoarcus sp. EbN1	56476539	pilA	HBG539198	div	17	rnamotif	-	fimbrial protein PilA
Azoarcus sp. EbN1	56478788	ebA5889	HBG536095	co	19	rnamotif	-	hypothetical protein
Azoarcus sp. EbN1	56475990	ebA1053	HBG075400	div	112	rnamotif	-	hypothetical protein
Azoarcus sp. EbN1	56476076	acsA	HBG519036	div	134	rnamotif	-	putative acetyl-coenzyme A synthetase
Azoarcus sp. EbN1	56477479	argS	HBG450640	div	23	rnamotif	-	arginyl-tRNA synthetase
Azoarcus sp. EbN1	56477013	metX	HBG055311	co	10	rnamotif	SAM_riboswitch_(alpha-proteob..._1e-09_0,66	homoserine O-acetyltransferase
Azoarcus sp. EbN1	56479516	ada	HBG533762	div	23	rnamotif	-	methylated DNA-protein cysteine methyltransferase
Azoarcus sp. EbN1	56476650	ebA2196	HBG074440	co	6	rnamotif	-	hypothetical protein
Azoarcus sp. EbN1	56476899	tnp26	HBG010603	co	71	rnamotif	-	transposase
Azoarcus sp. EbN1	56476287	ebA1552	HBG075476	div	202	rnamotif	-	hypothetical protein
Azoarcus sp. EbN1	56478276	arsR	HBG460347	co	70	rnamotif	-	transcriptional regulator, ArsR family
Azoarcus sp. EbN1	56478622	ebA5595	HBG004935	div	59	rnamotif	-	hypothetical protein
Azoarcus sp. EbN1	58616236	p1B134	HBG075745	div	130	erpin	sORF_-	hypothetical protein
Azoarcus sp. EbN1	56477533	ebD22	HBG422966	co	14	rnamotif	-	INTERPRO: probable Flp/Fap pilin component
Azoarcus sp. EbN1	56479561	ebA7281	HBG075353	co	18	rnamotif	-	hypothetical protein
Azoarcus sp. EbN1	56476176	ebA1364	HBG075439	div	136	erpin	sORF_-	hypothetical protein
Azoarcus sp. EbN1	58616240	rep	HBG075748	co	66	erpin	sORF_-	putative replication protein
Azoarcus sp. EbN1	56476481	c2A308	HBG074372	co	36	rnamotif	-	hypothetical protein
Azoarcus sp. EbN1	56478729	ebA5799	HBG075086	co	11	rnamotif	-	hypothetical protein
Azoarcus sp. EbN1	56477671	metK	HBG444146	div	11	erpin	-	S-adenosylmethionine synthetase
Bacillus anthracis str. Ames	30264645	infC	HBG142539	co	5	rnamotif	Ribosomal_protein_L20_leader_3e-55_0,90	translation initiation factor IF-3
Bacillus anthracis str. Ames	30264723	ezrA	HBG212548	co	62	rnamotif	-	septation ring formation regulator EzrA
Bacillus anthracis str. Ames	30264062	BA4203	HBG077870	co	73	erpin	-	EAL-domain protein
Bacillus anthracis str. Ames	30263285	hisS	HBG398889	div	16	erpin	-	histidyl-tRNA synthetase
Bacillus anthracis str. Ames	30263282	BA3373	HBG077554	co	97	erpin	-	DNA-binding protein
Bacillus anthracis str. Ames	30262191	argS	HBG450640	co	22	erpin	T-box_leader_e-118_1,00	arginyl-tRNA synthetase
Bacillus anthracis str. Ames	30265342	BA5561	HBG300882	co	71	erpin	-	low molecular weight phosphotyrosine protein phosphatase family protein
Bacillus anthracis str. Ames	30262851	BA2888	HBG493695	co	58	erpin	sORF_-	inosine-uridine preferring nucleoside hydrolase family protein
Bacillus anthracis str. Ames	30265385	BA5610	HBG465090	co	74	erpin	-	RNA polymerase sigma-70 factor
Bacillus anthracis str. Ames	30263423	BA3522	HBG077608	co	285	erpin	-	hypothetical protein
Bacillus anthracis str. Ames	30261078	BA0950	HBG078497	div	123	erpin	sORF_-	hypothetical protein
Bacillus anthracis str. Ames	30261592	cmk	HBG002727	co	28	rnamotif	-	cytidylate kinase
Bacillus anthracis str. Ames	30263427	BA3526	HBG428175	div	28	rnamotif	-	arsenical pump family protein
Bacillus anthracis str. Ames	30263208	BA3293	HBG077515	div	66	rnamotif	-	hypothetical protein
Bacillus anthracis str. Ames	30261901	BA1861	HBG076874	co	158	erpin	-	methyl-accepting/DNA response regulator, putative
Bacillus anthracis str. Ames	30262870	BA2911	HBG077369	div	88	erpin	sORF_-	hypothetical protein
Bacillus anthracis str. Ames	30260290	rplJ	HBG369991	co	42	rnamotif	Ribosomal_protein_L10_leader_9e-64_1,00	50S ribosomal protein L10
Bacillus anthracis str. Ames	30264639	BA4813	HBG439642	div	92	rnamotif	-	hypothetical protein
Bacillus anthracis str. Ames	30261120	BA0996	HBG220979	co	86	erpin	-	sensor histidine kinase/response regulator
Bacillus anthracis str. Ames	30263460	BA3565	HBG460347	div	208	erpin	-	transcriptional regulator, ArsR family
Bacillus anthracis str. Ames	30261168	BA1046	HBG212051	co	66	rnamotif	-	hypothetical protein
Bacillus anthracis str. Ames	30260755	BA0599	HBG077279	co	125	erpin	sORF_-	neutral protease
Bacillus anthracis str. Ames	30260950	BA0809	HBG085808	div	18	erpin	yybP-ykoY_leader_5e-54_1,00	hypothetical protein
Bacillus anthracis str. Ames	30261283	BA1183	HBG076600	co	103	erpin	sORF_-	hypothetical protein
Bacillus anthracis str. Ames	30261233	BA1124	HBG076578	co	99	erpin	sORF_-	peptidase, M48 family
Bacillus anthracis str. Ames	30261128	BA1004	HBG454398	div	85	erpin	sORF_-	alcohol dehydrogenase, zinc-containing
Bacillus anthracis str. Ames	30264646	thrS-2	HBG181500	co	22	erpin	T-box_leader_e-126_1,00	threonyl-tRNA synthetase
Bacillus anthracis str. Ames	30261058	BA0929	HBG078487	co	163	rnamotif	-	hypothetical protein
Bacillus anthracis str. Ames	30264494	BA4655	HBG460347	div	157	erpin	BsrF	transcriptional regulator, ArsR family
Bacillus anthracis str. Ames	30265261	dat-2	HBG424074	co	198	rnamotif	sORF_-	D-amino acid aminotransferase
Bacillus anthracis str. Ames	30265060	BA5258	HBG078246	co	202	erpin	sORF_-	cell wall surface anchor family protein
Bacillus anthracis str. Ames	30263971	fosB-2	HBG095471	div	98	erpin	-	fosfomycin resistance protein FosB
Bacillus anthracis str. Ames	30265304	BA5522	HBG078343	co	120	erpin	sORF_-	lipoprotein, putative
Bacillus anthracis str. Ames	30264815	BA4998	HBG406838	co	101	erpin	sORF_-	hypothetical protein
Bacillus anthracis str. Ames	30261551	BA1474	HBG452296	div	29	rnamotif	-	penicillin-binding protein
Bacillus anthracis str. Ames	30260434	BA0258	HBG302091	co	55	erpin	-	conserved hypothetical protein TIGR00150
Bacillus anthracis str. Ames	30260643	BA0481	HBG078086	co	20	erpin	sORF_-	phage minor structural protein
Bacillus anthracis str. Ames	30264543	BA4707	HBG078044	div	249	erpin	sORF_-	hypothetical protein
Bacillus anthracis str. Ames	30264172	BA4316	HBG344655	div	107	rnamotif	sORF_-	mutT/nudix family protein
Bacillus anthracis str. Ames	30264110	BA4252	HBG319085	co	36	erpin	SAM_riboswitch_(S_box_leader)_5e-75_1,00	5-methylthioribose kinase, putative
Bacillus anthracis str. Ames	30260887	kdpA	HBG000945	co	240	rnamotif	sORF_-	potassium-transporting ATPase subunit A
Bacillus anthracis str. Ames	30261513	BA1434	HBG453194	co	108	erpin	sORF_-	glycerate dehydrogenase
Bacillus anthracis str. Ames	30261069	BA0940	HBG078492	co	222	rnamotif	sORF_-	hypothetical protein
Bacillus anthracis str. Ames	30261411	BA1322	HBG507213	co	104	erpin	yybP-ykoY_leader_3e-67_1,00	hypothetical protein
Bacillus anthracis str. Ames	30263074	BA3128	HBG077391	div	36	erpin	-	hypothetical protein
Bacillus anthracis str. Ames	30261424	BA1337	HBG232658	div	193	erpin	sORF_-	iron compound ABC transporter, iron compound-binding protein, putative
Bacillus anthracis str. Ames	30264331	BA4483	HBG077981	co	99	erpin	-	transcriptional regulator, ArsR family
Bacillus anthracis str. Ames	30262198	BA2182	HBG077012	div	25	erpin	-	hypothetical protein
Bacillus anthracis str. Ames	30264770	BA4950	HBG083619	div	68	rnamotif	-	tRNA (guanine-N(7)-)-methyltransferase
Bacillus anthracis str. Ames	30263893	uraA	HBG519279	co	28	erpin	PyrR_binding_site_3e-53_0,91	uracil permease
Bacillus anthracis str. Ames	30263139	BA3206	HBG164372	co	20	erpin	SAM_riboswitch_(S_box_leader)_3e-51_1,00	peptidase, M20/M25/M40 family
Bacillus anthracis str. Ames	30263141	BA3208	HBG536747	div	46	rnamotif	-	glyoxylase family protein
Bacillus anthracis str. Ames	30262221	BA2206	HBG077031	co	257	erpin	-	hypothetical protein
Bacillus anthracis str. Ames	30261677	BA1606	HBG534372	co	13	rnamotif	-	5'-3' exonuclease family protein
Bacillus anthracis str. Ames	30265196	BA5400	HBG168155	co	57	erpin	sORF_-	transcriptional regulator, MerR family
Bacillus anthracis str. Ames	30261658	BA1586	HBG076747	co	93	erpin	sORF_-	hypothetical protein
Bacillus anthracis str. Ames	30261855	BA1810	HBG536747	co	79	erpin	-	hypothetical protein
Bacillus anthracis str. Ames	30265113	tyrS-2	HBG249606	co	25	erpin	T-box_leader_e-119_1,00	tyrosyl-tRNA synthetase
Bacillus anthracis str. Ames	30262429	BA2429	HBG077227	co	111	erpin	-	hypothetical protein
Bacillus anthracis str. Ames	30264834	metK	HBG444146	div	92	erpin	SAM_riboswitch_(S_box_leader)_6e-63_1,00	S-adenosylmethionine synthetase
Bacillus anthracis str. Ames	30264630	pheS	HBG000748	co	19	erpin	T-box_leader_e-127_1,00	phenylalanyl-tRNA synthetase alpha subunit
Bacillus anthracis str. Ames	30265329	atpG	HBG314510	co	86	erpin	-	ATP synthase subunit C
Bacillus anthracis str. Ames	30261783	BA1725	HBG076815	co	57	erpin	sORF_-	transcriptional regulator, TetR family
Bacillus anthracis str. Ames	30261277	BA1175	HBG078843	div	154	rnamotif	-	hypothetical protein
Bacillus anthracis str. Ames	30263682	BA3806	HBG077512	co	38	rnamotif	-	hypothetical protein
Bacillus anthracis str. Ames	30263221	BA3309	HBG077522	co	134	erpin	sORF_-	hypothetical protein
Bacillus anthracis str. Ames	30263989	BA4127	HBG077835	co	50	erpin	sORF_-	hypothetical protein
Bacillus anthracis str. Ames	30261101	BA0976	na	div	109	erpin	-	hypothetical protein
Bacillus anthracis str. Ames	30263723	BA3850	HBG236945	co	104	erpin	sORF_-	hypothetical protein
Bacillus anthracis str. Ames	30263401	BA3498	HBG077597	div	74	rnamotif	-	hypothetical protein
Bacillus anthracis str. Ames	30263522	BA3631	HBG365180	div	37	rnamotif	sORF_-	molybdopterin oxidoreductase family protein
Bacillus anthracis str. Ames	30264137	BA4280	HBG077905	div	49	erpin	sORF_-	hypothetical protein
Bacillus anthracis str. Ames	30263759	BA3889	HBG077760	co	146	erpin	sORF_-	hypothetical protein
Bacillus anthracis str. Ames	30263276	BA3367	HBG077550	co	27	rnamotif	-	LPXTG-motif cell wall anchor domain protein
Bacillus anthracis str. Ames	30263086	brnQ-5	HBG127866	co	44	rnamotif	-	branched-chain amino acid transport system II carrier protein
Bacillus anthracis str. Ames	30264837	BA5020	HBG078153	co	130	erpin	-	hypothetical protein
Bacillus anthracis str. Ames	30262602	BA2617	HBG077227	div	237	erpin	-	hypothetical protein
Bacillus anthracis str. Ames	30260714	BA0556	HBG078368	co	93	rnamotif	-	hypothetical protein
Bacillus anthracis str. Ames	30265302	mbl	HBG305115	co	17	rnamotif	-	mbl protein
Bacillus anthracis str. Ames	30263168	BA3243	HBG448087	co	61	rnamotif	-	DNA-binding protein
Bacillus anthracis str. Ames	30263117	BA3184	HBG448297	div	238	erpin	-	hypothetical protein
Bacillus anthracis str. Ames	30264449	greA	HBG343859	co	46	rnamotif	-	transcription elongation factor GreA
Bacillus anthracis str. Ames	30264435	BA4593	HBG530048	co	120	rnamotif	-	acetyltransferase, GNAT family
Bacillus anthracis str. Ames	30264449	greA	HBG343859	co	27	rnamotif	-	transcription elongation factor GreA
Bacillus anthracis str. Ames	30262560	BA2570	HBG258220	co	17	erpin	-	hypothetical protein
Bacillus anthracis str. Ames	30263027	BA3074	HBG443287	div	19	erpin	-	hypothetical protein
Bacillus anthracis str. Ames	30262662	BA2680	HBG236420	co	97	erpin	-	oxalate:formate antiporter, putative
Bacillus anthracis str. Ames	30262848	BA2884	HBG089493	co	54	erpin	-	hypothetical protein
Bacillus anthracis str. Ames	30262603	BA2618	HBG077228	div	274	erpin	-	hypothetical protein
Bacillus anthracis str. Ames	30264051	BA4192	HBG077863	co	104	erpin	-	cytochrome d ubiquinol oxidase, subunit II-related protein
Bacillus anthracis str. Ames	30261437	BA1354	HBG086677	co	17	rnamotif	-	hypothetical protein
Bacillus anthracis str. Ames	30264473	hisS	HBG398889	co	34	erpin	T-box_leader_e-128_1,00	histidyl-tRNA synthetase
Bacillus anthracis str. Ames	30263469	BA3576	HBG273554	co	56	rnamotif	-	hypothetical protein
Bacillus anthracis str. Ames	30264113	BA4255	HBG334312	co	16	erpin	SAM_riboswitch_(S_box_leader)_8e-55_1,00	ribulose bisphosphate carboxylase, putative
Bacillus anthracis str. Ames	30261717	BA1647	HBG532497	co	64	erpin	-	NAD(P)H-flavin oxidoreductase
Bacillus anthracis str. Ames	30261529	BA1450	HBG214033	div	183	rnamotif	-	proton/glutamate symporter family protein
Bacillus anthracis str. Ames	30261106	BA0982	HBG534277	co	18	rnamotif	-	hypothetical protein
Bacillus anthracis str. Ames	30265288	galE-1	HBG028763	co	40	erpin	-	UDP-glucose 4-epimerase
Bacillus anthracis str. Ames	30264917	BA5108	HBG519036	co	14	erpin	-	O-succinylbenzoic acid--CoA ligase
Bacillus anthracis str. Ames	30261065	BA0936	HBG078490	co	87	erpin	sORF_-	lipoprotein, putative
Bacillus anthracis str. Ames	30261599	BA1525	HBG000124	co	32	erpin	sORF_-	GTP-binding protein EngA
Bacillus anthracis str. Ames	30260823	BA0673	HBG078401	co	17	erpin	-	hypothetical protein
Bacillus anthracis str. Ames	30265118	ccrB	HBG535940	div	18	rnamotif	-	camphor resistance protein CrcB
Bacillus anthracis str. Ames	30265355	rho	HBG389886	co	154	erpin	-	transcription termination factor Rho
Bacillus anthracis str. Ames	30264820	BA5003	HBG000437	co	47	erpin	-	ABC transporter, ATP-binding protein, putative
Bacillus anthracis str. Ames	30262821	BA2856	HBG077335	co	121	erpin	-	hypothetical protein
Bacillus anthracis str. Ames	30260362	BA0175	HBG389010	co	25	erpin	SAM_riboswitch_(S_box_leader)_6e-59_1,00	ABC transporter, substrate-binding protein, putative
Bacillus anthracis str. Ames	30261490	BA1410	HBG076686	div	100	rnamotif	T-box	hypothetical protein
Bacillus anthracis str. Ames	30264296	BA4445	HBG251334	co	67	erpin	-	transcriptional regulator, GntR family
Bacillus anthracis str. Ames	30262623	BA2638	HBG076963	co	136	erpin	-	glycosyl transferase, putative
Bacillus anthracis str. Ames	30261504	BA1424	HBG398889	co	54	erpin	-	ATP phosphoribosyltransferase regulatory subunit
Bacillus anthracis str. Ames	30262769	BA2797	HBG416419	co	24	erpin	sORF_-	hypothetical protein
Bacillus anthracis str. Ames	30260756	BA0600	HBG078388	div	150	erpin	-	hypothetical protein
Bacillus anthracis str. Ames	30262607	BA2622	HBG077232	co	75	erpin	sORF_-	hypothetical protein
Bacillus anthracis str. Ames	30263132	arsR	HBG460347	co	180	erpin	-	arsenical resistance operon repressor
Bacillus anthracis str. Ames	30265462	BA5693	HBG534647	div	35	rnamotif	PyrR	major facilitator family transporter
Bacillus anthracis str. Ames	30263168	BA3243	HBG448087	co	75	rnamotif	-	DNA-binding protein
Bacillus anthracis str. Ames	30263280	BA3371	HBG077552	co	76	erpin	-	hypothetical protein
Bacillus anthracis str. Ames	30264993	BA5187	HBG078212	co	75	erpin	-	hypothetical protein
Bacillus anthracis str. Ames	30264956	glyS	HBG004481	co	82	erpin	sORF_-	glycyl-tRNA synthetase
Bacillus anthracis str. Ames	30264453	BA4611	HBG236958	co	59	rnamotif	-	O-methyltransferase family protein
Bacillus anthracis str. Ames	30260886	BA0738	HBG078833	co	39	rnamotif	ydaO/yuaA_leader_2e-75_0,98	hypothetical protein
Bacillus anthracis str. Ames	30262881	BA2922	HBG543560	co	50	erpin	-	sulfonate ABC transporter, ATP-binding protein, putative
Bacillus anthracis str. Ames	30263862	BA3997	HBG283999	co	13	erpin	-	hypothetical protein
Bacillus anthracis str. Ames	30261313	BA1216	HBG076610	co	29	erpin	-	hypothetical protein
Bacillus anthracis str. Ames	30264047	BA4188	HBG459884	div	227	rnamotif	-	hydrolase, haloacid dehalogenase-like family
Bacillus anthracis str. Ames	30264218	BA4365	HBG077937	div	34	erpin	-	hypothetical protein
Bacillus anthracis str. Ames	30260582	BA0416	HBG543577	co	55	erpin	sORF_-	transporter, EamA family
Bacillus anthracis str. Ames	30263459	BA3564	HBG222765	div	215	erpin	-	FAD-binding monooxygenase, PheA/TfdB family
Bacillus anthracis str. Ames	30263668	BA3789	HBG078032	div	181	erpin	-	hypothetical protein
Bacillus anthracis str. Ames	30261100	BA0975	HBG078506	co	231	erpin	-	HD domain protein
Bacillus anthracis str. Ames	30263927	BA4065	HBG077795	div	164	erpin	-	prophage LambdaBa02, lipoprotein, putative
Bacillus anthracis str. Ames	30260624	54	HBG078032	div	24	erpin	-	prophage LambdaBa04, Gp54
Bacillus anthracis str. Ames	30264915	BA5106	HBG529797	co	49	erpin	-	DNA-binding response regulator
Bacillus anthracis str. Ames	30263937	BA4075	HBG077799	co	4	erpin	-	prophage LambdaBa02, site-specific recombinase, phage integrase family
Bacillus anthracis str. Ames	30260814	BA0662	HBG461111	div	40	rnamotif	-	transcriptional regulator, MarR family
Bacillus anthracis str. Ames	30260547	BA0380	HBG251261	co	29	erpin	TPP_riboswitch_(THI_element)_3e-51_1,00	hypothetical protein
Bacillus anthracis str. Ames	30261014	BA0879	HBG078466	co	21	erpin	-	hypothetical protein
Bacillus anthracis str. Ames	30262642	BA2658	HBG166768	co	36	erpin	-	hypothetical protein
Bacillus anthracis str. Ames	30260268	lysS	HBG370907	co	61	erpin	-	lysyl-tRNA synthetase
Bacillus anthracis str. Ames	30261086	BA0958	HBG461111	co	113	rnamotif	-	transcriptional regulator, MarR family
Bacillus anthracis str. Ames	30263269	BA3360	HBG077546	div	54	erpin	SAM_riboswitch_(S_box_leader)_3e-49_1,00	hypothetical protein
Bacillus anthracis str. Ames	30265236	speE	HBG078316	div	176	rnamotif	-	spermidine synthase
Bacillus anthracis str. Ames	30262274	BA2262	HBG128038	div	61	erpin	-	heat shock protein, Hsp20 family
Bacillus anthracis str. Ames	30262625	BA2640	HBG080607	div	83	erpin	SAM_riboswitch_(S_box_leader)_2e-59_1,00	hypothetical protein
Bacillus anthracis str. Ames	30262119	BA2097	HBG076970	co	45	rnamotif	-	hypothetical protein
Bacillus anthracis str. Ames	30260757	BA0602	HBG078389	div	165	erpin	-	lipoprotein, putative
Bacillus anthracis str. Ames	30261786	BA1728	HBG076377	co	146	erpin	sORF_-	hypothetical protein
Bacillus anthracis str. Ames	30265446	BA5676	HBG078375	co	85	rnamotif	-	polysaccharide biosynthesis protein, putative
Bacillus anthracis str. Ames	30260505	BA0335	HBG077560	co	46	rnamotif	-	hypothetical protein
Bacillus anthracis str. Ames	30265079	BA5277	HBG473106	co	16	rnamotif	-	hypothetical protein
Bacillus anthracis str. Ames	30262986	BA3032	HBG077420	co	160	erpin	-	adenine deaminase, putative
Bacillus anthracis str. Ames	30260739	BA0582	HBG502043	div	16	rnamotif	-	transcriptional regulator, GntR family
Bacillus anthracis str. Ames	30262834	BA2870	HBG077343	co	117	rnamotif	sORF_-	hypothetical protein
Bacillus anthracis str. Ames	30265493	ychF	HBG489518	co	67	erpin	sORF_-	GTP-binding protein YchF
Bacillus anthracis str. Ames	30262216	BA2201	HBG077027	co	248	erpin	sORF_-	site-specific recombinase, resolvase family, putative
Bacillus anthracis str. Ames	30264147	spoVAA	HBG077913	co	61	erpin	sORF_-	stage V sporulation protein AA
Bacillus anthracis str. Ames	30261284	fabH	HBG085018	co	163	erpin	sORF_-	3-oxoacyl-(acyl carrier protein) synthase
Bacillus anthracis str. Ames	30263202	BA3286	HBG077511	co	132	erpin	-	hypothetical protein
Bacillus anthracis str. Ames	30261182	BA1064	HBG078537	co	122	erpin	-	hypothetical protein
Bacillus anthracis str. Ames	30260563	proS-1	HBG052301	co	20	erpin	T-box_leader_e-113_1,00	prolyl-tRNA synthetase
Bacillus anthracis str. Ames	30263174	BA3251	HBG085018	co	122	erpin	-	3-oxoacyl-(acyl carrier protein) synthase
Bacillus anthracis str. Ames	30260371	BA0185	HBG305707	div	69	erpin	SAM_riboswitch_(S_box_leader)_2e-53_1,00	oligopeptide ABC transporter, permease protein
Bacillus anthracis str. Ames	30261271	prsA	HBG433260	div	83	rnamotif	sORF_-	peptidylprolyl isomerase
Bacillus anthracis str. Ames	30262215	BA2200	HBG077026	co	126	erpin	-	hypothetical protein
Bacillus anthracis str. Ames	30265026	BA5222	HBG543560	co	226	erpin	SAM_riboswitch_(S_box_leader)_2e-54_1,00	ABC transporter, ATP-binding protein
Bacillus anthracis str. Ames	30262966	BA3011	HBG536747	div	74	erpin	-	glyoxalase family protein
Bacillus anthracis str. Ames	30261531	BA1452	HBG007076	co	36	erpin	SAM_riboswitch_(S_box_leader)_2e-53_1,00	Na+/H+ antiporter family protein
Bacillus anthracis str. Ames	30260596	BA0431	HBG077935	co	83	rnamotif	sORF_-	hypothetical protein
Bacillus anthracis str. Ames	30262914	aroF-2	HBG003316	co	24	rnamotif	sORF_-	chorismate synthase
Bacillus anthracis str. Ames	30263175	BA3252	HBG077499	div	14	erpin	-	hypothetical protein
Bacillus anthracis str. Ames	30261868	BA1824	HBG076860	co	16	erpin	-	hypothetical protein
Bacillus anthracis str. Ames	30262001	BA1972	HBG076914	co	46	erpin	-	lipoprotein, putative
Bacillus anthracis str. Ames	30262419	BA2419	HBG077128	div	91	erpin	-	hypothetical protein
Bacillus anthracis str. Ames	30262371	BA2366	HBG077105	div	122	erpin	sORF_-	hypothetical protein
Bacillus anthracis str. Ames	30261824	BA1775	HBG076840	div	129	rnamotif	-	hypothetical protein
Bacillus anthracis str. Ames	30260293	rpoB	HBG001285	co	136	rnamotif	-	DNA-directed RNA polymerase beta subunit
Bacillus anthracis str. Ames	30260206	serS	HBG053760	co	25	erpin	T-box_leader_e-122_1,00	seryl-tRNA synthetase
Bacillus anthracis str. Ames	30260500	BA0330	HBG077537	co	34	erpin	-	polysaccharide deacetylase-like protein
Bacillus anthracis str. Ames	30264018	pyc	HBG185226	co	34	rnamotif	-	pyruvate carboxylase
Bacillus anthracis str. Ames	30262276	BA2264	HBG077052	co	67	erpin	-	sensor histidine kinase
Bacillus anthracis str. Ames	30265254	thiC	HBG001503	co	52	erpin	TPP_riboswitch_(THI_element)_2e-59_1,00	thiamine biosynthesis protein ThiC
Bacillus anthracis str. Ames	30260406	BA0226	HBG077071	div	61	erpin	-	hypothetical protein
Bacillus anthracis str. Ames	30260381	BA0195	HBG528138	co	48	erpin	SAM_riboswitch_(S_box_leader)_5e-54_1,00	oligopeptide ABC transporter, oligopeptide-binding protein, putative
Bacillus anthracis str. Ames	30260529	BA0361	HBG343966	div	24	erpin	SAM_riboswitch_(S_box_leader)_5e-57_0,99	hypothetical protein
Bacillus anthracis str. Ames	30260445	BA0270	HBG255791	co	61	erpin	Purine_riboswitch_5e-51_1,00	xanthine/uracil permease family protein
Bacillus anthracis str. Ames	30264732	tyrS-1	HBG249606	co	45	erpin	T-box_leader_e-115_1,00	tyrosyl-tRNA synthetase
Bacillus anthracis str. Ames	30261084	BA0956	HBG078500	div	60	erpin	-	hypothetical protein
Bacillus anthracis str. Ames	30261079	BA0951	HBG078836	div	21	erpin	-	hypothetical protein
Bacillus anthracis str. Ames	30260279	cysE	HBG401792	co	110	rnamotif	T-box	serine O-acetyltransferase
Bacillus anthracis str. 'Ames Ancestor'	47527016	GBAA1725	HBG076815	co	57	erpin	sORF_-	transcriptional regulator, tetr family
Bacillus anthracis str. 'Ames Ancestor'	47525667	proS-1	HBG052301	co	20	erpin	T-box_leader_e-113_1,00	prolyl-tRNA synthetase
Bacillus anthracis str. 'Ames Ancestor'	47528651	GBAA3367	HBG077550	co	27	rnamotif	-	lpxtg-motif cell wall anchor domain protein
Bacillus anthracis str. 'Ames Ancestor'	47527267	GBAA1972	HBG076914	co	46	erpin	-	lipoprotein, putative
Bacillus anthracis str. 'Ames Ancestor'	50196908	rpoB	HBG001285	co	136	rnamotif	-	DNA-directed RNA polymerase beta subunit
Bacillus anthracis str. 'Ames Ancestor'	47525880	GBAA0602	HBG078389	div	165	erpin	-	lipoprotein, putative
Bacillus anthracis str. 'Ames Ancestor'	47528660	hisS	HBG398889	div	16	erpin	-	histidyl-tRNA synthetase
Bacillus anthracis str. 'Ames Ancestor'	47527910	GBAA2617	HBG077227	div	237	erpin	-	hypothetical protein
Bacillus anthracis str. 'Ames Ancestor'	47566394	GBAA_pXO1_0073	HBG078767	div	22	rnamotif	-	hypothetical protein
Bacillus anthracis str. 'Ames Ancestor'	47566445	GBAA_pXO1_0125	HBG469917	co	70	erpin	-	phosphatase, pap2 family, (pxo1-91)
Bacillus anthracis str. 'Ames Ancestor'	47525597	GBAA0330	HBG077537	co	34	erpin	-	polysaccharide deacetylase-like protein
Bacillus anthracis str. 'Ames Ancestor'	47527930	GBAA2638	HBG076963	co	136	erpin	-	glycosyl transferase, putative
Bacillus anthracis str. 'Ames Ancestor'	47530881	GBAA5561	HBG300882	co	71	erpin	-	low molecular weight phosphotyrosine protein phosphatase family protein
Bacillus anthracis str. 'Ames Ancestor'	47529359	GBAA4065	HBG077795	div	164	erpin	-	prophage lambdaba02, lipoprotein, putative
Bacillus anthracis str. 'Ames Ancestor'	47527560	GBAA2264	HBG077052	co	67	erpin	-	sensor histidine kinase
Bacillus anthracis str. 'Ames Ancestor'	47528090	GBAA2797	HBG416419	co	24	erpin	sORF_-	hypothetical protein
Bacillus anthracis str. 'Ames Ancestor'	47778407	dat-2	HBG424074	co	198	rnamotif	sORF_-	D-amino acid aminotransferase
Bacillus anthracis str. 'Ames Ancestor'	47566521	GBAA_pXO1_0212	HBG078710	co	35	erpin	-	hypothetical protein
Bacillus anthracis str. 'Ames Ancestor'	47526021	GBAA0738	HBG078833	co	39	rnamotif	ydaO/yuaA_leader_2e-75_0,98	hypothetical protein
Bacillus anthracis str. 'Ames Ancestor'	47527932	GBAA2640	HBG080607	div	83	erpin	SAM_riboswitch_(S_box_leader)_2e-59_1,00	hypothetical protein
Bacillus anthracis str. 'Ames Ancestor'	47525330	lysS	HBG370907	co	61	erpin	-	lysyl-tRNA synthetase
Bacillus anthracis str. 'Ames Ancestor'	47530623	tyrS-2	HBG249606	co	25	erpin	T-box_leader_e-119_1,00	tyrosyl-tRNA synthetase
Bacillus anthracis str. 'Ames Ancestor'	47528179	GBAA2884	HBG077352	co	54	erpin	-	hypothetical protein
Bacillus anthracis str. 'Ames Ancestor'	47529931	hisS	HBG398889	co	34	erpin	T-box_leader_e-128_1,00	histidyl-tRNA synthetase
Bacillus anthracis str. 'Ames Ancestor'	47778355	GBAA5020	HBG078153	co	130	erpin	-	hypothetical protein
Bacillus anthracis str. 'Ames Ancestor'	47527320	GBAA2022	HBG273234	div	88	erpin	-	spermidine acetyltransferase, putative
Bacillus anthracis str. 'Ames Ancestor'	47529090	GBAA3806	HBG077512	co	38	rnamotif	-	hypothetical protein
Bacillus anthracis str. 'Ames Ancestor'	47528808	GBAA3522	HBG077608	co	285	erpin	-	hypothetical protein
Bacillus anthracis str. 'Ames Ancestor'	47530840	GBAA5522	HBG078343	co	120	erpin	sORF_-	lipoprotein, putative
Bacillus anthracis str. 'Ames Ancestor'	47526626	GBAA1354	HBG086677	co	17	rnamotif	-	hypothetical protein
Bacillus anthracis str. 'Ames Ancestor'	47530628	ccrB	HBG535940	div	18	rnamotif	-	camphor resistance protein CrcB
Bacillus anthracis str. 'Ames Ancestor'	47529739	GBAA4445	HBG251334	co	67	erpin	-	transcriptional regulator, gntr family
Bacillus anthracis str. 'Ames Ancestor'	47530246	GBAA4950	HBG083619	div	68	rnamotif	-	tRNA (guanine-N(7)-)-methyltransferase
Bacillus anthracis str. 'Ames Ancestor'	47526683	GBAA1410	HBG076686	div	100	rnamotif	T-box	hypothetical protein
Bacillus anthracis str. 'Ames Ancestor'	47529404	fosB-2	HBG095471	div	98	erpin	-	fosfomycin resistance protein FosB
Bacillus anthracis str. 'Ames Ancestor'	47529904	greA	HBG343859	co	27	rnamotif	-	transcription elongation factor GreA
Bacillus anthracis str. 'Ames Ancestor'	47528500	GBAA3208	HBG536747	div	46	rnamotif	-	glyoxylase family protein
Bacillus anthracis str. 'Ames Ancestor'	47529777	GBAA4483	HBG077981	co	99	erpin	-	transcriptional regulator, arsr family
Bacillus anthracis str. 'Ames Ancestor'	47529661	GBAA4365	HBG077937	div	34	erpin	-	hypothetical protein
Bacillus anthracis str. 'Ames Ancestor'	47530195	ezrA	HBG212548	co	62	rnamotif	-	septation ring formation regulator EzrA
Bacillus anthracis str. 'Ames Ancestor'	47530585	GBAA5277	HBG473106	co	16	rnamotif	-	hypothetical protein
Bacillus anthracis str. 'Ames Ancestor'	47530305	GBAA5003	HBG000437	co	47	erpin	-	abc transporter, atp-binding protein, putative
Bacillus anthracis str. 'Ames Ancestor'	47530493	GBAA5187	HBG078212	co	75	erpin	-	hypothetical protein
Bacillus anthracis str. 'Ames Ancestor'	47529909	GBAA4611	HBG236958	co	59	rnamotif	-	o-methyltransferase family protein
Bacillus anthracis str. 'Ames Ancestor'	47530117	thrS-2	HBG181500	co	22	erpin	T-box_leader_e-126_1,00	threonyl-tRNA synthetase
Bacillus anthracis str. 'Ames Ancestor'	47526234	GBAA0951	HBG078836	div	21	erpin	-	hypothetical protein
Bacillus anthracis str. 'Ames Ancestor'	47530838	mbl	HBG305115	co	17	rnamotif	-	mbl protein
Bacillus anthracis str. 'Ames Ancestor'	47527661	GBAA2366	HBG077105	div	122	erpin	sORF_-	hypothetical protein
Bacillus anthracis str. 'Ames Ancestor'	47528655	GBAA3371	HBG077552	co	76	erpin	-	hypothetical protein
Bacillus anthracis str. 'Ames Ancestor'	47525343	cysE	HBG401792	co	110	rnamotif	T-box	serine o-acetyltransferase
Bacillus anthracis str. 'Ames Ancestor'	47778016	GBAA2182	HBG077012	div	25	erpin	-	hypothetical protein
Bacillus anthracis str. 'Ames Ancestor'	47526322	GBAA1046	HBG212051	co	66	rnamotif	-	hypothetical protein
Bacillus anthracis str. 'Ames Ancestor'	47528533	GBAA3243	HBG448087	co	61	rnamotif	-	dna-binding protein
Bacillus anthracis str. 'Ames Ancestor'	47525354	rplJ	HBG369991	co	42	rnamotif	Ribosomal_protein_L10_leader_9e-64_1,00	50S ribosomal protein L10
Bacillus anthracis str. 'Ames Ancestor'	47777873	GBAA0940	HBG078492	co	222	rnamotif	sORF_-	hypothetical protein
Bacillus anthracis str. 'Ames Ancestor'	47778410	atpG	HBG314510	co	86	erpin	-	ATP synthase subunit C
Bacillus anthracis str. 'Ames Ancestor'	47530205	tyrS-1	HBG249606	co	45	erpin	T-box_leader_e-115_1,00	tyrosyl-tRNA synthetase
Bacillus anthracis str. 'Ames Ancestor'	47528812	GBAA3526	HBG428175	div	28	rnamotif	-	arsenical pump family protein
Bacillus anthracis str. 'Ames Ancestor'	47778117	GBAA3074	HBG443287	div	19	erpin	-	hypothetical protein
Bacillus anthracis str. 'Ames Ancestor'	47525651	GBAA0380	HBG251261	co	29	erpin	TPP_riboswitch_(THI_element)_3e-51_1,00	hypothetical protein
Bacillus anthracis str. 'Ames Ancestor'	47529483	GBAA4188	HBG459884	div	227	rnamotif	-	hydrolase, haloacid dehalogenase-like family
Bacillus anthracis str. 'Ames Ancestor'	47527911	GBAA2618	HBG077228	div	274	erpin	-	hypothetical protein
Bacillus anthracis str. 'Ames Ancestor'	47530777	thiC	HBG001503	co	52	erpin	TPP_riboswitch_(THI_element)_2e-59_1,00	thiamine biosynthesis protein ThiC
Bacillus anthracis str. 'Ames Ancestor'	47529455	pyc	HBG185226	co	34	rnamotif	-	pyruvate carboxylase
Bacillus anthracis str. 'Ames Ancestor'	47527949	GBAA2658	HBG166768	co	36	erpin	-	hypothetical protein
Bacillus anthracis str. 'Ames Ancestor'	47526340	GBAA1064	HBG078537	co	122	erpin	-	hypothetical protein
Bacillus anthracis str. 'Ames Ancestor'	47528533	GBAA3243	HBG448087	co	75	rnamotif	-	dna-binding protein
Bacillus anthracis str. 'Ames Ancestor'	47778124	GBAA3128	HBG077391	div	36	erpin	-	hypothetical protein
Bacillus anthracis str. 'Ames Ancestor'	47528149	GBAA2856	HBG077335	co	121	erpin	-	hypothetical protein
Bacillus anthracis str. 'Ames Ancestor'	47528784	GBAA3498	HBG077597	div	74	rnamotif	-	hypothetical protein
Bacillus anthracis str. 'Ames Ancestor'	47527390	GBAA2097	HBG076970	co	45	rnamotif	-	hypothetical protein
Bacillus anthracis str. 'Ames Ancestor'	47527065	GBAA1775	HBG076840	div	129	rnamotif	-	hypothetical protein
Bacillus anthracis str. 'Ames Ancestor'	47528306	GBAA3011	HBG536747	div	74	erpin	-	glyoxalase family protein
Bacillus anthracis str. 'Ames Ancestor'	47528215	GBAA2922	HBG543560	co	50	erpin	-	sulfonate abc transporter, atp-binding protein, putative
Bacillus anthracis str. 'Ames Ancestor'	47528579	GBAA3293	HBG077515	div	66	rnamotif	-	hypothetical protein
Bacillus anthracis str. 'Ames Ancestor'	50196963	GBAA5106	HBG529797	co	49	erpin	-	dna-binding response regulator
Bacillus anthracis str. 'Ames Ancestor'	47526447	fabH	HBG085018	co	163	erpin	sORF_-	3-oxoacyl-(acyl carrier protein) synthase
Bacillus anthracis str. 'Ames Ancestor'	47777877	GBAA0975	HBG078506	co	231	erpin	-	hd domain protein
Bacillus anthracis str. 'Ames Ancestor'	47526098	GBAA0809	HBG085808	div	18	erpin	yybP-ykoY_leader_5e-54_1,00	hypothetical protein
Bacillus anthracis str. 'Ames Ancestor'	47530100	pheS	HBG000748	co	19	erpin	T-box_leader_e-127_1,00	phenylalanyl-tRNA synthetase alpha subunit
Bacillus anthracis str. 'Ames Ancestor'	47528432	brnQ-5	HBG127866	co	44	rnamotif	-	branched-chain amino acid transport system ii carrier protein
Bacillus anthracis str. 'Ames Ancestor'	47526746	GBAA1474	HBG452296	div	29	rnamotif	-	penicillin-binding protein
Bacillus anthracis str. 'Ames Ancestor'	47566368	GBAA_pXO1_0046	HBG078741	co	15	erpin	-	hypothetical protein
Bacillus anthracis str. 'Ames Ancestor'	47525953	GBAA0673	HBG078401	co	17	erpin	-	hypothetical protein
Bacillus anthracis str. 'Ames Ancestor'	47527499	GBAA2206	HBG077031	co	257	erpin	-	hypothetical protein
Bacillus anthracis str. 'Ames Ancestor'	47530823	galE-1	HBG535943	co	40	erpin	-	udp-glucose 4-epimerase
Bacillus anthracis str. 'Ames Ancestor'	47528540	GBAA3252	HBG077499	div	14	erpin	-	hypothetical protein
Bacillus anthracis str. 'Ames Ancestor'	47529548	GBAA4255	HBG334312	co	16	erpin	SAM_riboswitch_(S_box_leader)_8e-55_1,00	ribulose bisphosphate carboxylase, putative
Bacillus anthracis str. 'Ames Ancestor'	47526725	GBAA1450	HBG214033	div	183	rnamotif	-	proton/glutamate symporter family protein
Bacillus anthracis str. 'Ames Ancestor'	47529498	GBAA4203	HBG077870	co	73	erpin	-	eal-domain protein
Bacillus anthracis str. 'Ames Ancestor'	50196956	GBAA4192	HBG077863	co	104	erpin	-	cytochrome d ubiquinol oxidase, subunit ii-related protein
Bacillus anthracis str. 'Ames Ancestor'	47527493	GBAA2200	HBG077026	co	126	erpin	-	hypothetical protein
Bacillus anthracis str. 'Ames Ancestor'	47530932	GBAA5610	HBG465090	co	74	erpin	-	RNA polymerase sigma-70 factor
Bacillus anthracis str. 'Ames Ancestor'	47526275	GBAA0996	HBG220979	co	86	erpin	-	sensor histidine kinase/response regulator
Bacillus anthracis str. 'Ames Ancestor'	47528539	GBAA3251	HBG085018	co	122	erpin	-	3-oxoacyl-(acyl carrier protein) synthase
Bacillus anthracis str. 'Ames Ancestor'	47527469	argS	HBG450640	co	22	erpin	T-box_leader_e-118_1,00	arginyl-tRNA synthetase
Bacillus anthracis str. 'Ames Ancestor'	47528573	GBAA3286	HBG077511	co	132	erpin	-	hypothetical protein
Bacillus anthracis str. 'Ames Ancestor'	47531009	GBAA5676	HBG078375	co	85	rnamotif	-	polysaccharide biosynthesis protein, putative
Bacillus anthracis str. 'Ames Ancestor'	50196952	GBAA3564	HBG222765	div	215	erpin	-	fad-binding monooxygenase, phea/tfdb family
Bacillus anthracis str. 'Ames Ancestor'	47526478	GBAA1216	HBG076610	co	29	erpin	-	hypothetical protein
Bacillus anthracis str. 'Ames Ancestor'	47526792	cmk	HBG002727	co	28	rnamotif	-	cytidylate kinase
Bacillus anthracis str. 'Ames Ancestor'	47526880	GBAA1606	HBG534372	co	13	rnamotif	-	5'-3' exonuclease family protein
Bacillus anthracis str. 'Ames Ancestor'	47526696	GBAA1424	HBG398889	co	54	erpin	-	ATP phosphoribosyltransferase regulatory subunit
Bacillus anthracis str. 'Ames Ancestor'	47527112	GBAA1824	HBG076860	co	16	erpin	-	hypothetical protein
Bacillus anthracis str. 'Ames Ancestor'	47530528	GBAA5222	HBG543560	co	226	erpin	SAM_riboswitch_(S_box_leader)_2e-54_1,00	abc transporter, atp-binding protein
Bacillus anthracis str. 'Ames Ancestor'	47529904	greA	HBG343859	co	46	rnamotif	-	transcription elongation factor GreA
Bacillus anthracis str. 'Ames Ancestor'	47530410	GBAA5108	HBG519036	co	14	erpin	-	O-succinylbenzoic acid--CoA ligase
Bacillus anthracis str. 'Ames Ancestor'	47777931	GBAA1452	HBG007076	co	36	erpin	SAM_riboswitch_(S_box_leader)_2e-53_1,00	na+/h+ antiporter family protein
Bacillus anthracis str. 'Ames Ancestor'	47530759	speE	HBG078316	div	176	rnamotif	-	spermidine synthase
Bacillus anthracis str. 'Ames Ancestor'	47525877	GBAA0599	HBG077279	co	125	erpin	sORF_-	neutral protease
Bacillus anthracis str. 'Ames Ancestor'	47528182	GBAA2888	HBG493695	co	58	erpin	sORF_-	inosine-uridine preferring nucleoside hydrolase family protein
Bacillus anthracis str. 'Ames Ancestor'	47526283	GBAA1004	HBG454398	div	85	erpin	sORF_-	alcohol dehydrogenase, zinc-containing
Bacillus anthracis str. 'Ames Ancestor'	47777921	GBAA1337	HBG232658	div	193	erpin	sORF_-	iron compound abc transporter, iron compound-binding protein, putative
Bacillus anthracis str. 'Ames Ancestor'	47526221	GBAA0936	HBG078490	co	87	erpin	sORF_-	lipoprotein, putative
Bacillus anthracis str. 'Ames Ancestor'	50196953	GBAA3631	HBG365180	div	37	rnamotif	sORF_-	molybdopterin oxidoreductase family protein
Bacillus anthracis str. 'Ames Ancestor'	47527723	GBAA2429	HBG077227	co	111	erpin	-	hypothetical protein
Bacillus anthracis str. 'Ames Ancestor'	47529613	GBAA4316	HBG344655	div	107	rnamotif	sORF_-	mutt/nudix family protein
Bacillus anthracis str. 'Ames Ancestor'	47525631	GBAA0361	HBG343966	div	24	erpin	SAM_riboswitch_(S_box_leader)_5e-57_0,99	hypothetical protein
Bacillus anthracis str. 'Ames Ancestor'	47525453	GBAA0195	HBG528138	co	48	erpin	SAM_riboswitch_(S_box_leader)_5e-54_1,00	oligopeptide abc transporter, oligopeptide-binding protein, putative
Bacillus anthracis str. 'Ames Ancestor'	47528498	GBAA3206	HBG164372	co	20	erpin	SAM_riboswitch_(S_box_leader)_3e-51_1,00	peptidase, m20/m25/m40 family
Bacillus anthracis str. 'Ames Ancestor'	47531061	ychF	HBG489518	co	67	erpin	sORF_-	gtp-binding protein ychf
Bacillus anthracis str. 'Ames Ancestor'	47528476	GBAA3184	HBG448297	div	238	erpin	-	hypothetical protein
Bacillus anthracis str. 'Ames Ancestor'	47528644	GBAA3360	HBG077546	div	54	erpin	SAM_riboswitch_(S_box_leader)_3e-49_1,00	hypothetical protein
Bacillus anthracis str. 'Ames Ancestor'	47530110	GBAA4813	HBG439642	div	92	rnamotif	-	hypothetical protein
Bacillus anthracis str. 'Ames Ancestor'	47528657	GBAA3373	HBG077554	co	97	erpin	-	dna-binding protein
Bacillus anthracis str. 'Ames Ancestor'	47526233	GBAA0950	HBG078497	div	123	erpin	sORF_-	hypothetical protein
Bacillus anthracis str. 'Ames Ancestor'	47566708	GBAA_pXO2_0036	HBG078576	co	171	erpin	sORF_-	hypothetical protein
Bacillus anthracis str. 'Ames Ancestor'	47525942	GBAA0662	HBG461111	div	40	rnamotif	-	transcriptional regulator, marr family
Bacillus anthracis str. 'Ames Ancestor'	47526022	kdpA	HBG000945	co	240	rnamotif	sORF_-	potassium-transporting ATPase subunit A
Bacillus anthracis str. 'Ames Ancestor'	47527152	GBAA1861	HBG076874	co	158	erpin	-	methyl-accepting/dna response regulator, putative
Bacillus anthracis str. 'Ames Ancestor'	47777871	GBAA0929	HBG078487	co	163	rnamotif	-	hypothetical protein
Bacillus anthracis str. 'Ames Ancestor'	47525829	GBAA0556	HBG078368	co	93	rnamotif	-	hypothetical protein
Bacillus anthracis str. 'Ames Ancestor'	47526587	GBAA1322	HBG507213	co	104	erpin	yybP-ykoY_leader_3e-67_1,00	hypothetical protein
Bacillus anthracis str. 'Ames Ancestor'	50196969	rho	HBG389886	co	154	erpin	-	transcription termination factor Rho
Bacillus anthracis str. 'Ames Ancestor'	47525691	GBAA0416	HBG543577	co	55	erpin	sORF_-	transporter, eama family
Bacillus anthracis str. 'Ames Ancestor'	47526239	GBAA0956	HBG078500	div	60	erpin	-	hypothetical protein
Bacillus anthracis str. 'Ames Ancestor'	47778330	infC	HBG142539	co	5	rnamotif	Ribosomal_protein_L20_leader_3e-55_0,90	translation initiation factor IF-3
Bacillus anthracis str. 'Ames Ancestor'	47566722	GBAA_pXO2_0051	HBG078589	div	33	erpin	-	hypothetical protein
Bacillus anthracis str. 'Ames Ancestor'	47529585	spoVAA	HBG077913	co	61	erpin	sORF_-	stage v sporulation protein aa
Bacillus anthracis str. 'Ames Ancestor'	47529288	GBAA3997	HBG283999	co	13	erpin	-	hypothetical protein
Bacillus anthracis str. 'Ames Ancestor'	47530300	GBAA4998	HBG406838	co	101	erpin	sORF_-	hypothetical protein
Bacillus anthracis str. 'Ames Ancestor'	47777911	GBAA1183	HBG076600	co	103	erpin	sORF_-	hypothetical protein
Bacillus anthracis str. 'Ames Ancestor'	47528861	GBAA3576	HBG273554	co	56	rnamotif	-	hypothetical protein
Bacillus anthracis str. 'Ames Ancestor'	47525529	GBAA0270	HBG255791	co	61	erpin	Purine_riboswitch_5e-51_1,00	xanthine/uracil permease family protein
Bacillus anthracis str. 'Ames Ancestor'	47527860	GBAA2570	HBG258220	co	17	erpin	-	hypothetical protein
Bacillus anthracis str. 'Ames Ancestor'	47777804	GBAA0335	HBG077560	co	46	rnamotif	-	hypothetical protein
Bacillus anthracis str. 'Ames Ancestor'	47777878	GBAA0976	na	div	109	erpin	-	hypothetical protein
Bacillus anthracis str. 'Ames Ancestor'	47529423	GBAA4127	HBG077835	co	50	erpin	sORF_-	hypothetical protein
Bacillus anthracis str. 'Ames Ancestor'	47527019	GBAA1728	HBG076377	co	146	erpin	sORF_-	hypothetical protein
Bacillus anthracis str. 'Ames Ancestor'	47525268	serS	HBG053760	co	25	erpin	T-box_leader_e-122_1,00	seryl-tRNA synthetase
Bacillus anthracis str. 'Ames Ancestor'	47529954	GBAA4655	HBG460347	div	157	erpin	BsrF	transcriptional regulator, arsr family
Bacillus anthracis str. 'Ames Ancestor'	47529369	GBAA4075	HBG077799	co	4	erpin	-	prophage lambdaba02, site-specific recombinase, phage integrase family
Bacillus anthracis str. 'Ames Ancestor'	47526434	prsA	HBG433260	div	83	rnamotif	sORF_-	peptidylprolyl isomerase
Bacillus anthracis str. 'Ames Ancestor'	47525751	GBAA0481	HBG078086	co	20	erpin	sORF_-	phage minor structural protein
Bacillus anthracis str. 'Ames Ancestor'	47778380	GBAA5258	HBG078246	co	202	erpin	sORF_-	cell wall surface anchor family protein
Bacillus anthracis str. 'Ames Ancestor'	47778213	GBAA3789	HBG078032	div	181	erpin	-	hypothetical protein
Bacillus anthracis str. 'Ames Ancestor'	47527972	GBAA2680	HBG236420	co	97	erpin	-	oxalate:formate antiporter, putative
Bacillus anthracis str. 'Ames Ancestor'	47530713	GBAA5400	HBG168155	co	57	erpin	sORF_-	transcriptional regulator, merr family
Bacillus anthracis str. 'Ames Ancestor'	47777909	GBAA1175	HBG078843	div	154	rnamotif	-	hypothetical protein
Bacillus anthracis str. 'Ames Ancestor'	47778429	GBAA5693	HBG534647	div	35	rnamotif	PyrR	major facilitator family transporter
Bacillus anthracis str. 'Ames Ancestor'	47566381	GBAA_pXO1_0060	HBG448087	div	86	erpin	sORF_-	dna-binding protein, (pxo1-40)
Bacillus anthracis str. 'Ames Ancestor'	47529322	uraA	HBG519279	co	28	erpin	PyrR_binding_site_3e-53_0,91	uracil permease
Bacillus anthracis str. 'Ames Ancestor'	47530451	glyS	HBG004481	co	82	erpin	sORF_-	glycyl-tRNA synthetase
Bacillus anthracis str. 'Ames Ancestor'	47526166	GBAA0879	HBG078466	co	21	erpin	-	hypothetical protein
Bacillus anthracis str. 'Ames Ancestor'	47566404	GBAA_pXO1_0083	HBG078777	div	29	erpin	-	hypothetical protein
Bacillus anthracis str. 'Ames Ancestor'	47566402	GBAA_pXO1_0081	HBG078775	co	13	erpin	-	hypothetical protein
Bacillus anthracis str. 'Ames Ancestor'	47526241	GBAA0958	HBG461111	co	113	rnamotif	-	transcriptional regulator, marr family
Bacillus anthracis str. 'Ames Ancestor'	47566386	GBAA_pXO1_0065	HBG078758	co	19	erpin	-	hypothetical protein
Bacillus anthracis str. 'Ames Ancestor'	47566401	GBAA_pXO1_0080	HBG078773	co	15	erpin	-	hypothetical protein
Bacillus anthracis str. 'Ames Ancestor'	47525435	GBAA0175	HBG389010	co	25	erpin	SAM_riboswitch_(S_box_leader)_6e-59_1,00	abc transporter, substrate-binding protein, putative
Bacillus anthracis str. 'Ames Ancestor'	47529545	GBAA4252	HBG319085	co	36	erpin	SAM_riboswitch_(S_box_leader)_5e-75_1,00	5-methylthioribose kinase, putative
Bacillus anthracis str. 'Ames Ancestor'	47527558	GBAA2262	HBG128038	div	61	erpin	-	heat shock protein, hsp20 family
Bacillus anthracis str. 'Ames Ancestor'	47777905	GBAA1124	HBG076578	co	99	erpin	sORF_-	peptidase, m48 family
Bacillus anthracis str. 'Ames Ancestor'	47529138	GBAA3850	HBG236945	co	104	erpin	sORF_-	hypothetical protein
Bacillus anthracis str. 'Ames Ancestor'	47525857	GBAA0582	HBG502043	div	16	rnamotif	-	transcriptional regulator, gntr family
Bacillus anthracis str. 'Ames Ancestor'	47527097	GBAA1810	HBG536747	co	79	erpin	-	hypothetical protein
Bacillus anthracis str. 'Ames Ancestor'	47530320	metK	HBG444146	div	92	erpin	SAM_riboswitch_(S_box_leader)_6e-63_1,00	S-adenosylmethionine synthetase
Bacillus anthracis str. 'Ames Ancestor'	47526709	GBAA1434	HBG453194	co	108	erpin	sORF_-	glycerate dehydrogenase
Bacillus anthracis str. 'Ames Ancestor'	47527712	GBAA2419	HBG077128	div	91	erpin	-	hypothetical protein
Bacillus anthracis str. 'Ames Ancestor'	47526262	GBAA0982	HBG534277	co	18	rnamotif	-	hypothetical protein
Bacillus anthracis str. 'Ames Ancestor'	47525517	GBAA0258	HBG302091	co	55	erpin	-	conserved hypothetical protein tigr00150
Bacillus anthracis str. 'Ames Ancestor'	47777818	54	HBG078032	div	24	erpin	-	prophage lambdaba04, gp54
Bacillus anthracis str. 'Ames Ancestor'	47525879	GBAA0600	HBG078388	div	150	erpin	-	hypothetical protein
Bacillus anthracis str. 'Ames Ancestor'	47528491	arsR	HBG460347	co	180	erpin	-	arsenical resistance operon repressor
Bacillus anthracis str. 'Ames Ancestor'	47528165	GBAA2870	HBG077343	co	117	rnamotif	sORF_-	hypothetical protein
Bacillus anthracis str. 'Ames Ancestor'	47526799	GBAA1525	HBG000124	co	32	erpin	sORF_-	GTP-binding protein EngA
Bacillus anthracis str. 'Ames Ancestor'	47526933	GBAA1647	HBG532497	co	64	erpin	-	nad(p)h-flavin oxidoreductase
Bacillus anthracis str. 'Ames Ancestor'	47527914	GBAA2622	HBG077232	co	75	erpin	sORF_-	hypothetical protein
Bacillus anthracis str. 'Ames Ancestor'	47566337	GBAA_pXO1_0015	HBG078667	co	24	erpin	sORF_-	hypothetical protein
Bacillus anthracis str. 'Ames Ancestor'	47525444	GBAA0185	HBG305707	div	69	erpin	SAM_riboswitch_(S_box_leader)_2e-53_1,00	oligopeptide abc transporter, permease protein
Bacillus anthracis str. 'Ames Ancestor'	47526861	GBAA1586	HBG076747	co	93	erpin	sORF_-	hypothetical protein
Bacillus anthracis str. 'Ames Ancestor'	47525482	GBAA0226	HBG077071	div	61	erpin	-	hypothetical protein
Bacillus anthracis str. 'Ames Ancestor'	47529178	GBAA3889	HBG077760	co	146	erpin	sORF_-	hypothetical protein
Bacillus anthracis str. 'Ames Ancestor'	47528595	GBAA3309	HBG077522	co	134	erpin	sORF_-	hypothetical protein
Bacillus anthracis str. 'Ames Ancestor'	47527494	GBAA2201	HBG077027	co	248	erpin	sORF_-	site-specific recombinase, resolvase family, putative
Bacillus anthracis str. 'Ames Ancestor'	47528204	GBAA2911	HBG077369	div	88	erpin	sORF_-	hypothetical protein
Bacillus anthracis str. 'Ames Ancestor'	47529572	GBAA4280	HBG077905	div	49	erpin	sORF_-	hypothetical protein
Bacillus anthracis str. 'Ames Ancestor'	47566743	GBAA_pXO2_0078	HBG427234	co	97	erpin	T-box_leader_6e-90_0,76	amino acid efflux protein, (pxo2-63)
Bacillus anthracis str. 'Ames Ancestor'	47529890	GBAA4593	HBG530048	co	120	rnamotif	-	acetyltransferase, gnat family
Bacillus anthracis str. 'Ames Ancestor'	47528849	GBAA3565	HBG460347	div	208	erpin	-	transcriptional regulator, arsr family
Bacillus anthracis str. 'Ames Ancestor'	47528323	GBAA3032	HBG077420	co	160	erpin	-	adenine deaminase, putative
Bacillus anthracis str. 'Ames Ancestor'	47530007	GBAA4707	HBG078044	div	249	erpin	sORF_-	hypothetical protein
Bacillus anthracis str. 'Ames Ancestor'	47525707	GBAA0431	HBG077935	co	83	rnamotif	sORF_-	hypothetical protein
Bacillus anthracis str. 'Ames Ancestor'	47528251	aroF-2	HBG003316	co	24	rnamotif	sORF_-	chorismate synthase
Bacillus anthracis str. 'Ames Ancestor'	47566515	GBAA_pXO1_0206	HBG006488	co	145	rnamotif	-	hypothetical protein
Bacillus anthracis str. Sterne	49183133	BAS0099	HBG369991	co	42	rnamotif	Ribosomal_protein_L10_leader_9e-64_1,00	50S ribosomal protein L10
Bacillus anthracis str. Sterne	49183276	BAS0244	HBG302091	co	55	erpin	-	conserved hypothetical protein TIGR00150
Bacillus anthracis str. Sterne	49186741	BAS3742	HBG507301	co	38	erpin	PyrR_binding_site_2e-52_0,92	pyrimidine regulatory protein PyrR
Bacillus anthracis str. Sterne	49185699	BAS2693	HBG493695	co	58	erpin	sORF_-	inosine-uridine preferring nucleoside hydrolase family protein
Bacillus anthracis str. Sterne	49185056	BAS2045	HBG077027	co	248	erpin	-	site-specific recombinase, resolvase family, putative
Bacillus anthracis str. Sterne	49184380	BAS1363	HBG452296	div	29	rnamotif	-	penicillin-binding protein
Bacillus anthracis str. Sterne	49187587	BAS4594	HBG083619	div	68	rnamotif	-	tRNA (guanine-N(7)-)-methyltransferase
Bacillus anthracis str. Sterne	49183348	BAS0320	HBG077560	co	31	rnamotif	-	hypothetical protein
Bacillus anthracis str. Sterne	49188198	BAS5212	HBG465090	co	74	erpin	-	RNA polymerase sigma-70 factor
Bacillus anthracis str. Sterne	49185614	BAS2607	HBG416419	co	24	erpin	sORF_-	hypothetical protein
Bacillus anthracis str. Sterne	49188167	BAS5181	HBG389886	co	154	erpin	-	transcription termination factor Rho
Bacillus anthracis str. Sterne	49184738	BAS1725	HBG076874	co	158	erpin	-	methyl-accepting/DNA response regulator, putative
Bacillus anthracis str. Sterne	49185448	BAS2440	HBG077228	div	250	erpin	-	hypothetical protein
Bacillus anthracis str. Sterne	49184342	BAS1325	HBG453194	co	108	erpin	-	glycerate dehydrogenase
Bacillus anthracis str. Sterne	49187738	BAS4747	HBG519036	co	11	erpin	-	O-succinylbenzoic acid--CoA ligase
Bacillus anthracis str. Sterne	49186775	BAS3776	HBG077795	div	164	erpin	-	prophage LambdaBa02, lipoprotein, putative
Bacillus anthracis str. Sterne	49188312	BAS5328	HBG489518	co	67	erpin	sORF_-	GTP-binding protein YchF
Bacillus anthracis str. Sterne	49183485	BAS0457	HBG078086	co	20	erpin	-	phage minor structural protein
Bacillus anthracis str. Sterne	49187845	BAS4855	HBG543560	co	226	erpin	SAM_riboswitch_(S_box_leader)_2e-54_1,00	ABC transporter, ATP-binding protein
Bacillus anthracis str. Sterne	49184619	BAS1605	HBG076377	co	146	erpin	-	hypothetical protein
Bacillus anthracis str. Sterne	49186249	BAS3244	HBG077597	div	74	rnamotif	-	hypothetical protein
Bacillus anthracis str. Sterne	49186857	BAS3859	HBG185226	co	34	rnamotif	-	pyruvate carboxylase
Bacillus anthracis str. Sterne	49187635	BAS4644	HBG406838	co	101	erpin	-	hypothetical protein
Bacillus anthracis str. Sterne	49185211	BAS2202	HBG077103	div	239	erpin	-	hypothetical protein
Bacillus anthracis str. Sterne	49184961	BAS1950	HBG076970	co	45	rnamotif	-	hypothetical protein
Bacillus anthracis str. Sterne	49187550	BAS4556	HBG249606	co	45	erpin	T-box_leader_e-115_1,00	tyrosyl-tRNA synthetase
Bacillus anthracis str. Sterne	49183210	BAS0177	HBG389010	co	25	erpin	SAM_riboswitch_(S_box_leader)_6e-59_1,00	ABC transporter, substrate-binding protein, putative
Bacillus anthracis str. Sterne	49186941	BAS3943	HBG319085	co	36	erpin	SAM_riboswitch_(S_box_leader)_5e-75_1,00	5-methylthioribose kinase, putative
Bacillus anthracis str. Sterne	49183937	BAS0914	HBG078506	co	231	erpin	-	HD domain protein
Bacillus anthracis str. Sterne	49183136	BAS0102	HBG001285	co	136	rnamotif	-	DNA-directed RNA polymerase beta subunit
Bacillus anthracis str. Sterne	49186887	BAS3889	HBG077863	co	104	erpin	-	cytochrome d ubiquinol oxidase, subunit II-related protein
Bacillus anthracis str. Sterne	49183111	BAS0076	HBG370907	co	61	erpin	-	lysyl-tRNA synthetase
Bacillus anthracis str. Sterne	49183122	BAS0088	HBG401792	co	110	rnamotif	T-box	serine O-acetyltransferase
Bacillus anthracis str. Sterne	49187873	BAS4884	HBG078246	co	202	erpin	-	cell wall surface anchor family protein
Bacillus anthracis str. Sterne	49188264	BAS5279	HBG078375	co	85	rnamotif	-	polysaccharide biosynthesis protein, putative
Bacillus anthracis str. Sterne	49183577	BAS0551	HBG502043	div	16	rnamotif	-	transcriptional regulator, GntR family
Bacillus anthracis str. Sterne	49183592	BAS0567	HBG077279	co	125	erpin	-	neutral protease
Bacillus anthracis str. Sterne	49185032	BAS2021	HBG450640	co	22	erpin	T-box_leader_e-118_1,00	arginyl-tRNA synthetase
Bacillus anthracis str. Sterne	49183410	BAS0382	HBG052301	co	20	erpin	T-box_leader_e-113_1,00	prolyl-tRNA synthetase
Bacillus anthracis str. Sterne	49183940	BAS0917	HBG534277	co	6	rnamotif	-	hypothetical protein
Bacillus anthracis str. Sterne	49186451	BAS3447	HBG077680	div	78	erpin	-	hypothetical protein
Bacillus anthracis str. Sterne	49183859	BAS0835	HBG078466	co	21	erpin	-	hypothetical protein
Bacillus anthracis str. Sterne	49185988	BAS2983	HBG536747	div	46	rnamotif	-	glyoxylase family protein
Bacillus anthracis str. Sterne	49183916	BAS0893	HBG078497	div	123	erpin	-	hypothetical protein
Bacillus anthracis str. Sterne	49183899	BAS0875	HBG078487	co	163	rnamotif	-	hypothetical protein
Bacillus anthracis str. Sterne	49187460	BAS4465	HBG439642	div	92	rnamotif	-	hypothetical protein
Bacillus anthracis str. Sterne	49185468	BAS2460	HBG080607	div	83	erpin	SAM_riboswitch_(S_box_leader)_2e-59_1,00	hypothetical protein
Bacillus anthracis str. Sterne	49186897	BAS3899	HBG077870	co	52	erpin	-	EAL-domain protein
Bacillus anthracis str. Sterne	49184383	BAS1366	HBG076708	co	124	erpin	-	hypothetical protein
Bacillus anthracis str. Sterne	49186017	BAS3012	HBG448087	co	61	rnamotif	-	DNA-binding protein
Bacillus anthracis str. Sterne	49183998	BAS0977	HBG212051	co	66	rnamotif	-	hypothetical protein
Bacillus anthracis str. Sterne	49186883	BAS3885	HBG459884	div	227	rnamotif	-	hydrolase, haloacid dehalogenase-like family
Bacillus anthracis str. Sterne	49187736	BAS4745	HBG529797	co	49	erpin	-	DNA-binding response regulator
Bacillus anthracis str. Sterne	49185119	BAS2108	HBG077052	co	46	erpin	-	sensor histidine kinase
Bacillus anthracis str. Sterne	49183654	BAS0629	HBG461111	div	40	rnamotif	-	transcriptional regulator, MarR family
Bacillus anthracis str. Sterne	49183906	BAS0882	HBG078490	co	87	erpin	sORF_-	lipoprotein, putative
Bacillus anthracis str. Sterne	49185965	BAS2960	HBG448297	div	238	erpin	-	hypothetical protein
Bacillus anthracis str. Sterne	49184921	BAS1910	HBG076953	co	109	erpin	-	lipoprotein, putative
Bacillus anthracis str. Sterne	49186135	BAS3130	HBG398889	div	16	erpin	-	histidyl-tRNA synthetase
Bacillus anthracis str. Sterne	49185986	BAS2981	HBG164372	co	20	erpin	SAM_riboswitch_(S_box_leader)_3e-51_1,00	peptidase, M20/M25/M40 family
Bacillus anthracis str. Sterne	49186816	BAS3818	HBG095471	div	98	erpin	-	fosfomycin resistance protein FosB
Bacillus anthracis str. Sterne	49186321	BAS3316	HBG273554	co	56	rnamotif	-	hypothetical protein
Bacillus anthracis str. Sterne	49184431	BAS1414	HBG000124	co	32	erpin	sORF_-	GTP-binding protein EngA
Bacillus anthracis str. Sterne	49187541	BAS4547	HBG212548	co	62	rnamotif	-	septation ring formation regulator EzrA
Bacillus anthracis str. Sterne	49185930	BAS2924	HBG077466	co	111	erpin	-	hypothetical protein
Bacillus anthracis str. Sterne	49188116	BAS5130	HBG078343	co	120	erpin	-	lipoprotein, putative
Bacillus anthracis str. Sterne	49187294	BAS4298	HBG398889	co	34	erpin	T-box_leader_e-128_1,00	histidyl-tRNA synthetase
Bacillus anthracis str. Sterne	49188114	BAS5128	HBG305115	co	17	rnamotif	-	mbl protein
Bacillus anthracis str. Sterne	49187158	BAS4161	HBG077981	co	99	erpin	-	transcriptional regulator, ArsR family
Bacillus anthracis str. Sterne	49186298	BAS3293	HBG301754	co	76	erpin	-	oligoendopeptidase F
Bacillus anthracis str. Sterne	49186119	BAS3114	HBG077546	div	42	erpin	SAM_riboswitch_(S_box_leader)_2e-49_1,00	hypothetical protein
Bacillus anthracis str. Sterne	49187924	BAS4936	HBG249606	co	25	erpin	T-box_leader_e-119_1,00	tyrosyl-tRNA synthetase
Bacillus anthracis str. Sterne	49185061	BAS2050	HBG077031	co	257	erpin	-	hypothetical protein
Bacillus anthracis str. Sterne	49184360	BAS1343	HBG007076	co	36	erpin	SAM_riboswitch_(S_box_leader)_2e-53_1,00	Na+/H+ antiporter family protein
Bacillus anthracis str. Sterne	49186979	BAS3981	HBG077913	co	61	erpin	-	stage V sporulation protein AA
Bacillus anthracis str. Sterne	49187316	BAS4321	HBG460347	div	157	erpin	BsrF	transcriptional regulator, ArsR family
Bacillus anthracis str. Sterne	49184745	BAS1732	HBG528138	div	96	rnamotif	-	oligopeptide ABC transporter, solute binding protein
Bacillus anthracis str. Sterne	49188068	BAS5082	HBG424074	co	186	rnamotif	-	D-amino acid aminotransferase
Bacillus anthracis str. Sterne	49185263	BAS2254	HBG077128	div	91	erpin	-	hypothetical protein
Bacillus anthracis str. Sterne	49186310	BAS3305	HBG460347	div	199	erpin	-	transcriptional regulator, ArsR family
Bacillus anthracis str. Sterne	49183229	BAS0196	HBG528138	co	48	erpin	SAM_riboswitch_(S_box_leader)_5e-54_1,00	oligopeptide ABC transporter, oligopeptide-binding protein, putative
Bacillus anthracis str. Sterne	49184616	BAS1601	HBG076815	co	57	erpin	-	transcriptional regulator, TetR family
Bacillus anthracis str. Sterne	49186017	BAS3012	HBG448087	co	75	rnamotif	-	DNA-binding protein
Bacillus anthracis str. Sterne	49183796	BAS0772	HBG085808	div	18	erpin	yybP-ykoY_leader_5e-54_1,00	hypothetical protein
Bacillus anthracis str. Sterne	49183921	BAS0898	HBG078500	div	60	erpin	-	hypothetical protein
Bacillus anthracis str. Sterne	49185400	BAS2392	HBG078930	co	62	rnamotif	-	thermolysin metallopeptidase, catalytic domain
Bacillus anthracis str. Sterne	49185212	BAS2203	HBG236420	div	271	erpin	-	oxalate:formate antiporter, putative
Bacillus anthracis str. Sterne	49185484	BAS2476	HBG166768	co	36	erpin	-	hypothetical protein
Bacillus anthracis str. Sterne	49187467	BAS4472	HBG181500	co	22	erpin	T-box_leader_e-126_1,00	threonyl-tRNA synthetase
Bacillus anthracis str. Sterne	49185272	BAS2263	HBG077227	co	111	erpin	-	hypothetical protein
Bacillus anthracis str. Sterne	49185117	BAS2106	HBG128038	div	61	erpin	-	heat shock protein, Hsp20 family
Bacillus anthracis str. Sterne	49184658	BAS1644	HBG076840	div	120	rnamotif	-	hypothetical protein
Bacillus anthracis str. Sterne	49186944	BAS3946	HBG334312	co	16	erpin	SAM_riboswitch_(S_box_leader)_8e-55_1,00	ribulose bisphosphate carboxylase, putative
Bacillus anthracis str. Sterne	49183593	BAS0568	HBG078388	div	150	erpin	-	hypothetical protein
Bacillus anthracis str. Sterne	49185447	BAS2439	HBG077227	div	237	erpin	-	hypothetical protein
Bacillus anthracis str. Sterne	49184240	BAS1223	HBG507213	co	98	erpin	yybP-ykoY_leader_3e-67_1,00	hypothetical protein
Bacillus anthracis str. Sterne	49184652	BAS1638	HBG076835	co	46	erpin	-	hypothetical protein
Bacillus anthracis str. Sterne	49186967	BAS3969	HBG077905	div	49	erpin	-	hypothetical protein
Bacillus anthracis str. Sterne	49184357	BAS1340	HBG078855	div	183	rnamotif	-	proton/glutamate symporter protein, N-terminus
Bacillus anthracis str. Sterne	49184506	BAS1489	HBG534372	co	13	rnamotif	-	5'-3' exonuclease family protein
Bacillus anthracis str. Sterne	49184109	BAS1089	HBG078843	div	31	rnamotif	-	hypothetical protein
Bacillus anthracis str. Sterne	49184252	BAS1235	HBG232658	div	193	erpin	-	iron compound ABC transporter, iron compound-binding protein, putative
Bacillus anthracis str. Sterne	49184487	BAS1470	HBG076747	co	93	erpin	sORF_-	hypothetical protein
Bacillus anthracis str. Sterne	49184015	BAS0994	HBG078537	co	98	erpin	-	hypothetical protein
Bacillus anthracis str. Sterne	49183594	BAS0569	HBG078389	div	162	erpin	-	lipoprotein, putative
Bacillus anthracis str. Sterne	49185422	BAS2414	HBG091826	co	99	erpin	-	Mur ligase family, catalytic domain, N-terminal
Bacillus anthracis str. Sterne	49183656	BAS0631	HBG417191	co	98	erpin	-	ribose operon repressor
Bacillus anthracis str. Sterne	49184332	BAS1315	HBG398889	co	54	erpin	-	ATP phosphoribosyltransferase regulatory subunit
Bacillus anthracis str. Sterne	49183664	BAS0639	HBG078401	co	17	erpin	-	hypothetical protein
Bacillus anthracis str. Sterne	49188281	BAS5297	HBG534647	div	38	rnamotif	PyrR	major facilitator family transporter
Bacillus anthracis str. Sterne	49184689	BAS1675	HBG536747	co	79	erpin	-	hypothetical protein
Bacillus anthracis str. Sterne	49187257	BAS4261	HBG530048	co	120	rnamotif	-	acetyltransferase, GNAT family
Bacillus anthracis str. Sterne	49186056	BAS3051	HBG077511	co	132	erpin	-	hypothetical protein
Bacillus anthracis str. Sterne	49185042	BAS2031	HBG370907	co	83	erpin	T-box_leader_1e-56_0,52	asparaginyl-tRNA synthetase
Bacillus anthracis str. Sterne	49183051	BAS0015	HBG053760	co	25	erpin	T-box_leader_e-122_1,00	seryl-tRNA synthetase
Bacillus anthracis str. Sterne	49183432	BAS0404	HBG543577	co	55	erpin	-	transporter, EamA family
Bacillus anthracis str. Sterne	49184143	BAS1123	HBG076610	co	29	erpin	-	hypothetical protein
Bacillus anthracis str. Sterne	49188062	BAS5076	HBG001503	co	52	erpin	TPP_riboswitch_(THI_element)_2e-59_1,00	thiamine biosynthesis protein ThiC
Bacillus anthracis str. Sterne	49183373	BAS0345	HBG077654	co	23	rnamotif	-	hypothetical protein
Bacillus anthracis str. Sterne	49187774	BAS4784	HBG004481	co	82	erpin	T-box_leader_1e-05_0,55	glycyl-tRNA synthetase
Bacillus anthracis str. Sterne	49188006	BAS5020	HBG168155	co	54	erpin	-	transcriptional regulator, MerR family
Bacillus anthracis str. Sterne	49185677	BAS2671	HBG078809	co	19	erpin	-	acetyltransferase, GNAT family
Bacillus anthracis str. Sterne	49183923	BAS0900	HBG461111	co	113	rnamotif	-	transcriptional regulator, MarR family
Bacillus anthracis str. Sterne	49185466	BAS2458	HBG076963	co	121	erpin	-	glycosyl transferase, putative
Bacillus anthracis str. Sterne	49184841	BAS1829	HBG076914	co	46	erpin	-	lipoprotein, putative
Bacillus anthracis str. Sterne	49184065	BAS1045	HBG076578	co	48	erpin	sORF_-	peptidase, M48 family
Bacillus anthracis str. Sterne	49184543	BAS1528	HBG532497	co	64	erpin	-	NAD(P)H-flavin oxidoreductase
Bacillus anthracis str. Sterne	49184272	BAS1255	HBG086677	co	17	rnamotif	-	hypothetical protein
Bacillus anthracis str. Sterne	49186527	BAS3525	HBG077512	co	38	rnamotif	-	hypothetical protein
Bacillus anthracis str. Sterne	49188154	BAS5168	HBG300882	co	71	erpin	-	low molecular weight phosphotyrosine protein phosphatase family protein
Bacillus anthracis str. Sterne	49185753	BAS2747	HBG003316	co	24	rnamotif	T-box_leader_e-123_1,00	chorismate synthase
Bacillus anthracis str. Sterne	49183394	BAS0366	HBG251261	co	29	erpin	TPP_riboswitch_(THI_element)_3e-51_1,00	hypothetical protein
Bacillus anthracis str. Sterne	49186709	BAS3710	HBG283999	co	13	erpin	-	hypothetical protein
Bacillus anthracis str. Sterne	49183374	BAS0346	HBG343966	div	24	erpin	SAM_riboswitch_(S_box_leader)_5e-57_0,99	hypothetical protein
Bacillus anthracis str. Sterne	49183550	BAS0524	HBG078368	co	93	rnamotif	-	hypothetical protein
Bacillus anthracis str. Sterne	49186275	BAS3270	HBG428175	div	28	rnamotif	-	arsenical pump family protein
Bacillus anthracis str. Sterne	49186130	BAS3125	HBG077552	co	76	erpin	-	hypothetical protein
Bacillus anthracis str. Sterne	49186132	BAS3127	HBG077554	co	97	erpin	-	DNA-binding protein
Bacillus anthracis str. Sterne	49185451	BAS2443	HBG077232	co	75	erpin	sORF_-	hypothetical protein
Bacillus anthracis str. Sterne	49183250	BAS0217	HBG543560	co	15	erpin	-	ABC transporter, ATP-binding protein
Bacillus anthracis str. Sterne	49186271	BAS3266	HBG077608	co	285	erpin	-	hypothetical protein
Bacillus anthracis str. Sterne	49185926	BAS2920	HBG127866	co	44	rnamotif	-	branched-chain amino acid transport system II carrier protein
Bacillus anthracis str. Sterne	49185979	BAS2974	HBG460347	co	180	erpin	-	arsenical resistance operon repressor
Bacillus anthracis str. Sterne	49185696	BAS2690	HBG077352	co	54	erpin	-	hypothetical protein
Bacillus anthracis str. Sterne	49186569	BAS3568	HBG236945	co	101	erpin	-	hypothetical protein
Bacillus anthracis str. Sterne	49186604	BAS3603	HBG077760	co	146	erpin	-	hypothetical protein
Bacillus anthracis str. Sterne	49186309	BAS3304	HBG222765	div	200	erpin	-	FAD-binding monooxygenase, PheA/TfdB family
Bacillus anthracis str. Sterne	49187451	BAS4456	HBG000748	co	19	erpin	T-box_leader_e-127_1,00	phenylalanyl-tRNA synthetase alpha subunit
Bacillus anthracis str. Sterne	49187890	BAS4902	HBG473106	co	16	rnamotif	-	hypothetical protein
Bacillus anthracis str. Sterne	49187367	BAS4372	HBG078044	div	249	erpin	-	hypothetical protein
Bacillus anthracis str. Sterne	49187929	BAS4941	HBG535940	div	18	rnamotif	-	camphor resistance protein CrcB
Bacillus anthracis str. Sterne	49183219	BAS0186	HBG305707	div	69	erpin	SAM_riboswitch_(S_box_leader)_2e-53_1,00	oligopeptide ABC transporter, permease protein
Bacillus anthracis str. Sterne	49183914	BAS0891	HBG534277	div	164	erpin	-	transcriptional regulator, PadR family
Bacillus anthracis str. Sterne	49188142	BAS5156	HBG314510	co	86	erpin	-	ATP synthase subunit C
Bacillus anthracis str. Sterne	49183954	BAS0932	HBG220979	co	86	erpin	-	sensor histidine kinase/response regulator
Bacillus anthracis str. Sterne	49188100	BAS5114	HBG535943	co	40	erpin	-	UDP-glucose 4-epimerase
Bacillus anthracis str. Sterne	49185824	BAS2818	HBG077420	co	160	erpin	-	adenine deaminase, putative
Bacillus anthracis str. Sterne	49183287	BAS0255	HBG255791	co	61	erpin	Purine_riboswitch_5e-51_1,00	xanthine/uracil permease family protein
Bacillus anthracis str. Sterne	49187271	BAS4275	HBG343859	co	27	rnamotif	-	transcription elongation factor GreA
Bacillus anthracis str. Sterne	49186372	BAS3367	HBG365180	div	37	rnamotif	sORF_-	molybdopterin oxidoreductase family protein
Bacillus anthracis str. Sterne	49187275	BAS4279	HBG236958	co	59	rnamotif	-	O-methyltransferase family protein
Bacillus anthracis str. Sterne	49184115	BAS1095	HBG085018	co	163	erpin	-	3-oxoacyl-(acyl carrier protein) synthase
Bacillus anthracis str. Sterne	49187639	BAS4648	HBG543560	co	47	erpin	-	ABC transporter, ATP-binding protein, putative
Bacillus anthracis str. Sterne	49188046	BAS5060	HBG078316	div	176	rnamotif	-	spermidine synthase
Bacillus anthracis str. Sterne	49187812	BAS4822	HBG078212	co	75	erpin	-	hypothetical protein
Bacillus anthracis str. Sterne	49187048	BAS4050	HBG077937	div	34	erpin	-	hypothetical protein
Bacillus anthracis str. Sterne	49186785	BAS3786	HBG077799	co	4	erpin	-	prophage LambdaBa02, site-specific recombinase, phage integrase family
Bacillus anthracis str. Sterne	49185669	BAS2662	HBG077335	co	121	erpin	-	hypothetical protein
Bacillus anthracis str. Sterne	49185403	BAS2395	HBG258220	co	17	erpin	-	hypothetical protein
Bacillus anthracis str. Sterne	49185683	BAS2677	HBG077343	co	117	rnamotif	sORF_-	hypothetical protein
Bacillus anthracis str. Sterne	49187002	BAS4004	HBG344655	div	107	rnamotif	-	mutT/nudix family protein
Bacillus anthracis str. Sterne	49183343	BAS0315	HBG077537	co	34	erpin	-	polysaccharide deacetylase-like protein
Bacillus anthracis str. Sterne	49186024	BAS3019	HBG077499	div	14	erpin	-	hypothetical protein
Bacillus anthracis str. Sterne	49184104	BAS1084	HBG433260	div	83	rnamotif	-	peptidylprolyl isomerase
Bacillus anthracis str. Sterne	49185816	BAS2810	HBG078955	co	95	rnamotif	-	hypothetical protein
Bacillus anthracis str. Sterne	49186023	BAS3018	HBG085018	co	122	erpin	-	3-oxoacyl-(acyl carrier protein) synthase
Bacillus anthracis str. Sterne	49187271	BAS4275	HBG343859	co	46	rnamotif	-	transcription elongation factor GreA
Bacillus anthracis str. Sterne	49185915	BAS2909	HBG077391	div	39	erpin	-	hypothetical protein
Bacillus cereus ATCC 10987	42782384	BCE_3331	HBG079819	co	199	erpin	-	hypothetical protein
Bacillus cereus ATCC 10987	42779326	BCE_0245	HBG543560	co	15	erpin	sORF_-	ABC transporter, ATP-binding protein
Bacillus cereus ATCC 10987	42783832	ezrA	HBG212548	co	62	rnamotif	-	septation ring formation regulator EzrA
Bacillus cereus ATCC 10987	42779374	BCE_0293	HBG255791	co	60	erpin	sORF_-	xanthine/uracil permease family protein
Bacillus cereus ATCC 10987	42782125	adP	HBG077245	co	139	erpin	-	alkaline D-peptidase
Bacillus cereus ATCC 10987	42783753	thrS	HBG181500	co	22	erpin	T-box_leader_e-127_1,00	threonyl-tRNA synthetase
Bacillus cereus ATCC 10987	42779396	BCE_0315	HBG077306	div	122	rnamotif	sORF_-	hypothetical protein
Bacillus cereus ATCC 10987	42784386	thiC	HBG001503	co	52	erpin	TPP_riboswitch_(THI_element)_2e-59_1,00	thiamine biosynthesis protein ThiC
Bacillus cereus ATCC 10987	42781354	BCE_2290	HBG128038	div	61	erpin	-	heat shock protein, Hsp20 family
Bacillus cereus ATCC 10987	44004487	BCE_A0148	HBG081855	div	120	erpin	-	response regulator, putative
Bacillus cereus ATCC 10987	42781726	BCE_2667	HBG080607	div	83	erpin	SAM_riboswitch_(S_box_leader)_2e-59_1,00	hypothetical protein
Bacillus cereus ATCC 10987	42782571	BCE_3520	HBG460347	div	248	erpin	sORF_-	transcriptional regulator, ArsR family
Bacillus cereus ATCC 10987	42783111	BCE_4064	HBG238372	div	59	erpin	-	maltosaccharide ABC transporter, maltosaccharide-binding protein, putative
Bacillus cereus ATCC 10987	42782287	BCE_3232	HBG536747	div	46	rnamotif	-	glyoxylase family protein
Bacillus cereus ATCC 10987	42782378	BCE_3325	HBG079817	co	28	erpin	-	lipoprotein, putative
Bacillus cereus ATCC 10987	42782158	BCE_3102	HBG443287	div	19	erpin	-	hypothetical protein
Bacillus cereus ATCC 10987	42780629	BCE_1555	HBG214033	div	187	rnamotif	-	proton/glutamate symporter family protein
Bacillus cereus ATCC 10987	42782013	BCE_2957	na	co	93	erpin	-	hypothetical protein
Bacillus cereus ATCC 10987	42779570	BCE_0490	HBG251261	co	29	erpin	TPP_riboswitch_(THI_element)_3e-51_1,00	hypothetical protein
Bacillus cereus ATCC 10987	42781402	BCE_2339	HBG079577	div	89	erpin	-	hypothetical protein
Bacillus cereus ATCC 10987	42782821	BCE_3771	HBG464310	div	248	erpin	-	iron compound ABC transporter, iron compound-binding protein
Bacillus cereus ATCC 10987	42780652	BCE_1578	HBG452296	div	29	rnamotif	-	penicillin-binding protein
Bacillus cereus ATCC 10987	42782103	BCE_3047	HBG536747	div	74	rnamotif	-	glyoxalase family protein
Bacillus cereus ATCC 10987	42784099	glyS	HBG004481	co	82	erpin	T-box_leader_1e-05_0,55	glycyl-tRNA synthetase
Bacillus cereus ATCC 10987	42784257	tyrS	HBG249606	co	24	erpin	T-box_leader_e-119_1,00	tyrosyl-tRNA synthetase
Bacillus cereus ATCC 10987	42779724	BCE_0646	HBG502043	div	16	rnamotif	-	transcriptional regulator, GntR family
Bacillus cereus ATCC 10987	42780336	BCE_1262	HBG079416	co	74	erpin	-	hypothetical protein
Bacillus cereus ATCC 10987	42781035	BCE_1966	HBG078881	div	68	erpin	ydaO/yuaA_leader_7e-78_1,00	hypothetical protein
Bacillus cereus ATCC 10987	42779745	BCE_0667	HBG077279	co	126	erpin	sORF_-	neutral protease
Bacillus cereus ATCC 10987	42779441	BCE_0360	HBG077537	co	34	erpin	sORF_-	polysaccharide deacetylase-like protein
Bacillus cereus ATCC 10987	42783144	BCE_4097	HBG079957	co	121	erpin	sORF_-	hypothetical protein
Bacillus cereus ATCC 10987	42779253	BCE_0172	HBG079480	div	89	rnamotif	-	hypothetical protein
Bacillus cereus ATCC 10987	42780810	BCE_1736	HBG532497	co	65	erpin	-	NAD(P)H-flavin oxidoreductase
Bacillus cereus ATCC 10987	42783733	pheS	HBG000748	co	19	erpin	T-box_leader_e-127_1,00	phenylalanyl-tRNA synthetase alpha subunit
Bacillus cereus ATCC 10987	42784537	BCE_5492	HBG465090	co	73	erpin	-	RNA polymerase sigma-70 factor
Bacillus cereus ATCC 10987	42780496	BCE_1422	HBG507213	co	103	erpin	yybP-ykoY_leader_3e-67_1,00	hypothetical protein
Bacillus cereus ATCC 10987	42779886	kdpA	HBG000945	co	238	rnamotif	sORF_-	potassium-transporting ATPase subunit A
Bacillus cereus ATCC 10987	42781964	BCE_2908	HBG079707	co	121	erpin	sORF_-	spore coat protein w, putative
Bacillus cereus ATCC 10987	44004398	BCE_A0059	HBG078773	co	14	erpin	-	hypothetical protein
Bacillus cereus ATCC 10987	42784221	BCE_5175	HBG473106	co	16	rnamotif	-	hypothetical protein
Bacillus cereus ATCC 10987	42780734	BCE_1660	HBG077599	div	87	rnamotif	sORF_-	hypothetical protein
Bacillus cereus ATCC 10987	42783209	BCE_4163	HBG344655	div	107	rnamotif	sORF_-	mutT/nudix family protein
Bacillus cereus ATCC 10987	42784638	BCE_5593	HBG080192	div	43	erpin	-	hypothetical protein
Bacillus cereus ATCC 10987	42782951	BCE_3901	HBG283999	co	13	erpin	-	hypothetical protein
Bacillus cereus ATCC 10987	42782318	BCE_3264	HBG077499	div	14	erpin	-	hypothetical protein
Bacillus cereus ATCC 10987	44004411	BCE_A0072	HBG078758	co	19	erpin	-	conserved hypothetical Bacillus plasmid protein
Bacillus cereus ATCC 10987	42780207	BCE_1131	HBG465090	co	144	erpin	sORF_-	RNA polymerase sigma C factor
Bacillus cereus ATCC 10987	42783935	BCE_4889	HBG406838	co	101	erpin	sORF_-	hypothetical protein
Bacillus cereus ATCC 10987	42781820	BCE_2763	HBG077279	co	121	erpin	-	hypothetical protein
Bacillus cereus ATCC 10987	42781951	BCE_2895	HBG078809	co	55	erpin	-	acetyltransferase, GNAT family
Bacillus cereus ATCC 10987	42779359	BCE_0278	HBG079686	co	46	erpin	-	conserved hypothetical protein TIGR00150
Bacillus cereus ATCC 10987	42781702	BCE_2643	HBG079656	co	135	rnamotif	-	hypothetical protein
Bacillus cereus ATCC 10987	42783555	BCE_4509	HBG460347	div	156	erpin	BsrF	transcriptional regulator, ArsR family
Bacillus cereus ATCC 10987	42783660	BCE_4614	HBG080046	co	15	erpin	-	hypothetical protein
Bacillus cereus ATCC 10987	42783540	BCE_4494	HBG410552	co	127	erpin	sORF_-	cation efflux family protein
Bacillus cereus ATCC 10987	42783784	BCE_4738	HBG428292	div	38	rnamotif	sORF_-	DHH subfamily 1 protein
Bacillus cereus ATCC 10987	42780998	BCE_1929	HBG076868	co	91	erpin	-	hypothetical protein
Bacillus cereus ATCC 10987	42779296	BCE_0215	HBG528138	co	48	erpin	SAM_riboswitch_(S_box_leader)_1e-54_1,00	oligopeptide ABC transporter, oligopeptide-binding protein, putative
Bacillus cereus ATCC 10987	42782241	BCE_3186	HBG032742	co	88	rnamotif	-	drug transport protein, putative
Bacillus cereus ATCC 10987	42779590	proS	HBG052301	co	20	erpin	T-box_leader_e-113_1,00	prolyl-tRNA synthetase
Bacillus cereus ATCC 10987	42784449	mbl	HBG305115	co	17	rnamotif	-	mbl protein
Bacillus cereus ATCC 10987	42781201	csaA	HBG007475	co	48	erpin	sORF_-	chaperone CsaA
Bacillus cereus ATCC 10987	42784450	spoIIID	HBG078342	co	148	erpin	sORF_-	stage III sporulation protein D
Bacillus cereus ATCC 10987	42784621	BCE_5576	HBG126881	co	38	erpin	PyrR	major facilitator family transporter
Bacillus cereus ATCC 10987	42779885	BCE_0808	HBG078833	co	37	rnamotif	ydaO/yuaA_leader_4e-76_0,99	hypothetical protein
Bacillus cereus ATCC 10987	42782401	hisS	HBG398889	div	16	erpin	-	histidyl-tRNA synthetase
Bacillus cereus ATCC 10987	42782850	BCE_3800	HBG079907	co	5	rnamotif	-	hypothetical protein
Bacillus cereus ATCC 10987	42779747	BCE_0669	HBG080216	div	57	erpin	-	hypothetical protein
Bacillus cereus ATCC 10987	42782394	BCE_3341	HBG079824	co	40	erpin	-	hypothetical protein
Bacillus cereus ATCC 10987	42784626	BCE_5581	HBG107988	co	161	rnamotif	-	transporter, putative
Bacillus cereus ATCC 10987	42780114	BCE_1038	HBG078497	co	133	erpin	sORF_-	hypothetical protein
Bacillus cereus ATCC 10987	42781133	BCE_2065	HBG163855	co	75	erpin	-	Small, acid-soluble spore protein, alpha/beta family
Bacillus cereus ATCC 10987	42783492	BCE_4446	HBG530048	co	120	rnamotif	-	acetyltransferase, GNAT family
Bacillus cereus ATCC 10987	42783146	BCE_4099	HBG319085	co	37	erpin	sORF_-	5-methylthioribose kinase, putative
Bacillus cereus ATCC 10987	42782586	BCE_3535	HBG273554	div	56	rnamotif	-	hypothetical protein
Bacillus cereus ATCC 10987	42780527	BCE_1453	HBG086677	co	17	rnamotif	-	hypothetical protein
Bacillus cereus ATCC 10987	42780397	BCE_1323	HBG079429	co	29	erpin	-	hypothetical protein
Bacillus cereus ATCC 10987	42780518	BCE_1444	HBG076662	co	142	erpin	sORF_-	internalin, putative
Bacillus cereus ATCC 10987	42781230	BCE_2164	HBG085299	co	59	erpin	T-box	hypothetical protein
Bacillus cereus ATCC 10987	42783532	hisS	HBG398889	co	34	erpin	T-box_leader_e-128_1,00	histidyl-tRNA synthetase
Bacillus cereus ATCC 10987	42779306	BCE_0225	HBG079575	co	53	erpin	sORF_-	hypothetical protein
Bacillus cereus ATCC 10987	42781457	BCE_2394	HBG077103	div	239	erpin	sORF_-	hypothetical protein
Bacillus cereus ATCC 10987	42781635	BCE_2574	HBG258220	div	100	erpin	-	hypothetical protein
Bacillus cereus ATCC 10987	42783521	BCE_4475	HBG078024	co	40	rnamotif	sORF_-	hypothetical protein
Bacillus cereus ATCC 10987	42783842	tyrS	HBG249606	co	45	erpin	T-box_leader_e-127_1,00	tyrosyl-tRNA synthetase
Bacillus cereus ATCC 10987	42779470	BCE_0389	HBG320301	co	16	erpin	-	HNH endonuclease domain protein
Bacillus cereus ATCC 10987	42782984	pyrR	HBG507301	co	38	erpin	PyrR_binding_site_2e-52_0,92	pyrimidine regulatory protein PyrR
Bacillus cereus ATCC 10987	42782983	uraA	HBG519279	co	28	erpin	PyrR_binding_site_3e-53_0,91	uracil permease
Bacillus cereus ATCC 10987	44004525	BCE_A0186	HBG079067	co	156	erpin	sORF_-	transcriptional regulator, ArsR family protein
Bacillus cereus ATCC 10987	42784200	BCE_5154	HBG080130	co	43	rnamotif	sORF_-	hypothetical protein
Bacillus cereus ATCC 10987	42783086	BCE_4039	HBG077870	co	73	erpin	-	EAL-domain protein
Bacillus cereus ATCC 10987	42779541	BCE_0461	HBG343966	div	25	erpin	SAM_riboswitch_(S_box_leader)_1e-57_1,00	hypothetical protein
Bacillus cereus ATCC 10987	44004492	BCE_A0153	HBG080299	co	47	erpin	-	hypothetical protein
Bacillus cereus ATCC 10987	42783150	BCE_4103	HBG334312	co	16	erpin	SAM_riboswitch_(S_box_leader)_1e-53_1,00	ribulose bisphosphate carboxylase, putative
Bacillus cereus ATCC 10987	42783485	BCE_4439	HBG078014	co	131	erpin	T-box_leader_e-126_1,00	phenylalanine-4-hydroxylase, putative
Bacillus cereus ATCC 10987	44004472	BCE_A0133	HBG080286	co	24	erpin	-	hypothetical protein
Bacillus cereus ATCC 10987	42779286	BCE_0205	HBG305707	div	75	erpin	SAM_riboswitch_(S_box_leader)_2e-53_1,00	oligopeptide ABC transporter, permease protein
Bacillus cereus ATCC 10987	44004393	BCE_A0054	HBG078777	div	29	erpin	-	hypothetical protein
Bacillus cereus ATCC 10987	42784056	BCE_5010	HBG529797	co	49	erpin	-	DNA-binding response regulator
Bacillus cereus ATCC 10987	42781459	BCE_2396	HBG236420	div	270	erpin	sORF_-	oxalate:formate antiporter, putative
Bacillus cereus ATCC 10987	44004479	BCE_A0140	HBG078713	co	12	erpin	-	DNA topoisomerase I
Bacillus cereus ATCC 10987	42779478	BCE_0397	HBG291735	co	23	erpin	sORF_-	phage terminase, large subunit, putative
Bacillus cereus ATCC 10987	42780458	BCE_1384	HBG273822	co	90	erpin	sORF_-	hypothetical protein
Bacillus cereus ATCC 10987	42782379	BCE_3326	HBG077550	co	27	rnamotif	-	LPXTG-motif cell wall anchor domain protein
Bacillus cereus ATCC 10987	42781720	BCE_2661	HBG459884	co	31	rnamotif	-	hydrolase, haloacid dehalogenase-like family
Bacillus cereus ATCC 10987	42783711	BCE_4665	HBG254377	div	40	erpin	-	hypothetical protein
Bacillus cereus ATCC 10987	42779180	rplJ	HBG369991	co	42	rnamotif	Ribosomal_protein_L10_leader_9e-64_1,00	50S ribosomal protein L10
Bacillus cereus ATCC 10987	42780705	BCE_1631	HBG000124	co	32	erpin	sORF_-	GTP-binding protein EngA
Bacillus cereus ATCC 10987	42783341	BCE_4295	HBG168643	co	73	rnamotif	sORF_-	hypothetical protein
Bacillus cereus ATCC 10987	42779625	rocR	HBG445710	div	57	erpin	-	arginine utilization regulatory protein RocR
Bacillus cereus ATCC 10987	42781983	BCE_2927	HBG493695	co	59	erpin	T-box	inosine-uridine preferring nucleoside hydrolase family protein
Bacillus cereus ATCC 10987	42779094	serS	HBG053760	co	25	erpin	T-box_leader_e-122_1,00	seryl-tRNA synthetase
Bacillus cereus ATCC 10987	42784318	uvrB	HBG000588	co	100	erpin	sORF_-	excinuclease ABC subunit B
Bacillus cereus ATCC 10987	42783042	pyc	HBG185226	co	34	rnamotif	-	pyruvate carboxylase
Bacillus cereus ATCC 10987	42781160	BCE_2094	HBG076935	co	45	erpin	sORF_-	hypothetical protein
Bacillus cereus ATCC 10987	42780912	BCE_1842	HBG076835	co	46	erpin	sORF_-	hypothetical protein
Bacillus cereus ATCC 10987	42780076	BCE_1000	HBG528138	div	25	erpin	-	oligopeptide ABC transporter, oligopeptide-binding protein
Bacillus cereus ATCC 10987	42783657	BCE_4611	HBG080044	div	74	rnamotif	sORF_-	hypothetical protein
Bacillus cereus ATCC 10987	42782702	BCE_3652	HBG079882	co	212	erpin	-	helix-turn-helix domain protein
Bacillus cereus ATCC 10987	42784639	guaC	HBG022073	div	126	erpin	sORF_-	guanosine 5'-monophosphate oxidoreductase
Bacillus cereus ATCC 10987	42784476	atpG	HBG314510	co	86	erpin	-	ATP synthase subunit C
Bacillus cereus ATCC 10987	42780509	BCE_1435	HBG079440	div	33	erpin	sORF_-	hypothetical protein
Bacillus cereus ATCC 10987	42780158	BCE_1082	HBG534175	co	28	erpin	sORF_-	hypothetical protein
Bacillus cereus ATCC 10987	42783722	BCE_4676	HBG080062	co	58	erpin	sORF_-	hypothetical protein
Bacillus cereus ATCC 10987	42783665	BCE_4619	HBG080051	co	135	erpin	sORF_-	hypothetical protein
Bacillus cereus ATCC 10987	42780298	BCE_1223	HBG076578	co	99	erpin	sORF_-	peptidase, M48 family
Bacillus cereus ATCC 10987	44004397	BCE_A0058	HBG078775	co	13	erpin	-	hypothetical protein
Bacillus cereus ATCC 10987	42783185	spoVAA	HBG077913	co	93	erpin	sORF_-	stage V sporulation protein AA
Bacillus cereus ATCC 10987	42784058	BCE_5012	HBG519036	co	14	erpin	-	O-succinylbenzoic acid--CoA ligase
Bacillus cereus ATCC 10987	42784237	BCE_5191	HBG273642	co	122	erpin	-	general stress protein 20U
Bacillus cereus ATCC 10987	42782798	BCE_3748	HBG236945	co	104	erpin	sORF_-	hypothetical protein
Bacillus cereus ATCC 10987	42782393	BCE_3340	HBG079823	co	54	erpin	sORF_-	hypothetical protein
Bacillus cereus ATCC 10987	42784283	iunH	HBG493695	div	59	erpin	T-box	purine nucleoside hydrolase
Bacillus cereus ATCC 10987	42781669	murE	HBG091826	co	106	erpin	-	UDP-N-acetylmuramoylalanyl-D-glutamyl-2, 6-diaminopimelate ligase
Bacillus cereus ATCC 10987	42783075	BCE_4028	HBG077863	co	104	erpin	-	cytochrome d ubiquinol oxidase, subunit II-related protein
Bacillus cereus ATCC 10987	42781123	BCE_2055	HBG076914	co	49	rnamotif	T-box	lipoprotein, putative
Bacillus cereus ATCC 10987	42784591	BCE_5546	HBG529797	co	101	erpin	-	response regulator, putative
Bacillus cereus ATCC 10987	42782684	BCE_3634	HBG543560	co	20	erpin	T-box	ABC transporter, ATP-binding/permease protein
Bacillus cereus ATCC 10987	42780616	lysA	HBG314469	div	67	erpin	Lysine_riboswitch_1e-98_1,00	diaminopimelate decarboxylase
Bacillus cereus ATCC 10987	42782769	BCE_3719	HBG079892	div	31	rnamotif	-	hypothetical protein
Bacillus cereus ATCC 10987	42780781	BCE_1707	HBG534372	co	16	rnamotif	-	5'-3' exonuclease family protein
Bacillus cereus ATCC 10987	42783887	BCE_4841	HBG083619	div	69	rnamotif	-	tRNA (guanine-N(7)-)-methyltransferase
Bacillus cereus ATCC 10987	42779611	BCE_0531	HBG543577	co	94	erpin	sORF_-	transporter, EamA family
Bacillus cereus ATCC 10987	42780166	BCE_1090	HBG220979	co	86	erpin	-	sensor histidine kinase/response regulator
Bacillus cereus ATCC 10987	42779327	BCE_0246	HBG079612	co	113	erpin	-	hypothetical protein
Bacillus cereus ATCC 10987	42780951	BCE_1882	HBG536747	co	78	erpin	-	hypothetical protein
Bacillus cereus ATCC 10987	42780342	BCE_1268	HBG078138	co	132	erpin	-	Helix-turn-helix domain protein
Bacillus cereus ATCC 10987	42780653	BCE_1579	HBG079458	co	80	erpin	-	hypothetical protein
Bacillus cereus ATCC 10987	42779540	BCE_0460	HBG077654	div	23	erpin	-	hypothetical protein
Bacillus cereus ATCC 10987	42779360	BCE_0279	HBG302091	co	55	erpin	-	conserved hypothetical protein TIGR00150
Bacillus cereus ATCC 10987	42783960	metK	HBG444146	div	92	erpin	SAM_riboswitch_(S_box_leader)_6e-63_1,00	S-adenosylmethionine synthetase
Bacillus cereus ATCC 10987	42779169	cysE	HBG401792	co	111	rnamotif	T-box	serine O-acetyltransferase
Bacillus cereus ATCC 10987	42779696	BCE_0617	HBG078368	co	93	rnamotif	-	hypothetical protein
Bacillus cereus ATCC 10987	42782822	adaA	HBG077755	div	208	erpin	-	Ada regulatory protein/6-O-methylguanine-DNA methyltransferase
Bacillus cereus ATCC 10987	42780598	BCE_1524	HBG398889	co	54	erpin	-	ATP phosphoribosyltransferase regulatory subunit
Bacillus cereus ATCC 10987	42784171	BCE_5125	HBG543560	co	107	erpin	SAM_riboswitch_(S_box_leader)_4e-55_1,00	ABC transporter, ATP-binding protein
Bacillus cereus ATCC 10987	42779748	BCE_0670	HBG078389	div	176	erpin	sORF_-	lipoprotein, putative
Bacillus cereus ATCC 10987	44004485	hfq	HBG006488	co	129	rnamotif	sORF_-	hfq protein
Bacillus cereus ATCC 10987	42782373	BCE_3320	HBG079816	co	105	erpin	sORF_-	hypothetical protein
Bacillus cereus ATCC 10987	42781055	BCE_1986	HBG428870	co	67	erpin	-	transcriptional regulator, TetR family
Bacillus cereus ATCC 10987	42783889	BCE_4843	HBG078128	co	99	rnamotif	-	aminoglycoside phosphotransferase family protein
Bacillus cereus ATCC 10987	42782429	BCE_3376	HBG003090	co	33	rnamotif	T-box	tryptophanyl-tRNA synthetase
Bacillus cereus ATCC 10987	42782397	BCE_3344	HBG077554	co	148	erpin	-	DNA-binding protein
Bacillus cereus ATCC 10987	42782669	BCE_3619	HBG368611	co	82	rnamotif	-	serine protease
Bacillus cereus ATCC 10987	42783483	vpR	HBG081963	div	149	erpin	T-box	minor extracellular protease VpR
Bacillus cereus ATCC 10987	42783225	ribD	HBG398518	co	18	erpin	-	riboflavin biosynthesis protein RibD
Bacillus cereus ATCC 10987	42783656	recJ	HBG168342	co	17	erpin	-	single-stranded-DNA-specific exonuclease RecJ
Bacillus cereus ATCC 10987	42783511	BCE_4465	HBG236958	co	59	rnamotif	-	O-methyltransferase family protein
Bacillus cereus ATCC 10987	42784258	murB	HBG047230	co	169	rnamotif	-	UDP-N-acetylenolpyruvoylglucosamine reductase
Bacillus cereus ATCC 10987	42779278	BCE_0197	HBG389010	co	26	erpin	SAM_riboswitch_(S_box_leader)_6e-59_1,00	ABC transporter, substrate-binding protein, putative
Bacillus cereus ATCC 10987	42779156	lysS	HBG370907	co	61	erpin	-	lysyl-tRNA synthetase
Bacillus cereus ATCC 10987	42779275	fabG	HBG533752	div	119	rnamotif	-	3-ketoacyl-(acyl-carrier-protein) reductase
Bacillus cereus ATCC 10987	42783701	BCE_4655	HBG078059	div	71	erpin	-	hypothetical protein
Bacillus cereus ATCC 10987	42782053	aroF	HBG003316	co	24	rnamotif	T-box_leader_e-121_1,00	chorismate synthase
Bacillus cereus ATCC 10987	42783507	greA	HBG343859	co	27	rnamotif	-	transcription elongation factor GreA
Bacillus cereus ATCC 10987	42782961	coaBC	HBG281483	co	82	rnamotif	-	phosphopantothenoylcysteine synthase/decarboxylase
Bacillus cereus ATCC 10987	42784203	BCE_5157	HBG522524	co	38	erpin	T-box_leader_e-129_0,98	amino acid permease family protein
Bacillus cereus ATCC 10987	42784343	cspC	HBG409440	co	10	rnamotif	-	cold shock protein CspC
Bacillus cereus ATCC 10987	42784542	BCE_5497	HBG078366	div	99	rnamotif	-	membrane protein PfoR
Bacillus cereus ATCC 10987	42780118	BCE_1042	HBG078500	div	62	erpin	sORF_-	hypothetical protein
Bacillus cereus ATCC 10987	42782005	BCE_2949	HBG077369	div	88	erpin	sORF_-	hypothetical protein
Bacillus cereus ATCC 10987	42781458	BCE_2395	HBG077105	div	121	erpin	-	hypothetical protein
Bacillus cereus ATCC 10987	42781411	BCE_2348	HBG079581	div	71	rnamotif	-	hypothetical protein
Bacillus cereus ATCC 10987	42782200	adhB	HBG454398	div	108	rnamotif	-	alcohol dehydrogenase, zinc-containing
Bacillus cereus ATCC 10987	42784147	BCE_5101	HBG078216	co	82	erpin	-	hypothetical protein
Bacillus cereus ATCC 10987	42784489	BCE_5444	HBG300882	co	71	erpin	-	low molecular weight phosphotyrosine protein phosphatase family protein
Bacillus cereus ATCC 10987	42782569	BCE_3518	HBG222765	div	205	erpin	sORF_-	FAD-binding monooxygenase, PheA/TfdB family
Bacillus cereus ATCC 10987	42783963	BCE_4917	HBG078153	co	113	erpin	-	hypothetical protein
Bacillus cereus ATCC 10987	42782017	BCE_2961	HBG543560	co	50	erpin	-	sulfonate ABC transporter, ATP-binding protein, putative
Bacillus cereus ATCC 10987	42783746	BCE_4700	HBG439642	div	92	rnamotif	-	hypothetical protein
Bacillus cereus ATCC 10987	42780139	BCE_1063	HBG079366	div	64	erpin	-	hypothetical protein
Bacillus cereus ATCC 10987	42781723	BCE_2664	HBG076963	co	122	rnamotif	-	glycosyl transferase, putative
Bacillus cereus ATCC 10987	42783507	greA	HBG343859	co	46	rnamotif	-	transcription elongation factor GreA
Bacillus cereus ATCC 10987	42780121	BCE_1045	HBG461111	co	106	rnamotif	-	transcriptional regulator, MarR family
Bacillus cereus ATCC 10987	42782248	BCE_3193	HBG448297	co	90	erpin	-	hypothetical protein
Bacillus cereus ATCC 10987	42781775	BCE_2718	HBG236420	co	97	erpin	-	oxalate:formate antiporter, putative
Bacillus cereus ATCC 10987	42779319	BCE_0238	HBG079599	co	65	rnamotif	-	lipoprotein, putative
Bacillus cereus ATCC 10987	42779575	BCE_0495	HBG543560	co	72	erpin	-	ABC transporter, ATP-binding protein
Bacillus cereus ATCC 10987	42781700	BCE_2641	HBG079654	div	77	rnamotif	-	hypothetical protein
Bacillus cereus ATCC 10987	42784141	BCE_5095	HBG495588	co	219	erpin	-	NAD(P)H dehydrogenase, quinone family
Bacillus cereus ATCC 10987	42781390	BCE_2327	HBG079574	div	59	rnamotif	-	hypothetical protein
Bacillus cereus ATCC 10987	44004480	BCE_A0141	HBG433699	co	51	erpin	-	thermonuclease family protein
Bacillus cereus ATCC 10987	42784671	ychF	HBG489518	co	67	erpin	sORF_-	GTP-binding protein YchF
Bacillus cereus ATCC 10987	42780271	BCE_1196	HBG000620	co	21	erpin	-	sulfate ABC transporter, sulfate/thiosulfate-binding protein
Bacillus cereus ATCC 10987	42782285	BCE_3230	HBG164372	co	20	erpin	SAM_riboswitch_(S_box_leader)_3e-51_1,00	amidohydrolase family protein
Bacillus cereus ATCC 10987	42779746	BCE_0668	HBG078388	div	149	erpin	sORF_-	hypothetical protein
Bacillus cereus ATCC 10987	42781356	BCE_2292	HBG077052	co	67	erpin	-	sensor histidine kinase
Bacillus cereus ATCC 14579	30020504	BC2373	HBG080511	co	159	erpin	-	DNA integration/recombination/invertion protein
Bacillus cereus ATCC 14579	30022498	BC4417	HBG085091	div	86	erpin	BsrF	BofC protein
Bacillus cereus ATCC 14579	30022455	greA	HBG343859	co	46	rnamotif	-	transcription elongation factor GreA
Bacillus cereus ATCC 14579	30023084	BC5045	HBG078262	co	282	erpin	-	hypothetical protein
Bacillus cereus ATCC 14579	30022724	BC4649	HBG212548	co	62	rnamotif	-	septation ring formation regulator EzrA
Bacillus cereus ATCC 14579	30020075	BC1936	HBG461111	co	156	rnamotif	-	Transcriptional regulator, MarR family
Bacillus cereus ATCC 14579	30022091	BC4003	HBG515813	div	15	rnamotif	-	5-methyltetrahydropteroyltriglutamate-- homocysteine methyltransferase
Bacillus cereus ATCC 14579	30022644	BC4569	HBG439642	div	110	rnamotif	-	Multidrug resistance protein A
Bacillus cereus ATCC 14579	30022455	greA	HBG343859	co	27	rnamotif	-	transcription elongation factor GreA
Bacillus cereus ATCC 14579	30023088	BC5049	HBG406838	co	25	rnamotif	-	hypothetical Membrane Spanning Protein
Bacillus cereus ATCC 14579	30019553	BC1404	HBG398889	co	54	erpin	-	ATP phosphoribosyltransferase regulatory subunit
Bacillus cereus ATCC 14579	30021313	BC3203	HBG255759	co	282	erpin	-	hypothetical protein
Bacillus cereus ATCC 14579	30023224	BC5191	HBG409440	co	10	rnamotif	-	Cold shock protein
Bacillus cereus ATCC 14579	30019322	BC1167	HBG076596	div	147	rnamotif	sORF_-	hypothetical protein
Bacillus cereus ATCC 14579	30020588	BC2457	HBG080540	co	95	erpin	-	4'-phosphopantetheinyl transferase
Bacillus cereus ATCC 14579	30023314	BC5282	HBG078342	co	275	erpin	-	Stage III sporulation protein D
Bacillus cereus ATCC 14579	30022161	BC4074	HBG534225	co	58	rnamotif	-	Anti-sigma F factor antagonist
Bacillus cereus ATCC 14579	30018348	lysS	HBG370907	co	61	erpin	-	lysyl-tRNA synthetase
Bacillus cereus ATCC 14579	30021409	BC3301	HBG080710	co	51	erpin	-	hypothetical Cytosolic Protein
Bacillus cereus ATCC 14579	30019640	BC1492	HBG080408	co	21	erpin	-	hypothetical protein
Bacillus cereus ATCC 14579	30020559	BC2428	HBG080528	div	210	erpin	-	hypothetical protein
Bacillus cereus ATCC 14579	30020734	BC2607	HBG086672	div	62	rnamotif	-	hypothetical protein
Bacillus cereus ATCC 14579	30020592	BC2462	HBG530048	co	53	erpin	mir-598	Ribosomal-protein-serine acetyltransferase
Bacillus cereus ATCC 14579	30022498	BC4417	HBG085091	div	142	erpin	BsrF	BofC protein
Bacillus cereus ATCC 14579	30021795	BC3698	HBG080752	co	25	rnamotif	-	Cell wall endopeptidase, family M23/M37
Bacillus cereus ATCC 14579	30020423	BC2291	HBG427234	co	91	erpin	-	Transporter, LysE family
Bacillus cereus ATCC 14579	30019197	BC1042	HBG031680	div	79	erpin	-	hypothetical Cytosolic Protein
Bacillus cereus ATCC 14579	30023070	BC5030	HBG473106	co	17	rnamotif	-	Transporter, Drug/Metabolite Exporter family
Bacillus cereus ATCC 14579	30022817	BC4744	HBG406838	co	101	erpin	-	hypothetical Membrane Spanning Protein
Bacillus cereus ATCC 14579	30023350	BC5319	HBG300882	co	71	erpin	-	Protein tyrosine phosphatase
Bacillus cereus ATCC 14579	30023409	BC5379	HBG516578	co	95	erpin	-	dGTP triphosphohydrolase
Bacillus cereus ATCC 14579	30023393	BC5363	HBG465090	co	71	erpin	-	RNA polymerase sigma-70 factor
Bacillus cereus ATCC 14579	30022930	BC4862	HBG078186	co	121	erpin	-	Lipase
Bacillus cereus ATCC 14579	30021165	BC3050	HBG443287	div	19	erpin	-	hypothetical Membrane Spanning Protein
Bacillus cereus ATCC 14579	30022894	BC4825	HBG080815	co	105	erpin	sORF_-	ABC transporter ATP-binding protein
Bacillus cereus ATCC 14579	30018647	BC0439	HBG052301	co	20	erpin	T-box_leader_e-113_1,00	prolyl-tRNA synthetase
Bacillus cereus ATCC 14579	30022430	BC4349	HBG078011	div	85	erpin	-	hypothetical protein
Bacillus cereus ATCC 14579	30019163	BC1008	HBG220979	co	86	erpin	-	Two component system histidine kinase
Bacillus cereus ATCC 14579	30021425	hisS	HBG398889	div	14	erpin	-	histidyl-tRNA synthetase
Bacillus cereus ATCC 14579	30022771	BC4696	HBG083619	div	68	rnamotif	-	tRNA (guanine-N(7)-)-methyltransferase
Bacillus cereus ATCC 14579	30018432	fabG	HBG533752	div	115	rnamotif	-	3-ketoacyl-(acyl-carrier-protein) reductase
Bacillus cereus ATCC 14579	30023338	BC5307	HBG314510	co	86	erpin	-	ATP synthase subunit C
Bacillus cereus ATCC 14579	30021029	BC2912	HBG543560	co	50	erpin	-	Alkanesulfonates transport ATP-binding protein
Bacillus cereus ATCC 14579	30019991	BC1849	HBG080424	co	68	erpin	-	Phage protein
Bacillus cereus ATCC 14579	30022821	BC4748	HBG543560	co	47	erpin	-	ABC transporter ATP-binding protein
Bacillus cereus ATCC 14579	30020278	BC2143	HBG449359	co	105	erpin	-	hypothetical Cytosolic Protein
Bacillus cereus ATCC 14579	30018460	BC0223	HBG079575	co	103	erpin	T-box	hypothetical protein
Bacillus cereus ATCC 14579	30021006	BC2889	HBG493695	co	33	erpin	sORF_-	Inosine-uridine preferring nucleoside hydrolase
Bacillus cereus ATCC 14579	30018602	BC0394	HBG077654	co	20	erpin	-	hypothetical protein
Bacillus cereus ATCC 14579	30021108	BC2993	HBG536747	div	73	rnamotif	-	Lactoylglutathione lyase
Bacillus cereus ATCC 14579	30022650	infC	HBG142539	co	63	rnamotif	Ribosomal_protein_L20_leader_3e-55_0,90	translation initiation factor IF-3
Bacillus cereus ATCC 14579	30021229	BC3118	HBG080652	co	70	rnamotif	-	Cytochrome p450
Bacillus cereus ATCC 14579	30018505	BC0268	HBG077214	co	103	rnamotif	-	hypothetical protein
Bacillus cereus ATCC 14579	30020382	BC2250	HBG445710	co	6	rnamotif	-	L-lysine aminomutase regulator
Bacillus cereus ATCC 14579	30019126	BC0971	HBG078497	div	114	erpin	-	Carboxylic ester hydrolase
Bacillus cereus ATCC 14579	30023363	rho	HBG389886	co	154	erpin	-	transcription termination factor Rho
Bacillus cereus ATCC 14579	30020681	BC2554	HBG080556	co	189	erpin	-	hypothetical protein
Bacillus cereus ATCC 14579	30019016	BC0861	HBG078454	co	121	erpin	-	hypothetical protein
Bacillus cereus ATCC 14579	30021816	BC3722	HBG236945	co	101	erpin	-	hypothetical Membrane Spanning Protein
Bacillus cereus ATCC 14579	30019409	BC1256	HBG273822	co	89	erpin	sORF_-	hypothetical protein
Bacillus cereus ATCC 14579	30023165	BC5128	HBG002055	co	36	rnamotif	-	SsrA-binding protein
Bacillus cereus ATCC 14579	30019605	BC1456	HBG079458	co	80	erpin	-	hypothetical protein
Bacillus cereus ATCC 14579	30018927	BC0768	HBG080879	co	40	rnamotif	SAM_riboswitch_(S_box_leader)_1e-53_1,00	Methylthioribose-binding protein
Bacillus cereus ATCC 14579	30021286	BC3176	HBG164372	co	20	erpin	SAM_riboswitch_(S_box_leader)_3e-51_1,00	N-acyl-L-amino acid amidohydrolase
Bacillus cereus ATCC 14579	30018950	BC0791	HBG489192	co	126	erpin	-	NADH dehydrogenase
Bacillus cereus ATCC 14579	30018839	BC0656	HBG342825	div	44	erpin	-	Glycerol-3-phosphate transporter
Bacillus cereus ATCC 14579	30019146	BC0991	HBG078510	div	179	erpin	-	S-layer homology domain / putative murein endopeptidase
Bacillus cereus ATCC 14579	30019062	BC0907	HBG528138	co	212	erpin	-	Oligopeptide-binding protein oppA
Bacillus cereus ATCC 14579	30019073	BC0918	HBG077018	co	146	rnamotif	-	IG hypothetical 23633
Bacillus cereus ATCC 14579	30018767	BC0581	HBG078385	co	66	erpin	-	hypothetical protein
Bacillus cereus ATCC 14579	30018769	BC0583	HBG502043	div	16	rnamotif	-	Transcriptional regulator, GntR family / AMINOTRANSFERASE CLASS-I
Bacillus cereus ATCC 14579	30019143	BC0988	HBG506801	div	130	rnamotif	-	Transcriptional regulator, XRE family
Bacillus cereus ATCC 14579	30020580	BC2449	HBG078918	co	73	erpin	-	Lipase/Acylhydrolase with GDSL-like motif
Bacillus cereus ATCC 14579	30021043	BC2926	HBG077383	co	111	erpin	-	hypothetical protein
Bacillus cereus ATCC 14579	30020574	BC2443	HBG506801	div	157	rnamotif	-	Transcriptional regulator, XRE family
Bacillus cereus ATCC 14579	30020679	BC2552	HBG078228	co	66	rnamotif	-	hypothetical protein
Bacillus cereus ATCC 14579	30020560	BC2429	HBG080529	div	253	erpin	-	ABC transporter ATP-binding protein
Bacillus cereus ATCC 14579	30020984	BC2866	HBG078809	co	13	erpin	-	Acetyltransferase
Bacillus cereus ATCC 14579	30020984	BC2866	HBG078809	co	141	erpin	-	Acetyltransferase
Bacillus cereus ATCC 14579	30022123	BC4036	HBG334312	co	16	erpin	SAM_riboswitch_(S_box_leader)_1e-53_1,00	Ribulose bisphosphate carboxylase large chain
Bacillus cereus ATCC 14579	30020107	BC1968	HBG076914	co	85	erpin	-	hypothetical protein
Bacillus cereus ATCC 14579	30021127	BC3012	HBG077420	co	152	erpin	-	Adenine deaminase
Bacillus cereus ATCC 14579	30019174	BC1019	HBG417022	div	55	rnamotif	-	phosphoesterase
Bacillus cereus ATCC 14579	30019652	BC1504	HBG000124	co	32	erpin	sORF_-	GTP-binding protein EngA
Bacillus cereus ATCC 14579	30020348	BC2214	HBG128038	co	61	erpin	-	Small heat shock protein
Bacillus cereus ATCC 14579	30021304	BC3194	HBG461111	co	246	rnamotif	-	Transcriptional regulator, MarR family
Bacillus cereus ATCC 14579	30019215	BC1060	HBG080923	co	25	erpin	GEMM_RNA_motif	Collagen adhesion protein
Bacillus cereus ATCC 14579	30019424	BC1272	HBG448215	co	163	erpin	-	DNA integration/recombination/invertion protein
Bacillus cereus ATCC 14579	30018848	BC0666	HBG007237	co	176	erpin	T-box	Immune inhibitor A precursor
Bacillus cereus ATCC 14579	30019891	BC1747	HBG536747	co	77	erpin	-	Glyoxalase family protein
Bacillus cereus ATCC 14579	30019245	BC1090	HBG000620	co	20	erpin	-	Sulfate-binding protein
Bacillus cereus ATCC 14579	30019729	BC1582	HBG534372	co	16	rnamotif	-	5'-3' exonuclease
Bacillus cereus ATCC 14579	30022035	BC3947	HBG185226	co	34	rnamotif	-	Pyruvate carboxylase
Bacillus cereus ATCC 14579	30022077	BC3989	HBG077870	co	52	erpin	-	Diguanylate cyclase/phosphodiesterase domain 2 (EAL)
Bacillus cereus ATCC 14579	30021756	BC3659	HBG077680	div	78	erpin	-	hypothetical protein
Bacillus cereus ATCC 14579	30019412	BC1259	HBG080386	co	132	erpin	-	hypothetical protein
Bacillus cereus ATCC 14579	30018743	BC0557	HBG078368	co	124	rnamotif	-	hypothetical protein
Bacillus cereus ATCC 14579	30022919	BC4851	HBG519036	div	11	erpin	-	O-succinylbenzoic acid--CoA ligase
Bacillus cereus ATCC 14579	30022305	BC4222	HBG251334	co	69	erpin	-	Transcriptional regulator, GntR family
Bacillus cereus ATCC 14579	30021118	BC3003	HBG078955	co	94	erpin	-	hypothetical protein
Bacillus cereus ATCC 14579	30021674	BC3573	HBG365180	div	36	rnamotif	T-box	Formate dehydrogenase alpha chain
Bacillus cereus ATCC 14579	30021329	BC3219	HBG077499	div	16	erpin	-	hypothetical protein
Bacillus cereus ATCC 14579	30021844	BC3750	HBG005043	div	97	erpin	-	UDP-N-acetylglucosamine 4,6-dehydratase
Bacillus cereus ATCC 14579	30022157	BC4070	HBG077913	co	69	erpin	-	Stage V sporulation protein AA
Bacillus cereus ATCC 14579	30021194	BC3080	HBG080646	co	81	erpin	-	hypothetical protein
Bacillus cereus ATCC 14579	30020410	BC2278	HBG533752	co	106	erpin	-	Short chain dehydrogenase
Bacillus cereus ATCC 14579	30020224	BC2087	HBG080495	co	121	erpin	-	hypothetical protein
Bacillus cereus ATCC 14579	30018476	BC0239	HBG543560	co	13	erpin	-	ABC transporter ATP-binding protein uup
Bacillus cereus ATCC 14579	30019931	BC1789	HBG076874	co	113	erpin	-	Transcriptional regulatory protein
Bacillus cereus ATCC 14579	30019124	BC0969	HBG080914	div	225	rnamotif	-	hypothetical protein
Bacillus cereus ATCC 14579	30019741	BC1594	HBG462377	div	50	rnamotif	-	Isochorismatase
Bacillus cereus ATCC 14579	30018372	BC0122	HBG001285	co	134	rnamotif	-	DNA-directed RNA polymerase beta subunit
Bacillus cereus ATCC 14579	30021148	BC3033	HBG093221	co	15	erpin	-	Transcriptional regulator, AraC family
Bacillus cereus ATCC 14579	30019917	BC1773	HBG076868	co	93	rnamotif	-	hypothetical protein
Bacillus cereus ATCC 14579	30018788	BC0602	HBG077279	co	128	rnamotif	-	Bacillolysin
Bacillus cereus ATCC 14579	30018574	BC0366	HBG080653	co	248	erpin	-	hypothetical protein
Bacillus cereus ATCC 14579	30018359	BC0109	HBG401792	co	121	erpin	T-box	Serine acetyltransferase
Bacillus cereus ATCC 14579	30023109	BC5072	HBG543560	co	117	erpin	-	ABC transporter ATP-binding protein
Bacillus cereus ATCC 14579	30023465	BC5435	HBG095532	div	44	rnamotif	-	Acriflavin resistance plasma membrane protein
Bacillus cereus ATCC 14579	30021090	BC2975	HBG273629	div	102	erpin	T-box_leader_e-116_1,00	gamma-glutamyl kinase
Bacillus cereus ATCC 14579	30023398	BC5368	HBG078366	div	99	rnamotif	-	Transcriptional regulator pfoR
Bacillus cereus ATCC 14579	30022051	tgl	HBG077855	co	58	erpin	-	protein-glutamine gamma-glutamyltransferase
Bacillus cereus ATCC 14579	30023472	BC5442	HBG534647	div	35	rnamotif	PyrR	Transporter, MFS superfamily
Bacillus cereus ATCC 14579	30022223	BC4139	HBG077937	div	34	erpin	-	hypothetical protein
Bacillus cereus ATCC 14579	30022336	BC4253	HBG380413	co	41	erpin	SAM_riboswitch_(S_box_leader)_1e-56_1,00	cystathionine beta-lyase
Bacillus cereus ATCC 14579	30022251	BC4167	HBG481826	co	189	rnamotif	sORF_-	Glycerophosphoryl diester phosphodiesterase
Bacillus cereus ATCC 14579	30018444	BC0207	HBG305707	div	75	erpin	SAM_riboswitch_(S_box_leader)_2e-53_1,00	Oligopeptide transport system permease protein oppB
Bacillus cereus ATCC 14579	30021980	BC3891	HBG507301	co	38	erpin	PyrR_binding_site_4e-53_0,92	pyrimidine regulatory protein PyrR
Bacillus cereus ATCC 14579	30018369	rplJ	HBG369991	co	42	rnamotif	Ribosomal_protein_L10_leader_6e-77_1,00	50S ribosomal protein L10
Bacillus cereus ATCC 14579	30020634	BC2506	HBG077279	co	66	rnamotif	-	Bacillolysin
Bacillus cereus ATCC 14579	30018637	BC0429	HBG077767	div	51	rnamotif	-	Endochitinase
Bacillus cereus ATCC 14579	30022617	BC4541	HBG254377	div	40	erpin	-	Methyltransferase
Bacillus cereus ATCC 14579	30023083	BC5044	HBG273642	co	121	erpin	-	Non-specific DNA-binding protein Dps / Iron-binding ferritin-like antioxidant protein / Ferroxidase
Bacillus cereus ATCC 14579	30018632	BC0424	HBG251261	co	30	erpin	TPP_riboswitch_(THI_element)_3e-51_1,00	IG hypothetical 16092
Bacillus cereus ATCC 14579	30023399	BC5369	HBG080868	co	7	erpin	-	hypothetical protein
Bacillus cereus ATCC 14579	30018603	BC0395	HBG343966	div	27	erpin	SAM_riboswitch_(S_box_leader)_1e-57_1,00	Metal-dependent hydrolase
Bacillus cereus ATCC 14579	30022024	BC3936	HBG077842	co	34	erpin	-	hypothetical Cytosolic Protein
Bacillus cereus ATCC 14579	30019418	BC1266	HBG080391	co	72	erpin	-	Integral membrane protein
Bacillus cereus ATCC 14579	30023259	BC5227	HBG001503	co	52	erpin	TPP_riboswitch_(THI_element)_2e-59_1,00	thiamine biosynthesis protein ThiC
Bacillus cereus ATCC 14579	30018464	BC0227	HBG079575	co	43	erpin	sORF_-	hypothetical protein
Bacillus cereus ATCC 14579	30021403	BC3295	HBG080705	co	234	erpin	sORF_-	hypothetical protein
Bacillus cereus ATCC 14579	30023450	BC5420	HBG281324	co	54	erpin	sORF_-	Glycosyltransferase
Bacillus cereus ATCC 14579	30023099	BC5062	HBG249606	co	24	erpin	T-box_leader_e-119_1,00	tyrosyl-tRNA synthetase
Bacillus cereus ATCC 14579	30022181	BC4094	HBG344655	div	107	rnamotif	sORF_-	ADP-ribose pyrophosphatase
Bacillus cereus ATCC 14579	30019482	BC1331	HBG076662	co	129	erpin	sORF_-	Internalin
Bacillus cereus ATCC 14579	30019564	BC1415	HBG453194	co	106	erpin	sORF_-	glycerate dehydrogenase
Bacillus cereus ATCC 14579	30019278	BC1123	HBG076578	co	99	erpin	-	Zinc metalloprotease
Bacillus cereus ATCC 14579	30019199	BC1044	HBG080922	div	57	erpin	sORF_-	hypothetical protein
Bacillus cereus ATCC 14579	30018506	BC0286	HBG302091	co	55	erpin	-	ATP/GTP hydrolase
Bacillus cereus ATCC 14579	30021607	BC3505	HBG273554	div	56	rnamotif	-	hypothetical protein
Bacillus cereus ATCC 14579	30023027	BC4987	HBG543560	co	238	erpin	SAM_riboswitch_(S_box_leader)_2e-54_1,00	ABC transporter ATP-binding protein
Bacillus cereus ATCC 14579	30022636	pheS	HBG000748	co	20	erpin	T-box_leader_e-127_1,00	phenylalanyl-tRNA synthetase alpha subunit
Bacillus cereus ATCC 14579	30018453	BC0216	HBG528138	co	48	erpin	SAM_riboswitch_(S_box_leader)_8e-53_1,00	Oligopeptide-binding protein oppA
Bacillus cereus ATCC 14579	30022479	hisS	HBG398889	co	34	erpin	T-box_leader_e-128_1,00	histidyl-tRNA synthetase
Bacillus cereus ATCC 14579	30019583	BC1434	HBG007076	co	35	erpin	SAM_riboswitch_(S_box_leader)_2e-53_1,00	Na+/H+ antiporter NhaC
Bacillus cereus ATCC 14579	30022651	BC4576	HBG181500	co	19	erpin	T-box_leader_e-127_1,00	threonyl-tRNA synthetase
Bacillus cereus ATCC 14579	30019489	BC1339	HBG086677	co	31	rnamotif	-	hypothetical protein
Bacillus cereus ATCC 14579	30021057	BC2941	HBG003316	co	24	rnamotif	T-box_leader_e-121_1,00	chorismate synthase
Bacillus cereus ATCC 14579	30020751	BC2624	HBG080588	div	83	erpin	SAM_riboswitch_(S_box_leader)_2e-59_1,00	Integral membrane protein
Bacillus cereus ATCC 14579	30018290	BC0017	HBG053760	co	25	erpin	T-box_leader_e-122_1,00	seryl-tRNA synthetase
Bacillus cereus ATCC 14579	30018435	BC0198	HBG389010	co	25	rnamotif	SAM_riboswitch_(S_box_leader)_6e-59_1,00	ABC transporter substrate-binding protein
Bacillus cereus ATCC 14579	30019460	BC1309	HBG507213	co	98	erpin	yybP-ykoY_leader_7e-68_1,00	TerC-like protein
Bacillus cereus ATCC 14579	30020350	BC2216	HBG077052	co	41	rnamotif	-	Two-component sensor protein yhcY
Bacillus cereus ATCC 14579	30022120	BC4033	HBG319085	co	36	erpin	SAM_riboswitch_(S_box_leader)_2e-74_1,00	5-methylthioribose kinase
Bacillus cereus ATCC 14579	30018667	BC0459	HBG543577	co	157	erpin	sORF_-	Bacterial/Archaeal Transporter family protein
Bacillus cereus ATCC 14579	30020505	BC2374	HBG076619	co	140	erpin	-	hypothetical Membrane Spanning Protein
Bacillus cereus ATCC 14579	30018517	BC0297	HBG255791	co	61	erpin	Purine_riboswitch_5e-51_1,00	Guanine-hypoxanthine permease
Bacillus cereus ATCC 14579	30019474	BC1323	HBG232658	div	193	erpin	sORF_-	2-aminoethylphosphonate-binding protein
Bacillus cereus ATCC 14579	30018743	BC0557	HBG078368	co	94	rnamotif	-	hypothetical protein
Bacillus clausii KSM-K16	56962489	narG	HBG001460	co	165	erpin	-	respiratory nitrate reductase alpha chain
Bacillus clausii KSM-K16	56963261	ABC1496	HBG009964	div	186	rnamotif	-	hypothetical protein
Bacillus clausii KSM-K16	56963005	ABC1233	HBG226147	co	68	erpin	-	ABC transporter substrate-binding protein
Bacillus clausii KSM-K16	56964749	ABC2985	HBG543560	co	290	erpin	SAM_riboswitch_(S_box_leader)_3e-53_1,00	metal ion ABC transporter ATP-binding protein
Bacillus clausii KSM-K16	56961824	ABC0042	HBG250366	co	188	erpin	-	1,3-propanediol dehydrogenase
Bacillus clausii KSM-K16	56963708	ABC1943	HBG343144	co	62	erpin	-	hypothetical protein
Bacillus clausii KSM-K16	56962328	ABC0552	HBG543560	div	87	erpin	SAM_riboswitch_(S_box_leader)_3e-52_1,00	metal ion ABC transporter ATP-binding protein
Bacillus clausii KSM-K16	56965644	pyrG	HBG523338	co	67	erpin	-	CTP synthetase
Bacillus clausii KSM-K16	56962249	ABC0471	HBG370502	co	76	erpin	-	putative 5-dehydro-4-deoxyglucarate dehydratase
Bacillus clausii KSM-K16	56964420	ABC2655	HBG505729	co	7	rnamotif	-	ferredoxin
Bacillus clausii KSM-K16	56963064	ABC1292	HBG077899	div	47	rnamotif	-	hypothetical protein
Bacillus clausii KSM-K16	56963632	metI	HBG380413	co	27	erpin	SAM_riboswitch_(S_box_leader)_6e-50_1,00	cystathionine beta-lyase
Bacillus clausii KSM-K16	56962650	ABC0876	HBG543560	co	13	rnamotif	SAM_riboswitch_(S_box_leader)_4e-54_1,00	metal ion ABC transporter ATP-binding protein
Bacillus clausii KSM-K16	56964635	leuS	HBG521010	co	22	erpin	T-box_leader_e-124_1,00	leucyl-tRNA synthetase
Bacillus clausii KSM-K16	56961921	rplJ	HBG369991	co	40	erpin	Ribosomal_protein_L10_leader_2e-73_1,00	50S ribosomal protein L10
Bacillus clausii KSM-K16	56963734	ABC1969	HBG189499	co	71	erpin	-	hypothetical protein
Bacillus clausii KSM-K16	56963112	ABC1340	HBG081319	co	17	rnamotif	-	hypothetical protein
Bacillus clausii KSM-K16	56963751	ABC1986	HBG081478	div	99	rnamotif	-	general stress protein GSP160
Bacillus clausii KSM-K16	56962423	ABC0649	HBG000093	co	190	rnamotif	-	major facilitator (MFS) superfamily protein
Bacillus clausii KSM-K16	56963792	ABC2027	HBG081490	co	81	rnamotif	-	hypothetical protein
Bacillus clausii KSM-K16	56962045	ABC0263	HBG457900	co	10	erpin	-	glutamyl-tRNA synthetase
Bacillus clausii KSM-K16	56963208	xpt	HBG320298	co	12	erpin	Purine_riboswitch_3e-51_1,00	xanthine phosphoribosyltransferase
Bacillus clausii KSM-K16	56963645	ABC1880	HBG081451	co	65	erpin	-	hypothetical protein
Bacillus clausii KSM-K16	56964470	gapB	HBG269967	co	99	erpin	-	glyceraldehyde-3-phosphate dehydrogenase
Bacillus clausii KSM-K16	56965602	ABC3844	HBG543577	co	17	erpin	ykkC-yxkD_leader_3e-48_1,00	small multidrug resistance protein
Bacillus clausii KSM-K16	56965586	ABC3828	HBG081956	div	122	rnamotif	-	hypothetical protein
Bacillus clausii KSM-K16	56962324	ABC0548	HBG082068	co	248	erpin	-	major facilitator (MFS) superfamily protein
Bacillus clausii KSM-K16	56961892	pabB	HBG448785	co	49	rnamotif	-	para-aminobenzoate synthase component I
Bacillus clausii KSM-K16	56963863	ABC2098	HBG077788	co	216	erpin	-	hypothetical protein
Bacillus clausii KSM-K16	56964231	nusB	HBG425955	co	55	erpin	-	transcription antitermination protein NusB
Bacillus clausii KSM-K16	56964454	infC	HBG142539	co	65	erpin	Ribosomal_protein_L20_leader_6e-62_1,00	translation initiation factor IF-3
Bacillus clausii KSM-K16	56961919	rplK	HBG023340	co	57	rnamotif	-	50S ribosomal protein L11
Bacillus clausii KSM-K16	56964660	ABC2896	HBG419928	div	66	rnamotif	-	hypothetical protein
Bacillus clausii KSM-K16	56964189	ABC2424	HBG454661	co	79	erpin	-	hypothetical protein
Bacillus clausii KSM-K16	56964793	opuCA	HBG543560	div	81	rnamotif	-	proline/glycine betaine ABC transporter ATP-binding protein
Bacillus clausii KSM-K16	56964121	spoVE	HBG507557	co	72	rnamotif	-	stage V sporulation protein E
Bacillus clausii KSM-K16	56961860	gcaD	HBG495575	co	95	erpin	-	UDP-N-acetylglucosamine pyrophosphorylase
Bacillus clausii KSM-K16	56961910	cysE	HBG401792	co	18	erpin	-	serine O-acetyltransferase
Bacillus clausii KSM-K16	56963983	spoVFA	HBG077777	co	62	erpin	-	dipicolinate synthase
Bacillus clausii KSM-K16	56964333	ABC2568	HBG081608	co	13	rnamotif	-	hydrolase, alpha/beta superfamily
Bacillus clausii KSM-K16	56963063	ABC1291	HBG077895	co	67	erpin	-	hypothetical protein
Bacillus clausii KSM-K16	56964801	ABC3037	HBG458321	co	82	erpin	-	7,8-dihydro-8-oxoguanine-triphosphatase, MutT/nudix family
Bacillus clausii KSM-K16	56963688	ABC1923	HBG081459	div	259	rnamotif	-	hypothetical protein
Bacillus clausii KSM-K16	56964941	ABC3177	HBG502884	co	14	erpin	-	hypothetical protein
Bacillus clausii KSM-K16	56964293	spxA	HBG164613	co	196	erpin	-	transcriptional regulator Spx
Bacillus clausii KSM-K16	56962002	ABC0220	HBG453194	co	33	rnamotif	-	D-3-phosphoglycerate dehydrogenase
Bacillus clausii KSM-K16	56965874	thdF	HBG001389	co	91	erpin	-	tRNA modification GTPase
Bacillus clausii KSM-K16	56965335	ABC3573	HBG398320	div	52	erpin	-	transcriptional regulator, DeoR family
Bacillus clausii KSM-K16	56965100	ABC3338	HBG426168	co	89	rnamotif	-	carboxypeptidase
Bacillus clausii KSM-K16	56962532	ABC0758	HBG507213	div	64	erpin	yybP-ykoY_leader_4e-67_1,00	toxic anion resistance protein
Bacillus clausii KSM-K16	56962910	ABC1138	HBG398422	co	24	erpin	-	hypothetical protein
Bacillus clausii KSM-K16	56963087	ABC1315	HBG304135	co	138	erpin	sORF_-	hypothetical protein
Bacillus clausii KSM-K16	56965175	ABC3413	HBG454398	div	75	erpin	sORF_-	glutathione-dependent formaldehyde dehydrogenase
Bacillus clausii KSM-K16	56962741	ABC0967	HBG448087	co	75	rnamotif	-	DNA-binding protein
Bacillus clausii KSM-K16	56962997	ABC1225	HBG469267	div	56	rnamotif	-	hypothetical protein
Bacillus clausii KSM-K16	56963730	blt	HBG410664	co	207	rnamotif	-	multidrug resistance protein, major facilitator (MFS) superfamily
Bacillus clausii KSM-K16	56963920	ABC2155	HBG081538	co	83	erpin	-	hypothetical protein
Bacillus clausii KSM-K16	56965140	ABC3378	HBG081822	div	148	rnamotif	-	hypothetical protein
Bacillus clausii KSM-K16	56964307	ABC2542	HBG081596	co	65	erpin	-	hypothetical protein
Bacillus clausii KSM-K16	56963343	ABC1578	HBG081399	co	15	erpin	SAM_riboswitch_(S_box_leader)_1e-56_1,00	homoserine dehydrogenase
Bacillus clausii KSM-K16	56962067	ABC0287	HBG152453	co	103	rnamotif	-	nucleoside transporter
Bacillus clausii KSM-K16	56963225	ABC1460	HBG251334	co	27	erpin	-	transcriptional regulator, GntR family
Bacillus clausii KSM-K16	56963280	ABC1515	HBG456690	co	34	erpin	-	regulator of polyketide synthase expression
Bacillus clausii KSM-K16	56964107	ileS	HBG379584	co	20	erpin	T-box_leader_e-136_1,00	isoleucyl-tRNA synthetase
Bacillus clausii KSM-K16	56964291	ABC2526	HBG081591	co	49	rnamotif	-	competence protein/transcription factor
Bacillus clausii KSM-K16	56964462	thrS	HBG181500	co	20	erpin	T-box_leader_e-100_1,00	threonyl-tRNA synthetase
Bacillus clausii KSM-K16	56964965	ABC3201	HBG081772	co	77	erpin	-	hypothetical protein
Bacillus clausii KSM-K16	56962475	ABC0701	HBG085780	co	59	rnamotif	-	hypothetical protein
Bacillus clausii KSM-K16	56964403	ABC2638	HBG081626	co	115	rnamotif	-	hypothetical protein
Bacillus clausii KSM-K16	56962831	ABC1057	HBG081245	co	198	rnamotif	-	hypothetical protein
Bacillus clausii KSM-K16	56961828	adhA	HBG454398	co	92	rnamotif	-	alcohol dehydrogenase
Bacillus clausii KSM-K16	56963059	ABC1287	HBG002744	co	81	erpin	-	cytochrome d ubiquinol oxidase subunit I CydA
Bacillus clausii KSM-K16	56961907	ispD	HBG412585	co	82	rnamotif	-	2-C-methyl-D-erythritol 4-phosphate cytidylyltransferase
Bacillus clausii KSM-K16	56961843	metS	HBG266382	co	24	erpin	-	methionyl-tRNA synthetase
Bacillus clausii KSM-K16	56963648	folE	HBG219138	co	70	rnamotif	-	GTP cyclohydrolase I
Bacillus clausii KSM-K16	56964995	ABC3231	HBG283308	div	34	rnamotif	-	copper-transporting ATPase
Bacillus clausii KSM-K16	56964482	ABC2717	HBG312541	co	19	erpin	-	protein affecting phage T7 exclusion by the F plasmid
Bacillus clausii KSM-K16	56961972	ABC0190	HBG081457	co	77	rnamotif	-	hypothetical protein
Bacillus clausii KSM-K16	56963431	dra	HBG459252	div	54	rnamotif	-	deoxyribose-phosphate aldolase
Bacillus clausii KSM-K16	56963491	ABC1726	HBG273836	co	58	rnamotif	-	hypothetical protein
Bacillus clausii KSM-K16	56964102	pyrP	HBG519279	co	23	rnamotif	-	uracil transporter
Bacillus clausii KSM-K16	56964173	ABC2408	HBG081569	co	197	erpin	-	hypothetical protein
Bacillus clausii KSM-K16	56963356	ABC1591	HBG463683	co	51	erpin	-	transporter
Bacillus clausii KSM-K16	56962634	aadK	HBG076909	co	135	rnamotif	-	aminoglycoside 6-adenylyltransferase
Bacillus clausii KSM-K16	56963214	metC	HBG515813	div	296	erpin	Cobalamin_riboswitch_4e-74_1,00	5-methyltetrahydropteroyltriglutamate-- homocysteine methyltransferase
Bacillus clausii KSM-K16	56962422	ABC0648	HBG449297	co	102	erpin	-	hypothetical protein
Bacillus clausii KSM-K16	56964091	ABC2326	HBG454785	co	86	rnamotif	-	hypothetical protein
Bacillus clausii KSM-K16	56963211	ABC1446	HBG081371	co	10	rnamotif	-	hypothetical protein
Bacillus clausii KSM-K16	56963391	opuD	HBG448010	co	222	rnamotif	-	glycine betaine transporter
Bacillus clausii KSM-K16	56963357	alaS	HBG347903	co	28	rnamotif	-	alanyl-tRNA synthetase
Bacillus clausii KSM-K16	56963498	thiC	HBG318875	co	16	rnamotif	TPP_riboswitch_(THI_element)_3e-57_1,00	thiamine-phosphate pyrophosphorylase
Bacillus clausii KSM-K16	56963620	ABC1855	HBG356640	co	18	rnamotif	-	N-acyl-L-amino acid amidohydrolase
Bacillus clausii KSM-K16	56963193	ABC1428	HBG453340	co	21	erpin	-	seryl-tRNA synthetase
Bacillus clausii KSM-K16	56963337	ABC1572	HBG417191	co	73	rnamotif	-	transcriptional regulator, LacI family
Bacillus clausii KSM-K16	56963449	glyQ	HBG001166	co	27	rnamotif	-	glycyl-tRNA synthetase alpha subunit
Bacillus clausii KSM-K16	56963517	ABC1752	HBG536747	co	162	erpin	-	lactoylglutathione lyase
Bacillus clausii KSM-K16	56963221	ABC1456	HBG081373	co	126	erpin	-	transcriptional regulator, AraC/XylS family
Bacillus clausii KSM-K16	56962411	ABC0637	HBG082090	div	18	rnamotif	-	hypothetical protein
Bacillus clausii KSM-K16	56964751	ABC2987	HBG164613	co	71	rnamotif	-	arsenate reductase
Bacillus clausii KSM-K16	56963514	ABC1749	HBG081429	div	256	rnamotif	-	two-component sensor histidine kinase
Bacillus clausii KSM-K16	56962890	ABC1118	HBG081263	div	105	rnamotif	-	hypothetical protein
Bacillus clausii KSM-K16	56964199	ABC2434	HBG448561	co	15	erpin	-	transporter
Bacillus clausii KSM-K16	56962848	ABC1074	HBG147774	co	90	erpin	-	florfenicol/chloramphenicol resistance protein
Bacillus clausii KSM-K16	56963467	ABC1702	HBG543560	co	99	erpin	-	metal ion ABC transporter ATP-binding protein
Bacillus clausii KSM-K16	56964803	ABC3039	HBG081725	co	122	rnamotif	-	hypothetical protein
Bacillus clausii KSM-K16	56964515	nifZ	HBG000049	co	87	erpin	-	cysteine desulfurase
Bacillus clausii KSM-K16	56964985	ABC3221	HBG077499	co	12	rnamotif	-	hypothetical protein
Bacillus clausii KSM-K16	56962526	ABC0752	HBG082126	co	33	rnamotif	-	minor extracellular serine protease
Bacillus clausii KSM-K16	56962340	ABC0564	HBG528138	div	41	rnamotif	-	oligopeptide ABC transporter substrate-binding protein
Bacillus clausii KSM-K16	56962396	ABC0622	HBG251334	co	129	erpin	-	transcriptional regulator, GntR family
Bacillus clausii KSM-K16	56964502	argG	HBG000340	co	55	rnamotif	-	argininosuccinate synthase
Bacillus clausii KSM-K16	56965641	fbaA	HBG055949	co	96	rnamotif	-	fructose-bisphosphate aldolase
Bacillus clausii KSM-K16	56965691	hutH	HBG291924	co	25	erpin	-	histidine ammonia-lyase
Bacillus clausii KSM-K16	56965072	hisS	HBG398889	co	18	erpin	-	histidyl-tRNA synthetase
Bacillus clausii KSM-K16	56962780	ABC1006	HBG534277	co	64	rnamotif	-	transcriptional regulator, PadR family
Bacillus clausii KSM-K16	56965769	ABC4011	HBG076651	co	91	erpin	-	lipoprotein
Bacillus clausii KSM-K16	56963725	ABC1960	HBG285360	co	104	erpin	-	hypothetical protein
Bacillus clausii KSM-K16	56964980	guaC	HBG022073	co	22	rnamotif	-	guanosine 5'-monophosphate oxidoreductase
Bacillus clausii KSM-K16	56961846	ABC0064	HBG543560	co	37	rnamotif	rliI	ABC transporter ATP-binding protein
Bacillus clausii KSM-K16	56964105	lspA	HBG317781	co	42	rnamotif	-	signal peptidase II
Bacillus clausii KSM-K16	56962752	ABC0978	HBG462090	co	33	erpin	-	transcriptional regulator, GntR family
Bacillus clausii KSM-K16	56965757	ABC3999	HBG170983	co	14	erpin	-	hypothetical protein
Bacillus clausii KSM-K16	56965138	ABC3376	HBG447841	co	12	rnamotif	-	hypothetical protein
Bacillus clausii KSM-K16	56965776	ABC4018	HBG123461	co	121	rnamotif	-	DNA mismatch repair protein, MutS family
Bacillus clausii KSM-K16	56965225	ABC3463	HBG469702	co	248	erpin	sORF_-	hypothetical protein
Bacillus clausii KSM-K16	56963392	ABC1627	HBG338897	co	19	erpin	TPP_riboswitch_(THI_element)_2e-49_1,00	phosphomethylpyrimidine kinase
Bacillus clausii KSM-K16	56963832	panB	HBG287245	co	41	rnamotif	-	3-methyl-2-oxobutanoate hydroxymethyltransferase
Bacillus clausii KSM-K16	56964164	ABC2399	HBG448852	div	110	erpin	-	hypothetical protein
Bacillus clausii KSM-K16	56965303	ABC3541	HBG081867	div	73	erpin	-	hypothetical protein
Bacillus clausii KSM-K16	56964403	ABC2638	HBG081626	co	111	rnamotif	-	hypothetical protein
Bacillus clausii KSM-K16	56963953	cotE	HBG077768	co	148	erpin	-	spore coat protein E
Bacillus clausii KSM-K16	56965277	ABC3515	HBG081855	co	145	erpin	-	response regulator aspartate phosphatase
Bacillus clausii KSM-K16	56964540	ABC2776	HBG081818	div	28	rnamotif	-	endo-1,4-beta-glucanase
Bacillus clausii KSM-K16	56964429	sdhC	HBG002375	co	105	erpin	-	succinate dehydrogenase cytochrome b558 subunit
Bacillus clausii KSM-K16	56965761	ABC4003	HBG437220	div	47	rnamotif	-	hypothetical protein
Bacillus clausii KSM-K16	56965250	ABC3488	HBG081847	co	84	erpin	-	transcriptional regulator, AraC/XylS family
Bacillus clausii KSM-K16	56963932	lexA	HBG397728	div	249	rnamotif	-	LexA repressor
Bacillus halodurans C-125	15615787	BH3225	HBG414412	co	84	rnamotif	ykoK_leader_4e-88_1,00	magnesium (Mg2+) transporter
Bacillus halodurans C-125	15613900	BH1337	HBG301975	div	84	erpin	-	hypothetical protein
Bacillus halodurans C-125	15614666	BH2103	HBG080422	co	130	erpin	-	hypothetical protein
Bacillus halodurans C-125	15615805	BH3243	HBG085578	div	17	rnamotif	-	cell division protein
Bacillus halodurans C-125	15614399	BH1836	HBG085220	co	17	rnamotif	-	hypothetical protein
Bacillus halodurans C-125	15612566	BH0003	HBG194079	co	35	erpin	-	hypothetical protein
Bacillus halodurans C-125	15613210	BH0647	HBG236490	co	53	rnamotif	-	PcrB-like protein
Bacillus halodurans C-125	15613972	sodA	HBG164256	co	32	rnamotif	-	superoxide dismutase
Bacillus halodurans C-125	15615803	ccpA	HBG417191	co	125	erpin	-	transcriptional regulator involved in carbon catabolite control
Bacillus halodurans C-125	15612798	BH0235	HBG085394	co	118	rnamotif	sORF_-	hypothetical protein
Bacillus halodurans C-125	15614394	lctP	HBG098352	co	158	erpin	sORF_-	L-lactate permease
Bacillus halodurans C-125	15616091	BH3529	HBG457672	co	114	erpin	sORF_-	hypothetical protein
Bacillus halodurans C-125	15612833	BH0270	HBG085055	co	12	erpin	-	transposase (01)
Bacillus halodurans C-125	15614311	bioB	HBG286276	co	118	erpin	sORF_-	biotin synthase
Bacillus halodurans C-125	15615818	BH3256	HBG439971	co	18	rnamotif	-	hypothetical protein
Bacillus halodurans C-125	15616426	BH3864	HBG467264	co	10	erpin	-	beta-phosphoglucomutase
Bacillus halodurans C-125	15612684	rplJ	HBG369991	co	45	rnamotif	Ribosomal_protein_L10_leader_2e-71_1,00	50S ribosomal protein L10
Bacillus halodurans C-125	15614056	BH1493	HBG237873	co	97	rnamotif	-	reductase
Bacillus halodurans C-125	15615156	BH2593	HBG079670	co	32	erpin	-	hypothetical protein
Bacillus halodurans C-125	15613171	BH0608	HBG255791	co	49	rnamotif	Purine_riboswitch_4e-51_1,00	hypothetical protein
Bacillus halodurans C-125	15615673	pheS	HBG000748	co	110	erpin	T-box	phenylalanyl-tRNA synthetase alpha subunit
Bacillus halodurans C-125	15613520	BH0957	HBG080470	co	170	erpin	-	hypothetical protein
Bacillus halodurans C-125	15614524	BH1961	HBG234244	co	56	rnamotif	-	hypothetical protein
Bacillus halodurans C-125	15614899	BH2336	HBG543560	co	33	erpin	-	ABC transporter (ATP-binding protein)
Bacillus halodurans C-125	15615081	BH2518	HBG085406	co	10	erpin	-	hypothetical protein
Bacillus halodurans C-125	15614506	BH1943	HBG076651	co	124	erpin	-	hypothetical protein
Bacillus halodurans C-125	15612682	rplK	HBG023340	co	50	rnamotif	-	50S ribosomal protein L11
Bacillus halodurans C-125	15612978	BH0415	HBG503957	co	12	rnamotif	-	hypothetical protein
Bacillus halodurans C-125	15613142	BH0579	HBG011286	co	33	erpin	-	cytochrome P450 hydroxylase
Bacillus halodurans C-125	15613570	htpG	HBG244366	co	84	erpin	-	heat shock protein 90
Bacillus halodurans C-125	15614337	bmrU	HBG428975	co	76	rnamotif	-	multidrug resistance protein
Bacillus halodurans C-125	15615073	dfp	HBG281483	co	106	rnamotif	-	flavoprotein
Bacillus halodurans C-125	15613980	BH1417	HBG507167	co	213	erpin	-	5-formyltetrahydrofolate cyclo-ligase
Bacillus halodurans C-125	15616331	BH3769	HBG300882	co	50	erpin	-	protein-tyrosine-phosphatase
Bacillus halodurans C-125	15615029	gid	HBG261126	co	55	erpin	-	glucose-inhibited division protein A
Bacillus halodurans C-125	15613845	BH1282	HBG085096	div	136	rnamotif	-	hypothetical protein
Bacillus halodurans C-125	15613770	BH1207	HBG460559	div	251	erpin	-	transposase (03)
Bacillus halodurans C-125	15613796	spoVB	HBG163601	div	15	rnamotif	-	involved in spore cortex synthesis
Bacillus halodurans C-125	15615588	BH3026	HBG528138	co	118	erpin	-	oligopeptide ABC transpoter (oligopeptide-binding protein)
Bacillus halodurans C-125	15616168	secA	HBG001008	div	24	rnamotif	-	translocase
Bacillus halodurans C-125	15614385	acoA	HBG398610	co	71	erpin	-	acetoin dehydrogenase E1 component (TPP-dependent alpha subunit)
Bacillus halodurans C-125	15615104	pyrR	HBG507301	co	50	erpin	PyrR_binding_site_3e-60_1,00	pyrimidine regulatory protein PyrR
Bacillus halodurans C-125	15615235	BH2672	HBG407401	co	39	rnamotif	-	C4-dicarboxylate transport system (permease small protein)
Bacillus halodurans C-125	15615335	BH2772	HBG085458	co	37	erpin	-	cell-division protein
Bacillus halodurans C-125	15616028	BH3466	HBG502884	co	88	erpin	STnc490k	transposase (09)
Bacillus halodurans C-125	15616287	kdgR	HBG451562	co	73	rnamotif	-	transcriptional regulator (IclR family)
Bacillus halodurans C-125	15614912	BH2349	HBG085393	co	70	erpin	-	hypothetical protein
Bacillus halodurans C-125	15613461	BH0898	HBG085888	co	104	rnamotif	-	hypothetical protein
Bacillus halodurans C-125	15613661	BH1098	HBG085060	co	54	erpin	-	hypothetical protein
Bacillus halodurans C-125	15613663	BH1100	HBG077909	div	103	rnamotif	-	spore germination protein
Bacillus halodurans C-125	15616526	BH3964	HBG448327	div	74	erpin	-	hypothetical protein
Bacillus halodurans C-125	15614486	bglA	HBG390689	co	45	rnamotif	-	beta-glucosidase
Bacillus halodurans C-125	15612832	BH0269	HBG502884	co	88	erpin	STnc490k	transposase (09)
Bacillus halodurans C-125	15613521	BH0958	HBG080473	co	24	erpin	-	hypothetical protein
Bacillus halodurans C-125	15614705	BH2142	HBG085323	co	73	rnamotif	sORF_-	hypothetical protein
Bacillus halodurans C-125	15612999	BH0436	HBG085794	co	128	erpin	sORF_-	transposase (14)
Bacillus halodurans C-125	15613242	BH0679	HBG085843	div	78	rnamotif	-	hypothetical protein
Bacillus halodurans C-125	15615665	BH3103	HBG519036	co	107	erpin	-	long-chain fatty-acid-CoA ligase
Bacillus halodurans C-125	15616385	pta	HBG094853	div	100	rnamotif	-	phosphate acetyltransferase
Bacillus halodurans C-125	15613677	BH1114	HBG081981	co	172	rnamotif	sORF_-	hypothetical protein
Bacillus halodurans C-125	15612934	BH0371	HBG085703	co	28	rnamotif	-	hypothetical protein
Bacillus halodurans C-125	15615103	pyrP	HBG519279	co	21	rnamotif	PyrR_binding_site_2e-60_1,00	uracil transporter (permease)
Bacillus halodurans C-125	15613148	BH0585	HBG530048	co	20	erpin	-	ribosomal-protein (S5)-alanine N-acetyltransferase
Bacillus halodurans C-125	893294	rrnI-5S	HBG439006	div	16	rnamotif	-	5S ribosomal RNA
Bacillus halodurans C-125	15612673	cysE	HBG401792	co	43	erpin	T-box_leader_e-132_1,00	serine O-acetyltransferase
Bacillus halodurans C-125	15615108	ileS	HBG379584	co	71	rnamotif	T-box_leader_e-129_1,00	isoleucyl-tRNA synthetase
Bacillus halodurans C-125	15613244	aldA	HBG439831	div	191	erpin	-	aldehyde dehydrogenase
Bacillus halodurans C-125	15615250	BH2687	HBG419928	div	123	erpin	-	hypothetical protein
Bacillus halodurans C-125	15613397	BH0834	HBG450640	co	20	erpin	-	arginine-tRNA ligase
Bacillus halodurans C-125	15613309	BH0746	HBG428462	co	56	erpin	Purine_riboswitch_8e-49_1,00	N-ethylammeline chlorohydrolase
Bacillus halodurans C-125	15612828	BH0265	HBG301626	co	146	rnamotif	-	hypothetical protein
Bacillus halodurans C-125	15614249	BH1686	HBG085055	co	140	erpin	-	transposase (02)
Bacillus halodurans C-125	15615623	BH3061	HBG460149	co	48	erpin	-	acetolactate synthase large subunit
Bacillus halodurans C-125	15614205	BH1642	HBG502884	co	88	erpin	STnc490k	transposase (09)
Bacillus halodurans C-125	15614107	BH1544	HBG314469	co	59	rnamotif	Lysine_riboswitch_1e-94_1,00	diaminopimelate decarboxylase
Bacillus halodurans C-125	15616011	BH3449	HBG164850	co	73	erpin	Lysine_riboswitch_6e-94_1,00	hypothetical protein
Bacillus halodurans C-125	15614807	BH2244	HBG189295	div	90	rnamotif	PreQ1_riboswitch_2e-16_1,00	aluminum resistance protein
Bacillus halodurans C-125	15616043	BH3481	HBG543560	co	162	rnamotif	SAM_riboswitch_(S_box_leader)_2e-57_1,00	ABC transporter (ATP-binding protein)
Bacillus halodurans C-125	15613816	BH1253	HBG081399	co	54	erpin	SAM_riboswitch_(S_box_leader)_3e-58_1,00	homoserine dehydrogenase
Bacillus halodurans C-125	15612603	csfB	HBG085771	co	246	erpin	-	sigma-F transcribed protein
Bacillus halodurans C-125	15614190	metB	HBG380413	co	101	erpin	SAM_riboswitch_(S_box_leader)_9e-56_1,00	cystathionine beta-lyase
Bacillus halodurans C-125	15613249	BH0686	HBG543577	div	13	erpin	ykkC-yxkD_leader_2e-52_1,00	chaperonin
Bacillus halodurans C-125	15613961	BH1398	HBG078426	co	83	rnamotif	sORF_-	hypothetical protein
Bacillus halodurans C-125	15615862	metK	HBG444146	co	95	erpin	SAM_riboswitch_(S_box_leader)_1e-57_1,00	S-adenosylmethionine synthetase
Bacillus halodurans C-125	15614865	BH2302	HBG462073	co	77	rnamotif	-	acyl-CoA thioester hydrolase
Bacillus halodurans C-125	15615154	BH2591	HBG079932	div	69	rnamotif	ylbH_leader_6e-60_0,93	hypothetical protein
Bacillus halodurans C-125	15614588	BH2025	HBG543560	co	37	erpin	sORF_-	ABC transporter (ATP-binding protein)
Bacillus halodurans C-125	15613771	BH1208	HBG085089	div	267	erpin	-	hypothetical protein
Bacillus halodurans C-125	15612631	spoVC	HBG059574	co	47	erpin	-	peptidyl-tRNA hydrolase
Bacillus halodurans C-125	15613702	BH1139	HBG085069	co	13	rnamotif	-	hypothetical protein
Bacillus halodurans C-125	15613830	alaS	HBG347903	co	41	rnamotif	T-box_leader_e-127_1,00	alanyl-tRNA synthetase
Bacillus halodurans C-125	15616564	BH4002	HBG085773	co	86	erpin	-	hypothetical protein
Bacillus halodurans C-125	15614047	BH1484	HBG085140	co	80	rnamotif	-	hypothetical protein
Bacillus halodurans C-125	15615710	BH3148	HBG276524	co	13	rnamotif	-	S-adenosylmethionine decarboxylase proenzyme
Bacillus halodurans C-125	15613829	BH1266	HBG463683	co	172	erpin	-	hypothetical protein
Bacillus halodurans C-125	15615277	BH2714	HBG127356	co	82	rnamotif	-	amino acid carrier protein (sodium/alanine symporter)
Bacillus halodurans C-125	15616069	BH3507	HBG085055	div	136	erpin	-	transposase (02)
Bacillus halodurans C-125	15614589	BH2026	HBG465090	co	68	rnamotif	-	RNA polymerase ECF-type sigma factor
Bacillus halodurans C-125	15615872	BH3310	HBG081689	co	292	erpin	sORF_-	hypothetical protein
Bacillus halodurans C-125	15613704	BH1141	HBG456690	co	119	erpin	sORF_-	hypothetical protein
Bacillus halodurans C-125	15615102	pyrB	HBG258034	co	94	erpin	-	aspartate carbamoyltransferase catalytic subunit
Bacillus halodurans C-125	15613395	BH0832	HBG081477	div	52	erpin	-	hypothetical protein
Bacillus halodurans C-125	15615702	infC	HBG142539	co	25	erpin	Ribosomal_protein_L20_leader_1e-66_1,00	translation initiation factor IF-3
Bacillus halodurans C-125	15615116	BH2553	HBG507213	co	83	erpin	yybP-ykoY_leader_3e-61_1,00	hypothetical protein
Bacillus halodurans C-125	15613245	BH0682	HBG280653	div	220	erpin	-	cassette chromosome recombinase B1
Bacillus licheniformis ATCC 14580	52787293	BLi03606	HBG086747	co	29	erpin	-	hypothetical protein
Bacillus licheniformis ATCC 14580	52080917	rnz	HBG452039	div	24	erpin	-	ribonuclease Z
Bacillus licheniformis ATCC 14580	52787799	BLi04122	HBG448087	co	58	erpin	sORF_-	hypothetical protein
Bacillus licheniformis ATCC 14580	52079351	ssuB	HBG543560	co	14	rnamotif	-	aliphatic sulfonate ABC transporter (binding protein)
Bacillus licheniformis ATCC 14580	52786313	yqiY	HBG394055	co	47	erpin	sORF_-	YqiY
Bacillus licheniformis ATCC 14580	52786209	ypuF	HBG077905	div	74	erpin	sORF_-	YpuF
Bacillus licheniformis ATCC 14580	52080568	BL03130	HBG001166	div	29	erpin	-	hypothetical DNA-binding protein
Bacillus licheniformis ATCC 14580	52081425	BL00363	HBG078082	div	47	rnamotif	-	hypothetical protein
[truncated: 13,733 more rows]
